# Supplementary material for: Multi-Omics Characterization of Type 2 Diabetes Mellitus-Induced Cognitive Impairment in the db/db Mouse Model
Source: Molecules. 2022 Mar 15;27(6):1904. doi: 10.3390/molecules27061904 (PMC8951264; doi:10.3390/molecules27061904)
Supplement: Supplementary file 1 [file molecules-27-01904-s001.zip]

Archive with 12 entries (11 files):
- Supplementary Materials/
- __MACOSX/._Supplementary Materials
- Supplementary Materials/.DS_Store
- __MACOSX/Supplementary Materials/._.DS_Store
- Supplementary Materials/Table S1. Gene count of mice.xlsx
- __MACOSX/Supplementary Materials/._Table S1. Gene count of mice.xlsx
- Supplementary Materials/Table S2. Metabolites in negative mode.xlsx
- __MACOSX/Supplementary Materials/._Table S2. Metabolites in negative mode.xlsx
- Supplementary Materials/Table S4.  OTUs of mice.xlsx
- __MACOSX/Supplementary Materials/._Table S4.  OTUs of mice.xlsx
- Supplementary Materials/Table S3.  Metabolites in positive mode.xlsx
- __MACOSX/Supplementary Materials/._Table S3.  Metabolites in positive mode.xlsx
