# Supplementary material for: Multi-Omics Characterization of Type 2 Diabetes Mellitus-Induced Cognitive Impairment in the db/db Mouse Model
Source: Molecules. 2022 Mar 15;27(6):1904. doi: 10.3390/molecules27061904 (PMC8951264; doi:10.3390/molecules27061904)
Supplement: Supplementary file 1 [file molecules-27-01904-s001.zip › Supplementary Materials/Table S1. Gene count of mice.xlsx]

## Sheet: transcriptome
gene_id	DM-2B	DM-4B	DM-6B	DM-7B	WT-1B	WT-3B	WT-5B	WT-6B
ENSMUSG00000102693	0	0	1	0	0	0	0	0
ENSMUSG00000064842	0	0	0	0	0	0	0	0
ENSMUSG00000051951	973	529	1050	911	1143	1001	894	772
ENSMUSG00000102851	2	14	4	2	1	5	1	7
ENSMUSG00000103377	8	19	23	8	5	13	9	10
ENSMUSG00000104017	2	4	5	3	3	1	2	3
ENSMUSG00000103025	0	3	1	3	3	4	3	0
ENSMUSG00000089699	0	0	0	0	0	0	0	0
ENSMUSG00000103201	10	16	9	6	5	9	3	5
ENSMUSG00000103147	0	1	3	2	0	3	0	2
ENSMUSG00000103161	4	3	1	3	1	9	5	0
ENSMUSG00000102331	213	326	275	113	197	201	244	235
ENSMUSG00000102348	7	23	23	14	8	13	6	10
ENSMUSG00000102592	0	0	0	0	0	0	0	0
ENSMUSG00000088333	0	0	0	0	0	0	0	0
ENSMUSG00000102343	0	1	0	0	2	0	0	0
ENSMUSG00000025900	0	4	3	8	3	2	1	4
ENSMUSG00000102948	0	0	0	0	0	0	0	0
ENSMUSG00000104123	0	0	0	0	0	0	0	0
ENSMUSG00000025902	73	73	123	60	86	75	83	81
ENSMUSG00000104238	0	0	0	1	1	0	1	3
ENSMUSG00000102269	3	2	5	1	5	1	4	3
ENSMUSG00000096126	0	0	1	0	0	0	0	2
ENSMUSG00000103003	0	0	0	0	0	1	0	0
ENSMUSG00000104328	0	0	0	0	1	0	0	1
ENSMUSG00000102735	0	0	0	0	0	0	0	0
ENSMUSG00000098104	5	4	11	3	7	7	4	5
ENSMUSG00000102175	1	3	1	0	0	1	0	0
ENSMUSG00000088000	0	0	0	0	1	0	0	3
ENSMUSG00000103265	2	3	0	0	0	2	0	2
ENSMUSG00000103922	9	5	7	5	3	4	5	1
ENSMUSG00000033845	334	329	613	318	383	293	332	352
ENSMUSG00000102275	21	29	53	18	16	21	33	32
ENSMUSG00000025903	593	895	975	402	610	522	580	559
ENSMUSG00000104217	0	0	0	0	1	0	0	0
ENSMUSG00000033813	1423	1897	2488	1390	1405	1394	1467	1320
ENSMUSG00000062588	14	12	24	12	8	16	17	15
ENSMUSG00000103280	52	86	59	73	68	85	93	76
ENSMUSG00000002459	483	696	553	677	370	661	573	544
ENSMUSG00000091305	3	12	4	4	3	5	2	4
ENSMUSG00000102653	1	13	9	3	7	6	0	2
ENSMUSG00000085623	4	15	13	8	6	8	12	14
ENSMUSG00000091665	2	5	1	0	0	3	0	1
ENSMUSG00000033793	3011	3641	4639	2585	2985	3088	3043	2665
ENSMUSG00000104352	0	0	0	0	0	0	0	0
ENSMUSG00000104046	0	1	0	0	0	0	0	0
ENSMUSG00000102907	0	1	0	0	0	0	1	0
ENSMUSG00000025905	262	568	361	683	224	615	569	373
ENSMUSG00000103936	0	0	0	0	0	0	0	0
ENSMUSG00000093015	0	0	0	0	0	0	0	0
ENSMUSG00000103519	0	0	0	0	0	0	0	0
ENSMUSG00000033774	15	16	44	31	38	22	14	30
ENSMUSG00000103090	0	0	0	0	0	0	0	0
ENSMUSG00000025907	3149	3262	4355	2549	2496	2595	2684	2164
ENSMUSG00000090031	140	224	198	107	139	135	134	135
ENSMUSG00000087247	1	8	1	0	0	0	0	1
ENSMUSG00000103355	0	0	0	3	0	0	0	2
ENSMUSG00000102706	0	0	0	0	0	0	0	0
ENSMUSG00000103845	22	16	26	41	19	19	37	16
ENSMUSG00000033740	93	125	834	184	413	179	147	137
ENSMUSG00000103329	0	5	43	9	21	14	5	8
ENSMUSG00000104385	0	0	0	0	0	0	0	0
ENSMUSG00000102135	0	0	1	0	0	0	0	0
ENSMUSG00000103282	0	0	0	0	0	0	0	0
ENSMUSG00000102534	0	0	0	0	0	0	0	0
ENSMUSG00000102213	0	0	0	0	0	0	0	0
ENSMUSG00000103629	0	0	1	1	0	0	0	0
ENSMUSG00000051285	3104	4172	4368	2496	3079	3339	3552	3037
ENSMUSG00000098201	0	1	0	0	0	0	0	1
ENSMUSG00000103509	108	73	148	150	51	158	49	13
ENSMUSG00000048538	14	12	21	33	12	15	13	18
ENSMUSG00000103709	0	0	0	0	0	0	0	0
ENSMUSG00000077244	0	0	0	0	0	0	0	0
ENSMUSG00000102768	0	0	0	0	0	0	0	0
ENSMUSG00000097797	39	83	50	40	38	44	58	59
ENSMUSG00000103498	0	0	0	0	0	0	0	0
ENSMUSG00000103067	0	0	0	0	0	1	0	0
ENSMUSG00000102320	0	0	0	0	0	0	0	0
ENSMUSG00000104226	0	0	0	0	0	0	0	0
ENSMUSG00000103903	0	0	0	0	0	0	0	0
ENSMUSG00000103557	0	0	0	0	0	0	0	0
ENSMUSG00000025909	710	608	693	506	542	686	698	563
ENSMUSG00000102647	7	14	12	8	13	12	9	17
ENSMUSG00000086235	2	0	2	0	3	1	0	0
ENSMUSG00000102253	0	3	2	1	2	2	2	0
ENSMUSG00000093970	3	1	0	0	0	1	0	0
ENSMUSG00000103884	3	26	10	11	2	9	5	10
ENSMUSG00000084353	1	0	1	0	1	0	0	0
ENSMUSG00000103933	0	0	0	0	0	0	0	0
ENSMUSG00000076135	0	1	0	0	0	0	0	0
ENSMUSG00000086195	0	0	0	0	0	0	0	0
ENSMUSG00000104504	0	0	0	1	0	0	0	1
ENSMUSG00000066693	4	1	3	4	0	5	1	1
ENSMUSG00000102316	21	24	12	14	4	9	13	14
ENSMUSG00000103819	3	1	3	0	0	0	0	0
ENSMUSG00000102871	0	4	3	1	0	2	0	2
ENSMUSG00000101571	0	0	0	0	0	0	0	0
ENSMUSG00000104428	0	1	0	0	0	0	0	0
ENSMUSG00000102272	1	1	1	0	1	0	0	0
ENSMUSG00000065625	0	0	0	0	0	0	0	0
ENSMUSG00000103411	2	8	3	1	6	2	0	4
ENSMUSG00000061024	264	281	586	211	328	285	294	260
ENSMUSG00000025911	215	340	326	239	308	205	208	239
ENSMUSG00000079671	99	65	102	87	72	86	94	76
ENSMUSG00000081441	11	8	8	8	8	4	6	5
ENSMUSG00000067879	7523	5060	5222	4257	4031	5800	7880	4728
ENSMUSG00000099827	0	0	0	0	0	0	1	0
ENSMUSG00000025912	146	168	391	189	144	142	172	133
ENSMUSG00000045210	2480	2513	3585	2088	2513	2261	2311	2127
ENSMUSG00000097893	9	4	8	7	5	5	2	6
ENSMUSG00000025915	476	742	714	673	448	697	597	546
ENSMUSG00000046334	0	1	4	0	0	0	0	2
ENSMUSG00000088916	0	0	0	2	0	0	0	1
ENSMUSG00000046101	113	188	114	89	82	114	116	77
ENSMUSG00000098234	88	117	119	71	62	67	77	65
ENSMUSG00000093178	0	0	0	1	1	1	0	0
ENSMUSG00000099032	14	19	22	9	31	11	8	6
ENSMUSG00000104025	1	0	0	0	0	0	0	0
ENSMUSG00000025916	7	12	11	14	9	15	9	13
ENSMUSG00000087199	0	0	0	2	1	2	0	1
ENSMUSG00000095780	0	0	1	0	0	0	0	1
ENSMUSG00000025917	918	1069	1886	970	1123	1077	964	891
ENSMUSG00000056763	947	1324	1418	842	732	1018	1031	842
ENSMUSG00000102356	1	0	1	0	0	1	0	0
ENSMUSG00000067851	3296	3259	4424	2809	2918	3001	3073	2839
ENSMUSG00000088153	3	5	8	2	1	4	0	0
ENSMUSG00000102556	1	0	1	3	1	1	0	0
ENSMUSG00000042501	44	300	31	17	10	27	31	11
ENSMUSG00000103810	0	5	0	1	0	1	0	0
ENSMUSG00000083422	1	2	0	0	0	0	0	0
ENSMUSG00000094979	0	0	0	0	0	0	0	0
ENSMUSG00000081417	0	0	0	0	0	0	0	0
ENSMUSG00000103448	0	0	0	0	0	0	0	0
ENSMUSG00000100212	0	0	0	0	0	2	0	0
ENSMUSG00000100648	0	0	0	0	0	0	0	0
ENSMUSG00000088585	0	0	0	0	0	0	0	0
ENSMUSG00000048960	1455	1778	2143	1559	1671	1713	1905	1667
ENSMUSG00000077318	0	0	1	1	0	0	0	0
ENSMUSG00000101827	0	1	0	3	0	1	0	0
ENSMUSG00000103494	0	0	0	0	0	0	0	0
ENSMUSG00000057715	2326	2221	2713	1586	2088	2006	2224	1973
ENSMUSG00000103825	20	35	21	8	20	15	33	27
ENSMUSG00000099845	0	0	0	0	0	0	0	0
ENSMUSG00000103561	32	38	26	10	23	16	29	27
ENSMUSG00000101610	0	0	0	0	0	0	0	0
ENSMUSG00000093864	0	0	0	0	0	0	0	0
ENSMUSG00000098555	0	0	0	0	0	0	0	0
ENSMUSG00000097628	0	0	0	0	1	0	0	0
ENSMUSG00000098163	0	0	0	0	0	0	0	0
ENSMUSG00000097171	0	0	0	1	0	0	0	0
ENSMUSG00000101314	0	0	0	0	0	0	0	0
ENSMUSG00000016918	405	628	378	490	584	564	561	609
ENSMUSG00000025938	164	657	157	169	86	282	229	115
ENSMUSG00000104518	0	0	0	0	0	0	0	0
ENSMUSG00000069620	0	0	0	0	0	0	0	0
ENSMUSG00000099498	0	0	0	0	0	0	0	0
ENSMUSG00000042414	0	0	0	2	1	0	0	0
ENSMUSG00000005886	2916	2961	3906	2678	2536	2854	2879	2592
ENSMUSG00000103506	7	11	12	8	4	6	0	1
ENSMUSG00000103495	1	5	1	0	0	0	1	0
ENSMUSG00000099183	0	0	0	0	0	0	0	0
ENSMUSG00000102639	1	0	2	0	0	2	2	0
ENSMUSG00000104170	0	0	2	0	0	8	0	2
ENSMUSG00000087782	0	0	1	2	1	2	0	0
ENSMUSG00000103085	4	3	14	9	6	7	7	11
ENSMUSG00000102664	8	15	9	1	8	6	5	7
ENSMUSG00000101476	3	8	7	4	6	6	2	2
ENSMUSG00000101171	0	0	2	0	1	0	0	0
ENSMUSG00000025935	549	799	1154	532	757	538	602	590
ENSMUSG00000025937	440	450	766	507	404	412	503	402
ENSMUSG00000102982	9	5	11	3	7	6	7	3
ENSMUSG00000067813	3	0	2	0	0	0	0	2
ENSMUSG00000077368	0	0	0	0	0	0	0	0
ENSMUSG00000097711	0	0	1	0	1	0	1	1
ENSMUSG00000102166	0	0	0	0	0	0	0	0
ENSMUSG00000089358	0	0	0	0	0	0	0	0
ENSMUSG00000104209	0	1	0	0	0	0	0	0
ENSMUSG00000025932	228	268	303	134	256	189	279	202
ENSMUSG00000095853	0	0	2	0	0	2	0	2
ENSMUSG00000102588	2	0	2	0	0	0	0	1
ENSMUSG00000054493	22	11	26	22	19	26	27	25
ENSMUSG00000025930	30	29	24	18	10	14	14	29
ENSMUSG00000103492	39	22	47	19	21	27	35	35
ENSMUSG00000081201	8	8	6	6	9	7	4	5
ENSMUSG00000082193	0	1	0	0	1	1	2	0
ENSMUSG00000032769	1	1	6	4	8	2	12	4
ENSMUSG00000088159	0	0	0	0	0	0	0	0
ENSMUSG00000073737	2	1	3	0	0	0	1	0
ENSMUSG00000092083	1187	1422	1251	822	916	1019	1036	880
ENSMUSG00000102937	3	8	11	2	0	7	3	0
ENSMUSG00000104149	3	6	3	1	2	0	2	1
ENSMUSG00000088829	0	3	0	1	1	0	0	0
ENSMUSG00000077377	2	0	0	1	0	2	0	0
ENSMUSG00000101652	1	0	2	0	0	0	2	0
ENSMUSG00000100814	0	0	0	0	0	0	0	0
ENSMUSG00000025925	227	305	357	222	203	227	212	186
ENSMUSG00000104379	27	19	26	16	21	26	26	9
ENSMUSG00000032719	19	15	25	8	12	9	13	13
ENSMUSG00000088943	0	0	0	0	0	0	0	0
ENSMUSG00000100652	0	0	0	0	0	0	0	0
ENSMUSG00000067795	16	12	28	21	15	31	18	21
ENSMUSG00000043716	2492	3054	5284	2494	2810	2748	2586	2443
ENSMUSG00000025921	152	255	356	184	209	204	193	216
ENSMUSG00000104165	3	7	13	1	7	6	3	9
ENSMUSG00000100868	8	7	15	5	14	9	4	1
ENSMUSG00000025920	2775	2755	4249	2423	2929	2810	3055	2705
ENSMUSG00000089982	4	3	7	0	6	5	1	0
ENSMUSG00000025939	1451	1591	1890	1076	1241	1248	1220	1249
ENSMUSG00000102457	4	7	6	8	4	5	0	5
ENSMUSG00000079658	2158	2255	3040	1763	1856	1893	1999	1864
ENSMUSG00000097744	0	0	0	0	1	0	1	2
ENSMUSG00000100959	0	0	0	0	0	1	0	0
ENSMUSG00000025940	454	570	894	484	557	515	539	455
ENSMUSG00000025779	16	17	29	13	22	21	17	16
ENSMUSG00000100093	0	0	0	0	0	1	0	0
ENSMUSG00000091020	0	0	1	0	0	0	0	1
ENSMUSG00000101640	0	0	1	0	0	0	1	0
ENSMUSG00000104133	0	0	1	1	0	0	2	0
ENSMUSG00000042686	544	416	812	453	443	492	504	576
ENSMUSG00000100110	1	1	1	0	0	0	0	0
ENSMUSG00000025777	3007	3288	4713	2620	3248	2785	2926	2676
ENSMUSG00000099899	6	6	7	7	2	5	7	5
ENSMUSG00000100272	0	0	0	0	0	0	0	0
ENSMUSG00000100398	0	2	0	0	0	0	1	0
ENSMUSG00000101589	9	8	11	8	15	8	8	6
ENSMUSG00000102048	0	0	0	0	0	0	0	0
ENSMUSG00000089534	0	0	0	0	0	0	0	0
ENSMUSG00000067780	10	29	51	25	34	21	11	14
ENSMUSG00000100053	23	23	27	19	22	19	38	27
ENSMUSG00000085125	16	16	19	13	14	27	20	23
ENSMUSG00000025776	139	189	229	146	175	180	156	200
ENSMUSG00000099895	4	1	4	3	2	3	1	3
ENSMUSG00000100554	0	0	2	1	1	1	2	1
ENSMUSG00000099473	0	1	1	0	0	4	0	0
ENSMUSG00000099591	6	5	2	1	2	2	4	4
ENSMUSG00000109887	28	45	69	58	57	48	34	25
ENSMUSG00000102001	0	0	0	0	0	5	0	0
ENSMUSG00000101717	0	0	0	0	0	0	0	1
ENSMUSG00000025774	0	0	0	0	0	0	0	0
ENSMUSG00000070977	0	0	0	0	0	0	0	0
ENSMUSG00000073735	0	0	0	0	0	0	0	0
ENSMUSG00000067773	0	0	0	0	0	0	0	0
ENSMUSG00000101685	0	0	0	0	0	0	0	0
ENSMUSG00000101306	0	0	0	0	0	0	0	0
ENSMUSG00000088800	0	0	0	0	0	0	0	0
ENSMUSG00000101644	0	0	0	0	0	0	0	0
ENSMUSG00000099433	0	0	0	0	0	0	0	0
ENSMUSG00000089787	6	2	3	0	2	6	1	3
ENSMUSG00000042596	32	39	107	5	26	25	15	21
ENSMUSG00000100720	19	41	37	23	24	16	9	20
ENSMUSG00000025927	38	38	494	24	14	20	52	23
ENSMUSG00000100538	0	0	0	0	0	0	0	0
ENSMUSG00000101117	0	0	0	0	0	0	0	0
ENSMUSG00000100204	0	0	2	1	4	0	1	1
ENSMUSG00000084668	0	0	0	0	0	0	0	0
ENSMUSG00000102597	0	0	0	0	0	0	0	0
ENSMUSG00000043760	1	3	0	2	0	2	1	1
ENSMUSG00000104095	0	0	0	0	0	0	0	0
ENSMUSG00000089914	2	1	0	1	0	0	1	0
ENSMUSG00000090142	2	0	0	2	0	0	0	0
ENSMUSG00000070175	0	0	0	0	0	0	0	0
ENSMUSG00000099906	0	0	8	2	0	0	0	1
ENSMUSG00000065559	0	0	0	0	0	0	0	0
ENSMUSG00000065480	0	0	0	0	0	0	0	0
ENSMUSG00000025929	0	0	0	0	0	0	0	0
ENSMUSG00000041872	0	0	0	0	1	0	0	0
ENSMUSG00000041859	27	25	87	33	44	34	36	37
ENSMUSG00000099714	0	0	1	0	0	0	0	0
ENSMUSG00000102121	0	0	0	0	0	0	0	0
ENSMUSG00000088858	0	0	0	0	0	0	0	0
ENSMUSG00000097934	9	14	45	14	13	12	15	12
ENSMUSG00000025931	2867	3276	4552	2241	3376	2451	2908	2473
ENSMUSG00000077314	1	1	1	0	1	0	2	0
ENSMUSG00000100929	12	25	31	8	26	14	20	14
ENSMUSG00000041809	18	19	71	38	39	34	21	28
ENSMUSG00000041779	42	51	111	46	51	53	43	50
ENSMUSG00000099971	1	0	3	0	1	0	0	0
ENSMUSG00000100819	5	8	4	8	1	1	7	5
ENSMUSG00000025933	499	386	562	417	349	462	581	467
ENSMUSG00000102633	3	5	6	5	2	7	5	4
ENSMUSG00000025934	44	49	86	44	52	68	51	53
ENSMUSG00000099343	5	5	2	4	2	2	6	2
ENSMUSG00000096375	2	0	2	2	1	1	1	1
ENSMUSG00000025936	0	0	2	0	1	0	0	0
ENSMUSG00000093963	0	0	0	0	0	0	0	0
ENSMUSG00000067750	0	0	0	2	0	2	1	0
ENSMUSG00000086194	0	0	0	0	0	0	0	0
ENSMUSG00000094436	0	1	0	0	0	0	0	0
ENSMUSG00000041722	1	4	0	1	2	2	2	2
ENSMUSG00000085507	0	2	0	0	3	1	0	1
ENSMUSG00000094926	0	0	0	1	0	0	0	1
ENSMUSG00000085079	0	0	0	0	0	2	1	1
ENSMUSG00000085679	0	0	0	0	0	0	0	0
ENSMUSG00000028033	2713	2151	1786	2406	1379	2982	3037	2104
ENSMUSG00000104138	0	2	4	0	1	4	4	1
ENSMUSG00000082935	22	27	32	34	25	26	24	13
ENSMUSG00000103748	4	7	2	7	1	16	5	5
ENSMUSG00000097109	67	30	26	63	24	58	41	61
ENSMUSG00000099692	0	0	0	0	0	0	0	0
ENSMUSG00000100418	0	0	0	0	0	0	0	0
ENSMUSG00000041670	5890	3788	5499	4045	4584	4902	6069	4976
ENSMUSG00000097642	0	1	1	0	0	1	0	0
ENSMUSG00000101468	0	1	0	0	0	0	1	0
ENSMUSG00000101227	2	0	0	1	0	1	0	1
ENSMUSG00000073730	0	0	0	0	0	0	0	0
ENSMUSG00000089553	0	0	0	0	0	0	0	0
ENSMUSG00000102766	1	0	0	0	1	0	0	0
ENSMUSG00000065405	0	0	0	0	0	0	0	0
ENSMUSG00000097970	18	20	26	7	9	9	21	10
ENSMUSG00000065567	0	0	0	0	0	0	0	0
ENSMUSG00000100775	0	2	1	0	0	0	0	0
ENSMUSG00000101226	0	0	0	0	1	0	0	0
ENSMUSG00000026158	4002	4427	6010	3221	3638	3740	4119	3620
ENSMUSG00000097920	0	0	1	0	0	0	0	0
ENSMUSG00000099503	0	0	1	3	0	0	0	0
ENSMUSG00000026156	222	333	464	247	291	206	220	240
ENSMUSG00000026155	662	763	948	541	598	650	646	582
ENSMUSG00000026154	132	146	228	114	143	132	132	105
ENSMUSG00000102495	1	3	0	0	0	0	1	0
ENSMUSG00000026153	1003	1359	1754	1001	1055	1245	1138	983
ENSMUSG00000102398	8	10	14	10	7	3	11	9
ENSMUSG00000097670	0	0	0	0	0	0	0	0
ENSMUSG00000026147	7	9	31	19	18	23	11	17
ENSMUSG00000026141	681	359	520	367	491	539	702	534
ENSMUSG00000077463	1	0	0	0	2	0	3	0
ENSMUSG00000099997	2	0	1	0	1	1	1	3
ENSMUSG00000100131	342	403	639	359	423	347	480	335
ENSMUSG00000067736	91	99	157	344	93	331	108	93
ENSMUSG00000101939	19	41	50	32	27	30	42	22
ENSMUSG00000101111	332	480	786	212	299	329	369	278
ENSMUSG00000100862	831	807	1191	591	1186	862	978	697
ENSMUSG00000102070	283	274	346	264	268	336	306	247
ENSMUSG00000101249	150	104	382	115	402	270	144	175
ENSMUSG00000073725	4459	4429	6305	3808	4157	4386	4514	3974
ENSMUSG00000100808	0	0	0	0	0	0	0	0
ENSMUSG00000100483	0	0	0	0	0	0	0	0
ENSMUSG00000100450	0	0	0	0	0	0	0	0
ENSMUSG00000099392	1	0	0	0	0	1	0	0
ENSMUSG00000033569	2325	2420	3415	2426	2558	2555	2450	2437
ENSMUSG00000080849	0	0	0	0	0	0	0	0
ENSMUSG00000104257	5	13	7	6	2	3	8	4
ENSMUSG00000096866	0	1	2	1	2	0	0	2
ENSMUSG00000102296	3	3	3	2	3	3	1	4
ENSMUSG00000103209	2	17	13	6	3	11	9	11
ENSMUSG00000104027	10	17	34	10	27	9	11	11
ENSMUSG00000102407	2	3	9	4	5	7	5	1
ENSMUSG00000103214	37	52	55	35	21	29	38	47
ENSMUSG00000104100	8	44	14	4	5	6	3	6
ENSMUSG00000084740	0	0	1	0	0	0	0	0
ENSMUSG00000103889	19	40	26	18	12	26	18	21
ENSMUSG00000101301	19	53	40	11	12	22	24	20
ENSMUSG00000104221	11	13	18	13	14	9	15	11
ENSMUSG00000102250	7	8	6	4	3	3	4	9
ENSMUSG00000102317	2	8	16	3	0	3	6	3
ENSMUSG00000103563	18	26	31	11	13	29	28	12
ENSMUSG00000102465	89	142	116	85	68	78	110	74
ENSMUSG00000102659	6	12	20	4	4	10	12	6
ENSMUSG00000103924	1	1	10	3	1	2	7	4
ENSMUSG00000104132	32	37	26	39	30	43	30	29
ENSMUSG00000102747	164	287	210	117	134	153	200	176
ENSMUSG00000102386	104	203	161	80	91	79	118	105
ENSMUSG00000103004	6	1	12	2	3	5	3	2
ENSMUSG00000104516	24	16	36	18	22	20	39	34
ENSMUSG00000101618	0	0	0	0	0	0	0	0
ENSMUSG00000099458	0	0	0	0	0	0	0	0
ENSMUSG00000088111	0	0	0	0	0	0	0	0
ENSMUSG00000073722	0	0	0	0	1	1	0	0
ENSMUSG00000095256	0	0	0	0	0	0	0	0
ENSMUSG00000100310	0	0	0	0	0	0	0	0
ENSMUSG00000101514	0	0	0	0	0	0	0	0
ENSMUSG00000101033	0	0	0	0	0	0	0	0
ENSMUSG00000101372	0	0	1	0	0	1	0	0
ENSMUSG00000103241	0	0	0	0	0	0	0	0
ENSMUSG00000086240	11	12	30	7	12	14	9	15
ENSMUSG00000048411	0	0	0	0	2	0	0	0
ENSMUSG00000081557	0	0	0	0	0	0	0	0
ENSMUSG00000058590	0	0	0	0	0	0	0	0
ENSMUSG00000101235	0	0	0	0	0	0	0	0
ENSMUSG00000064433	0	0	0	0	0	0	0	0
ENSMUSG00000080625	0	0	0	0	0	0	0	0
ENSMUSG00000080391	0	0	0	0	0	0	0	0
ENSMUSG00000099257	0	0	0	0	0	0	0	0
ENSMUSG00000099492	1	1	3	4	2	0	3	1
ENSMUSG00000101726	0	0	0	0	0	0	0	0
ENSMUSG00000096829	0	0	0	0	0	0	0	0
ENSMUSG00000098883	0	0	0	0	0	0	0	0
ENSMUSG00000053185	0	0	0	0	1	1	0	1
ENSMUSG00000100261	6	13	14	9	13	14	14	13
ENSMUSG00000101180	0	0	0	0	0	0	0	0
ENSMUSG00000048874	2095	2660	2938	1826	1794	2042	2088	1933
ENSMUSG00000103783	1	2	5	2	3	5	1	1
ENSMUSG00000104315	2	2	1	1	1	5	0	0
ENSMUSG00000026064	9	8	17	20	25	11	15	16
ENSMUSG00000117310	0	0	0	0	0	0	0	0
ENSMUSG00000117091	0	0	0	0	0	0	0	0
ENSMUSG00000086726	0	0	0	0	0	0	0	0
ENSMUSG00000086727	0	0	0	0	0	0	0	0
ENSMUSG00000100237	0	0	0	1	0	0	0	0
ENSMUSG00000098529	0	0	0	0	0	0	0	0
ENSMUSG00000100910	2	0	0	0	0	0	0	0
ENSMUSG00000099796	0	0	0	0	0	0	0	0
ENSMUSG00000050217	0	3	0	0	0	0	0	0
ENSMUSG00000026063	0	0	0	0	0	0	0	0
ENSMUSG00000077664	0	0	0	0	0	0	0	0
ENSMUSG00000100205	0	0	0	0	0	0	0	0
ENSMUSG00000100592	0	0	0	0	0	0	0	0
ENSMUSG00000094215	0	0	0	0	0	0	0	0
ENSMUSG00000101093	0	0	0	0	0	0	0	0
ENSMUSG00000070960	14	4	13	6	11	3	11	11
ENSMUSG00000088620	0	0	0	0	0	0	0	0
ENSMUSG00000082159	0	0	0	0	0	0	0	0
ENSMUSG00000026058	181	209	442	214	191	247	194	141
ENSMUSG00000064688	0	0	0	0	0	0	0	0
ENSMUSG00000103482	17	29	24	27	6	13	28	11
ENSMUSG00000104498	1	0	0	0	0	0	0	0
ENSMUSG00000104313	0	2	2	1	2	0	0	0
ENSMUSG00000102865	72	66	73	40	42	31	51	30
ENSMUSG00000102321	75	88	94	67	58	41	90	55
ENSMUSG00000091318	75	112	110	71	54	51	90	50
ENSMUSG00000089489	0	0	1	0	2	0	2	0
ENSMUSG00000104433	7	5	7	10	13	12	2	5
ENSMUSG00000089395	0	3	2	0	0	0	1	0
ENSMUSG00000102926	1	0	0	0	0	0	0	0
ENSMUSG00000100497	0	0	0	0	1	0	0	0
ENSMUSG00000102917	0	0	0	0	1	1	0	0
ENSMUSG00000100481	5	1	3	2	0	1	0	1
ENSMUSG00000100590	0	0	2	1	1	0	0	0
ENSMUSG00000088750	0	0	0	0	0	0	0	0
ENSMUSG00000104230	0	0	0	0	0	0	0	0
ENSMUSG00000101754	0	0	0	0	0	0	0	0
ENSMUSG00000065223	0	0	0	0	0	0	0	0
ENSMUSG00000100318	0	0	0	0	0	0	0	0
ENSMUSG00000101612	0	0	1	0	0	0	0	0
ENSMUSG00000065260	0	0	0	0	0	0	0	0
ENSMUSG00000026134	127	142	227	146	101	142	121	116
ENSMUSG00000101682	0	0	0	0	0	0	0	0
ENSMUSG00000102714	2	0	4	2	0	1	0	0
ENSMUSG00000102093	0	0	0	0	0	0	0	0
ENSMUSG00000103746	7	2	8	8	9	4	7	11
ENSMUSG00000102198	1	1	2	0	2	3	1	0
ENSMUSG00000004768	687	686	1137	550	667	671	585	589
ENSMUSG00000042215	151	138	215	100	140	97	135	125
ENSMUSG00000103072	1	1	1	0	3	2	3	1
ENSMUSG00000042197	1699	1887	2355	1443	1564	1592	1669	1499
ENSMUSG00000081402	1	1	3	6	9	7	1	2
ENSMUSG00000042182	2594	2221	5677	2228	2936	2316	2550	2161
ENSMUSG00000104416	28	10	44	17	17	35	27	12
ENSMUSG00000026131	10410	7424	16506	10303	11907	11245	10750	8393
ENSMUSG00000103596	2	7	2	1	4	5	2	2
ENSMUSG00000099382	0	1	0	0	0	0	0	0
ENSMUSG00000084506	0	0	0	0	0	0	0	0
ENSMUSG00000103364	7	23	37	10	16	17	13	16
ENSMUSG00000105982	0	0	0	0	0	0	0	0
ENSMUSG00000096992	5	8	8	15	2	5	18	1
ENSMUSG00000103001	0	1	1	0	0	4	4	0
ENSMUSG00000104397	0	0	0	0	0	0	0	0
ENSMUSG00000102839	0	0	0	0	0	0	0	0
ENSMUSG00000101206	1	0	0	0	0	0	1	0
ENSMUSG00000101462	18	41	34	27	17	32	32	26
ENSMUSG00000102336	111	63	89	155	90	141	128	82
ENSMUSG00000092852	0	0	0	0	0	0	0	0
ENSMUSG00000042111	254	196	463	225	252	247	214	263
ENSMUSG00000101711	0	2	1	0	0	4	0	2
ENSMUSG00000026127	408	476	646	341	414	352	389	431
ENSMUSG00000026126	11	6	17	13	13	11	19	11
ENSMUSG00000100280	0	3	9	2	3	3	6	7
ENSMUSG00000101223	3	1	3	0	9	1	0	0
ENSMUSG00000026125	0	0	1	0	0	0	1	0
ENSMUSG00000101116	0	0	0	0	0	0	0	0
ENSMUSG00000026124	0	0	0	0	2	0	0	0
ENSMUSG00000101803	0	0	0	0	0	0	0	0
ENSMUSG00000037529	0	0	0	0	0	0	0	0
ENSMUSG00000045815	0	0	0	0	2	0	0	0
ENSMUSG00000045174	574	499	1026	538	674	609	602	651
ENSMUSG00000100524	0	0	0	0	0	0	0	1
ENSMUSG00000102499	0	0	0	0	0	0	0	0
ENSMUSG00000103521	0	0	0	0	0	0	0	0
ENSMUSG00000104098	1	0	0	1	0	0	2	0
ENSMUSG00000037509	2176	1657	3771	2205	2312	2447	2480	2045
ENSMUSG00000102537	0	0	4	0	1	0	0	0
ENSMUSG00000102612	1	0	2	1	0	0	0	1
ENSMUSG00000104002	49	46	119	65	43	63	56	50
ENSMUSG00000037503	6334	4751	9425	5544	5397	5923	6093	5574
ENSMUSG00000104358	46	32	63	36	30	64	43	40
ENSMUSG00000026123	4785	4181	9015	4628	5632	5231	4921	5051
ENSMUSG00000103716	0	0	0	0	0	0	0	0
ENSMUSG00000103548	0	1	2	0	0	0	0	0
ENSMUSG00000103760	0	0	0	0	0	0	0	0
ENSMUSG00000103997	0	0	0	0	0	0	0	0
ENSMUSG00000077231	0	0	0	0	0	0	0	0
ENSMUSG00000104417	1	2	0	0	0	0	0	1
ENSMUSG00000064601	0	0	0	0	0	0	0	0
ENSMUSG00000101714	0	0	0	0	0	0	0	0
ENSMUSG00000102531	3	3	1	3	3	7	6	3
ENSMUSG00000103096	0	0	0	0	0	0	0	0
ENSMUSG00000102279	0	0	0	0	0	0	0	0
ENSMUSG00000103708	0	0	3	2	1	2	0	3
ENSMUSG00000104201	0	0	0	0	0	0	0	0
ENSMUSG00000102434	0	0	0	1	0	0	0	1
ENSMUSG00000045216	940	755	1495	708	910	844	913	929
ENSMUSG00000104523	0	0	0	0	0	0	0	0
ENSMUSG00000102202	6	11	11	4	7	16	4	7
ENSMUSG00000037470	1477	1581	2115	1269	1500	1405	1562	1328
ENSMUSG00000098752	0	0	0	1	0	2	0	0
ENSMUSG00000047180	8	18	43	17	20	15	23	17
ENSMUSG00000037447	151	151	228	95	141	122	104	116
ENSMUSG00000102762	2	0	2	6	1	3	5	2
ENSMUSG00000010453	1570	1699	3055	1503	1595	1520	1614	1481
ENSMUSG00000098680	0	0	0	0	0	0	0	0
ENSMUSG00000037432	187	290	284	183	262	162	236	249
ENSMUSG00000001143	607	696	961	614	853	652	744	728
ENSMUSG00000037408	212	208	409	232	271	277	251	236
ENSMUSG00000104316	0	1	1	0	0	0	0	0
ENSMUSG00000106081	0	0	0	0	0	0	0	0
ENSMUSG00000001138	569	571	1238	659	667	591	570	544
ENSMUSG00000102845	0	0	0	0	0	0	0	0
ENSMUSG00000067653	16	9	37	17	14	14	11	16
ENSMUSG00000109510	0	0	3	0	0	0	0	0
ENSMUSG00000079610	116	125	274	132	152	143	128	111
ENSMUSG00000026121	239	154	411	272	256	299	257	242
ENSMUSG00000087589	12	7	47	21	21	27	13	20
ENSMUSG00000046337	2	2	1	2	6	2	3	4
ENSMUSG00000089906	0	0	0	0	0	0	0	0
ENSMUSG00000077939	0	0	0	0	0	0	0	0
ENSMUSG00000061518	1266	891	2299	1291	1430	1317	1058	1189
ENSMUSG00000037351	5232	3941	7217	3974	4260	4830	4844	4592
ENSMUSG00000102416	30	29	80	52	40	38	30	46
ENSMUSG00000104237	39	43	73	54	84	45	61	49
ENSMUSG00000026117	17	23	56	34	44	29	19	21
ENSMUSG00000097291	0	0	2	2	5	1	0	1
ENSMUSG00000026116	2063	1961	2827	1808	1969	2078	2265	1958
ENSMUSG00000103016	0	1	0	0	0	1	0	0
ENSMUSG00000102930	0	3	2	1	2	0	2	1
ENSMUSG00000103159	0	0	3	3	0	1	1	1
ENSMUSG00000080054	0	0	0	0	0	0	0	0
ENSMUSG00000095944	0	0	0	0	0	0	0	0
ENSMUSG00000050122	23	26	81	34	54	31	21	38
ENSMUSG00000103603	2	9	6	7	6	7	9	18
ENSMUSG00000026114	1	17	10	20	5	7	2	2
ENSMUSG00000102231	0	0	0	0	0	0	0	0
ENSMUSG00000026113	5096	4309	6649	4756	4448	4987	5191	4622
ENSMUSG00000086064	1	0	4	1	0	1	1	1
ENSMUSG00000102879	0	0	2	0	2	3	0	1
ENSMUSG00000026112	1708	1875	2385	1495	1689	1963	2073	1773
ENSMUSG00000026111	517	524	889	465	524	543	487	444
ENSMUSG00000026110	1048	1057	1733	930	1071	1052	1054	991
ENSMUSG00000103948	1	3	0	1	1	1	0	0
ENSMUSG00000087233	0	0	1	0	0	0	0	0
ENSMUSG00000026090	4929	4609	5871	4726	3938	5635	5183	5056
ENSMUSG00000089767	46	100	81	76	25	68	66	66
ENSMUSG00000104365	0	3	5	2	1	1	2	2
ENSMUSG00000102650	6	6	9	7	2	4	1	7
ENSMUSG00000060771	402	631	528	315	411	343	440	384
ENSMUSG00000097268	87	60	136	96	101	104	77	93
ENSMUSG00000037216	91	84	135	103	81	74	70	87
ENSMUSG00000026088	161	237	264	130	135	134	137	111
ENSMUSG00000026087	438	463	755	447	467	446	462	459
ENSMUSG00000061584	0	1	3	0	2	0	0	2
ENSMUSG00000087374	0	0	0	0	5	0	0	2
ENSMUSG00000026085	0	0	3	0	0	0	0	0
ENSMUSG00000089141	0	0	0	0	0	0	0	0
ENSMUSG00000058407	744	832	1344	695	754	699	625	698
ENSMUSG00000026083	2043	2792	3641	1787	1838	2079	2022	1985
ENSMUSG00000026082	524	612	838	499	420	543	500	448
ENSMUSG00000103804	30	42	50	35	25	35	25	18
ENSMUSG00000102716	0	0	1	2	0	1	0	1
ENSMUSG00000037138	1252	1042	1626	1315	1252	1262	1337	1171
ENSMUSG00000085391	6	21	17	11	19	12	7	16
ENSMUSG00000085280	7	16	12	5	7	4	13	8
ENSMUSG00000087131	4	3	2	1	8	4	3	1
ENSMUSG00000102984	0	0	1	1	0	1	0	0
ENSMUSG00000102541	0	0	0	0	0	0	0	0
ENSMUSG00000103531	0	0	0	0	0	2	0	0
ENSMUSG00000048814	4249	4642	7364	4668	5314	4323	4429	4328
ENSMUSG00000026080	1073	1367	2026	1089	1148	1159	1172	1119
ENSMUSG00000103647	0	2	0	2	1	2	0	0
ENSMUSG00000102447	0	0	0	0	0	0	0	0
ENSMUSG00000067604	0	6	1	6	0	1	0	0
ENSMUSG00000026078	303	426	735	317	404	298	337	318
ENSMUSG00000103046	76	72	129	67	59	70	78	65
ENSMUSG00000104188	0	0	0	0	0	2	0	4
ENSMUSG00000103182	0	0	1	0	0	0	0	0
ENSMUSG00000098833	0	0	0	0	0	0	0	0
ENSMUSG00000026077	904	895	870	899	576	972	929	800
ENSMUSG00000092553	0	6	1	3	3	5	1	1
ENSMUSG00000092563	6	13	2	7	0	6	7	3
ENSMUSG00000073702	990	646	2069	1245	1231	1229	1091	1037
ENSMUSG00000003134	376	759	703	1065	424	981	873	697
ENSMUSG00000102607	0	1	0	2	0	2	0	0
ENSMUSG00000104827	0	0	0	0	0	0	0	0
ENSMUSG00000065629	0	0	0	0	0	0	0	0
ENSMUSG00000003135	645	667	841	456	536	595	579	538
ENSMUSG00000085894	81	109	92	38	50	74	53	52
ENSMUSG00000077704	10	10	19	3	6	12	7	12
ENSMUSG00000048234	376	653	714	341	430	394	446	412
ENSMUSG00000064936	0	1	3	0	2	0	7	2
ENSMUSG00000102471	0	1	1	0	0	0	0	1
ENSMUSG00000050967	3805	2790	4352	2456	3011	2976	3618	2913
ENSMUSG00000097083	62	57	85	62	60	83	106	75
ENSMUSG00000057173	3	2	2	0	11	5	4	2
ENSMUSG00000091937	1	0	0	1	3	0	0	1
ENSMUSG00000101634	0	0	4	0	1	3	1	0
ENSMUSG00000026074	2125	2553	4328	2110	2430	2311	2298	1997
ENSMUSG00000102985	22	41	19	30	17	26	19	15
ENSMUSG00000026073	9	8	28	24	9	26	8	4
ENSMUSG00000097899	23	30	54	47	16	51	37	38
ENSMUSG00000102975	0	0	0	0	0	0	0	0
ENSMUSG00000026072	133	192	321	101	137	93	112	103
ENSMUSG00000103560	0	0	6	0	0	0	1	2
ENSMUSG00000070942	30	14	23	9	23	40	28	18
ENSMUSG00000103230	0	3	3	3	0	0	1	3
ENSMUSG00000026069	7	7	5	8	12	3	6	12
ENSMUSG00000026070	2	7	2	0	1	6	1	3
ENSMUSG00000026068	3	4	17	8	7	2	3	1
ENSMUSG00000104441	0	0	0	0	0	0	0	0
ENSMUSG00000026065	9	62	128	5	122	4	6	66
ENSMUSG00000102676	0	0	0	0	0	0	0	0
ENSMUSG00000026062	78	224	364	118	311	174	120	204
ENSMUSG00000103679	0	0	1	1	0	0	1	1
ENSMUSG00000103270	4	3	10	2	8	0	1	3
ENSMUSG00000041945	41	21	40	18	47	22	28	30
ENSMUSG00000079588	4	11	1	5	1	2	5	1
ENSMUSG00000094136	0	0	0	0	0	0	0	0
ENSMUSG00000104072	0	0	0	0	0	0	0	0
ENSMUSG00000100185	0	0	0	0	0	0	0	0
ENSMUSG00000100832	6	13	2	7	1	6	8	1
ENSMUSG00000100178	0	0	0	0	0	0	0	0
ENSMUSG00000101877	0	0	0	0	0	0	0	0
ENSMUSG00000053640	0	1	0	0	0	0	0	0
ENSMUSG00000101919	0	0	0	0	0	0	0	0
ENSMUSG00000101299	85	46	74	46	28	65	87	51
ENSMUSG00000100180	0	0	1	0	0	0	0	0
ENSMUSG00000103106	1	0	0	0	0	2	1	4
ENSMUSG00000060424	373	249	306	328	165	327	359	260
ENSMUSG00000104199	4	15	5	7	1	11	11	2
ENSMUSG00000093436	118	47	78	85	46	126	114	73
ENSMUSG00000045515	1992	1641	2668	1578	1292	1853	1918	1377
ENSMUSG00000097063	54	46	86	32	45	61	48	46
ENSMUSG00000099784	86	84	96	63	30	103	91	69
ENSMUSG00000060679	523	656	994	564	536	637	592	550
ENSMUSG00000077448	0	2	0	0	1	0	0	0
ENSMUSG00000041907	176	206	375	200	285	201	221	255
ENSMUSG00000089088	0	0	3	0	0	0	0	0
ENSMUSG00000070939	1204	1006	1832	1102	1216	1249	1213	1177
ENSMUSG00000100269	1	0	0	3	1	0	1	4
ENSMUSG00000041878	8	11	17	16	8	11	12	11
ENSMUSG00000010290	705	864	1314	707	743	736	731	654
ENSMUSG00000008136	682	436	545	431	314	568	651	451
ENSMUSG00000094497	5	0	2	5	2	5	2	3
ENSMUSG00000099576	0	2	0	0	0	0	1	0
ENSMUSG00000099694	0	0	0	0	0	0	0	0
ENSMUSG00000101923	0	0	0	0	0	0	0	0
ENSMUSG00000066877	573	446	748	420	339	463	511	351
ENSMUSG00000103422	1	2	2	0	0	0	0	0
ENSMUSG00000103945	26	38	37	27	21	26	29	12
ENSMUSG00000026051	7	40	30	86	89	38	21	80
ENSMUSG00000100764	5	6	8	8	1	10	9	8
ENSMUSG00000100635	7	3	13	6	1	9	7	12
ENSMUSG00000100480	22	23	57	20	15	19	19	22
ENSMUSG00000057363	1045	1108	1425	882	833	1115	1005	947
ENSMUSG00000090243	0	1	3	2	0	1	2	0
ENSMUSG00000100701	2	0	2	1	1	0	0	0
ENSMUSG00000101395	0	0	0	0	0	0	0	0
ENSMUSG00000088848	0	0	0	0	0	0	0	0
ENSMUSG00000095757	0	0	0	0	0	0	0	0
ENSMUSG00000041763	1667	1963	2529	1589	1730	1599	1539	1353
ENSMUSG00000047343	10	6	18	10	7	12	3	8
ENSMUSG00000090106	3	0	0	0	0	0	0	0
ENSMUSG00000091844	1	0	1	0	1	0	2	3
ENSMUSG00000026049	64	65	112	56	59	30	42	64
ENSMUSG00000101104	0	0	0	0	0	0	0	0
ENSMUSG00000026047	148	202	275	176	131	143	150	131
ENSMUSG00000041684	572	670	1051	521	591	597	632	532
ENSMUSG00000026048	616	848	1021	559	523	615	538	443
ENSMUSG00000046828	1	3	1	1	0	1	0	0
ENSMUSG00000089703	1	0	0	1	0	0	2	1
ENSMUSG00000100966	0	0	0	0	0	0	0	0
ENSMUSG00000100769	0	1	0	0	0	0	0	0
ENSMUSG00000101567	0	0	0	0	0	0	0	0
ENSMUSG00000056870	62	210	137	143	104	159	131	98
ENSMUSG00000102319	2	4	1	2	0	2	2	3
ENSMUSG00000089877	0	4	0	0	0	0	0	2
ENSMUSG00000101701	1	1	4	2	0	2	2	1
ENSMUSG00000103071	0	1	0	1	0	0	0	0
ENSMUSG00000100434	0	0	0	0	0	0	0	0
ENSMUSG00000100013	0	0	0	0	0	0	0	0
ENSMUSG00000101251	0	0	0	0	0	0	0	0
ENSMUSG00000101937	0	0	0	0	0	0	0	0
ENSMUSG00000026043	44	87	209	20	74	39	61	46
ENSMUSG00000105211	0	0	0	0	0	0	0	0
ENSMUSG00000026042	88	178	264	90	185	92	127	132
ENSMUSG00000104476	0	1	0	0	0	0	0	1
ENSMUSG00000100218	0	0	0	0	0	0	0	0
ENSMUSG00000100361	0	0	0	0	0	0	0	0
ENSMUSG00000100894	0	0	0	0	0	0	0	0
ENSMUSG00000095121	0	0	0	0	0	0	0	0
ENSMUSG00000065255	0	0	1	0	1	0	0	0
ENSMUSG00000100843	0	0	4	0	1	0	0	0
ENSMUSG00000087764	0	0	0	0	0	0	0	0
ENSMUSG00000025995	636	934	1147	551	673	716	698	582
ENSMUSG00000099850	0	0	0	0	0	0	3	0
ENSMUSG00000084817	8	5	6	12	4	4	3	2
ENSMUSG00000098549	0	1	0	0	3	0	0	0
ENSMUSG00000099381	0	0	0	1	0	0	0	0
ENSMUSG00000025993	142	98	214	116	155	189	193	188
ENSMUSG00000099946	0	0	0	0	0	0	0	0
ENSMUSG00000070896	0	0	0	0	0	0	0	0
ENSMUSG00000090682	0	0	0	0	0	0	0	0
ENSMUSG00000044457	0	0	0	0	0	0	0	0
ENSMUSG00000099432	0	0	0	0	0	0	0	0
ENSMUSG00000041144	86	200	403	166	265	158	105	148
ENSMUSG00000096047	0	0	0	0	0	0	0	0
ENSMUSG00000101262	0	0	0	0	0	0	0	0
ENSMUSG00000101337	165	118	131	123	131	142	148	159
ENSMUSG00000025986	6815	4922	4600	3688	4394	5035	6416	6185
ENSMUSG00000100213	122	193	247	106	137	159	141	130
ENSMUSG00000103129	3	0	1	0	2	0	6	2
ENSMUSG00000100160	0	0	1	2	1	0	0	0
ENSMUSG00000101921	0	0	0	0	0	0	0	0
ENSMUSG00000101447	0	0	0	1	1	0	2	1
ENSMUSG00000081185	1	2	7	0	2	4	1	2
ENSMUSG00000103246	0	0	1	0	0	0	0	0
ENSMUSG00000098876	0	0	0	0	0	0	0	2
ENSMUSG00000100530	0	1	0	0	0	0	0	0
ENSMUSG00000104067	0	1	0	0	3	1	0	2
ENSMUSG00000100033	2	0	3	0	0	0	1	0
ENSMUSG00000094968	0	0	0	0	0	0	0	0
ENSMUSG00000088017	0	0	0	0	0	0	0	0
ENSMUSG00000101996	0	0	0	0	0	0	0	0
ENSMUSG00000096973	0	0	0	0	0	0	0	0
ENSMUSG00000064943	0	0	0	0	0	0	0	0
ENSMUSG00000100866	0	0	0	0	0	0	0	0
ENSMUSG00000101721	0	0	0	0	0	0	0	0
ENSMUSG00000099376	0	0	0	0	0	0	0	0
ENSMUSG00000097883	0	0	0	0	0	0	0	0
ENSMUSG00000092790	0	0	0	0	0	0	0	0
ENSMUSG00000099698	0	0	0	0	0	0	0	0
ENSMUSG00000099454	0	0	0	0	0	0	0	0
ENSMUSG00000051616	0	0	0	0	0	0	0	0
ENSMUSG00000099627	0	0	0	0	0	0	0	0
ENSMUSG00000099577	0	0	0	0	0	0	0	0
ENSMUSG00000099882	0	0	0	0	0	0	0	0
ENSMUSG00000101760	0	0	0	0	0	0	0	0
ENSMUSG00000099608	0	0	0	0	0	0	0	0
ENSMUSG00000099864	0	0	0	0	0	0	0	0
ENSMUSG00000098249	0	0	0	0	0	0	0	0
ENSMUSG00000100451	0	0	0	0	0	0	0	0
ENSMUSG00000099941	0	0	0	0	0	0	0	0
ENSMUSG00000084531	0	0	0	0	0	0	0	0
ENSMUSG00000100816	0	0	0	0	0	0	1	0
ENSMUSG00000026109	945	1359	1909	975	1614	1157	1077	1253
ENSMUSG00000100671	4	17	31	3	17	5	7	8
ENSMUSG00000092906	1	4	1	4	3	1	5	3
ENSMUSG00000101242	17	16	13	2	6	8	6	6
ENSMUSG00000099924	32	104	59	19	30	33	49	33
ENSMUSG00000099625	25	19	31	17	25	17	21	22
ENSMUSG00000101799	18	10	25	9	14	17	17	11
ENSMUSG00000045954	234	330	531	230	254	279	264	277
ENSMUSG00000099741	6	7	2	1	0	0	4	0
ENSMUSG00000101702	0	0	2	0	0	1	1	0
ENSMUSG00000026107	236	300	418	203	335	225	238	246
ENSMUSG00000099413	5	4	19	2	9	7	5	13
ENSMUSG00000103424	0	0	0	0	0	0	0	0
ENSMUSG00000101741	3	4	8	15	0	6	4	2
ENSMUSG00000018417	921	947	1068	1056	607	1270	1106	1152
ENSMUSG00000101724	0	0	0	0	0	1	0	0
ENSMUSG00000100313	0	0	0	0	0	1	0	0
ENSMUSG00000100696	0	0	1	2	0	4	0	0
ENSMUSG00000099135	0	0	0	1	0	0	0	0
ENSMUSG00000072324	0	0	1	4	0	7	2	2
ENSMUSG00000062939	12	7	11	16	5	15	28	13
ENSMUSG00000101628	0	0	0	0	3	0	1	0
ENSMUSG00000078291	0	0	0	1	0	2	0	0
ENSMUSG00000109599	8	5	15	11	11	17	6	5
ENSMUSG00000026104	191	290	401	156	188	164	217	177
ENSMUSG00000099569	0	1	2	3	0	2	0	1
ENSMUSG00000026103	9838	9637	12327	7287	8673	8362	9486	8199
ENSMUSG00000099648	0	0	0	1	0	0	0	0
ENSMUSG00000065192	0	0	0	0	0	0	0	0
ENSMUSG00000002881	689	1077	1146	582	665	596	649	574
ENSMUSG00000097833	4	2	3	2	3	1	1	2
ENSMUSG00000101501	6	5	4	3	6	10	5	7
ENSMUSG00000100120	6	5	8	4	2	3	2	3
ENSMUSG00000099878	0	2	2	0	1	5	2	0
ENSMUSG00000100007	47	25	71	40	46	50	39	37
ENSMUSG00000043015	285	286	443	253	243	327	285	184
ENSMUSG00000103630	8	14	13	11	10	15	19	18
ENSMUSG00000041439	2202	2000	3809	1956	2511	2062	2179	1969
ENSMUSG00000100302	0	0	0	1	0	1	0	0
ENSMUSG00000100230	2	0	1	5	0	1	0	0
ENSMUSG00000026102	837	969	1531	760	837	916	796	643
ENSMUSG00000041426	195	340	476	265	296	262	304	203
ENSMUSG00000089802	0	0	1	0	1	3	1	4
ENSMUSG00000043629	454	574	658	327	271	384	481	251
ENSMUSG00000026100	1	8	10	10	13	8	7	8
ENSMUSG00000089334	0	0	0	0	0	0	0	0
ENSMUSG00000060715	4	11	15	3	3	18	2	11
ENSMUSG00000026098	93	153	197	116	108	99	112	78
ENSMUSG00000100763	0	6	2	5	3	1	1	2
ENSMUSG00000026097	112	188	226	91	106	132	88	130
ENSMUSG00000100679	0	0	0	0	0	0	1	0
ENSMUSG00000026096	382	367	549	313	347	352	337	298
ENSMUSG00000099913	15	37	41	17	17	15	9	9
ENSMUSG00000101838	5	14	14	5	8	9	5	7
ENSMUSG00000026095	46	61	78	38	47	43	44	40
ENSMUSG00000100267	0	0	0	0	0	0	0	0
ENSMUSG00000099450	0	0	0	0	0	0	0	0
ENSMUSG00000100069	0	0	0	0	0	0	0	0
ENSMUSG00000096141	46	37	70	49	44	42	46	34
ENSMUSG00000092657	0	0	0	0	0	0	1	0
ENSMUSG00000026094	185	177	347	146	97	154	186	147
ENSMUSG00000102405	0	0	4	0	1	0	0	0
ENSMUSG00000042807	1776	1310	2456	1935	1419	2196	2127	1851
ENSMUSG00000098443	0	0	0	0	0	0	0	0
ENSMUSG00000087949	0	0	0	0	0	1	0	0
ENSMUSG00000102868	0	3	2	1	0	3	3	0
ENSMUSG00000094013	0	0	0	0	0	0	0	0
ENSMUSG00000025983	10	10	33	20	15	19	6	12
ENSMUSG00000041303	891	972	1352	850	816	940	895	750
ENSMUSG00000109809	0	2	4	1	4	8	2	0
ENSMUSG00000073678	1247	2061	2297	1540	1832	1373	1261	1402
ENSMUSG00000104136	12	13	29	9	5	10	11	6
ENSMUSG00000101130	4	0	0	0	0	0	0	1
ENSMUSG00000052331	323	342	558	369	382	335	314	290
ENSMUSG00000101674	0	3	6	0	3	2	0	1
ENSMUSG00000102503	6	5	14	13	13	7	1	2
ENSMUSG00000089245	0	0	0	0	0	0	0	0
ENSMUSG00000102642	1	0	0	0	0	0	0	0
ENSMUSG00000025982	7663	9940	12525	8083	7392	8332	7774	6836
ENSMUSG00000103030	0	0	6	1	0	1	1	1
ENSMUSG00000025981	294	514	606	280	256	372	345	315
ENSMUSG00000101122	10	28	28	14	13	17	22	12
ENSMUSG00000025980	2536	3567	5080	2468	3352	2847	2520	2788
ENSMUSG00000073676	394	416	910	462	623	470	425	439
ENSMUSG00000100736	2	1	7	2	0	1	1	0
ENSMUSG00000089670	0	8	18	8	11	8	4	7
ENSMUSG00000025979	1291	1898	2492	1241	1498	1268	1304	1311
ENSMUSG00000061863	4	4	1	0	1	1	2	2
ENSMUSG00000025978	344	465	573	303	540	390	440	364
ENSMUSG00000097649	45	95	105	38	72	35	61	66
ENSMUSG00000046994	729	846	1030	599	756	815	784	650
ENSMUSG00000025977	2	3	3	1	1	1	0	3
ENSMUSG00000100215	16	14	26	9	20	15	19	11
ENSMUSG00000101945	0	0	0	0	0	0	0	0
ENSMUSG00000101085	0	0	0	0	0	0	0	0
ENSMUSG00000038349	857	1049	1762	1030	1400	987	1081	873
ENSMUSG00000102145	5	10	15	5	6	9	8	7
ENSMUSG00000100309	0	0	0	0	0	0	0	0
ENSMUSG00000102831	0	1	4	0	0	0	2	0
ENSMUSG00000099950	16	2	5	6	1	13	4	6
ENSMUSG00000102491	0	0	0	0	0	0	0	0
ENSMUSG00000100372	0	0	0	0	0	0	0	0
ENSMUSG00000100944	0	0	0	0	0	0	0	0
ENSMUSG00000101332	0	0	0	0	0	0	0	1
ENSMUSG00000045336	0	0	0	0	0	0	0	0
ENSMUSG00000038331	2225	895	1192	1126	367	1158	1684	1013
ENSMUSG00000087022	557	261	379	318	90	415	515	356
ENSMUSG00000104310	16	4	4	8	0	6	9	8
ENSMUSG00000094128	0	0	1	1	0	0	1	0
ENSMUSG00000099945	0	0	0	0	0	0	0	0
ENSMUSG00000101429	9	6	2	5	8	5	13	6
ENSMUSG00000101129	0	0	0	0	0	0	0	1
ENSMUSG00000097519	0	0	0	2	0	0	0	0
ENSMUSG00000038323	618	614	1003	491	599	590	623	557
ENSMUSG00000048495	253	285	383	177	228	199	231	202
ENSMUSG00000025971	291	376	576	290	321	318	339	255
ENSMUSG00000077776	0	0	0	0	0	0	0	0
ENSMUSG00000088353	0	0	0	0	0	0	1	1
ENSMUSG00000101826	0	0	0	0	0	0	0	0
ENSMUSG00000102685	0	0	0	0	0	0	0	0
ENSMUSG00000101151	0	0	1	0	0	0	0	0
ENSMUSG00000038305	403	353	694	357	378	361	335	470
ENSMUSG00000091283	0	0	1	0	0	0	0	0
ENSMUSG00000054770	367	458	762	505	576	543	484	438
ENSMUSG00000026039	10	21	20	11	11	22	12	19
ENSMUSG00000063558	174	211	526	238	364	265	234	280
ENSMUSG00000064294	33	96	116	52	64	54	74	60
ENSMUSG00000089275	0	1	0	0	0	0	0	0
ENSMUSG00000038242	32	14	46	18	36	23	16	27
ENSMUSG00000089822	0	1	0	2	0	0	0	5
ENSMUSG00000079554	1	1	7	0	0	0	0	2
ENSMUSG00000103839	90	198	219	126	117	108	186	154
ENSMUSG00000051223	4356	4691	7051	3713	4176	4261	4184	3717
ENSMUSG00000026034	3053	5386	5233	3224	2615	3168	3079	2623
ENSMUSG00000026035	171	219	342	172	214	224	180	183
ENSMUSG00000026036	398	515	717	347	423	378	406	354
ENSMUSG00000026037	582	698	1012	565	549	617	633	485
ENSMUSG00000094245	9	23	28	12	12	11	19	13
ENSMUSG00000085054	31	29	54	46	53	44	34	34
ENSMUSG00000038174	4655	5340	6306	3764	3827	3813	3829	3455
ENSMUSG00000026032	455	402	826	436	545	512	477	458
ENSMUSG00000100202	0	0	0	0	0	0	0	0
ENSMUSG00000099490	0	0	1	0	0	0	0	0
ENSMUSG00000059647	16	4	3	9	2	4	2	1
ENSMUSG00000047528	7	8	3	4	2	7	11	8
ENSMUSG00000102059	10	28	63	28	16	24	26	24
ENSMUSG00000101046	0	0	0	0	0	0	0	0
ENSMUSG00000026031	464	562	611	351	502	413	479	481
ENSMUSG00000100236	0	0	0	0	0	0	0	0
ENSMUSG00000026029	23	35	66	35	46	52	46	37
ENSMUSG00000102719	0	0	3	1	2	3	2	3
ENSMUSG00000099719	0	4	2	3	3	1	1	0
ENSMUSG00000026028	4552	4478	6866	4234	4938	4556	4563	4277
ENSMUSG00000026027	756	789	1164	666	651	678	717	697
ENSMUSG00000047383	3	0	3	0	1	1	0	0
ENSMUSG00000099752	0	0	0	0	0	0	0	0
ENSMUSG00000072295	1	0	0	1	1	1	0	0
ENSMUSG00000077616	0	0	0	0	0	0	0	0
ENSMUSG00000038079	322	408	636	331	441	339	368	360
ENSMUSG00000097573	2	5	12	17	5	20	15	10
ENSMUSG00000079550	26	68	49	23	52	29	27	41
ENSMUSG00000101586	30	53	85	26	18	24	30	36
ENSMUSG00000099563	0	0	0	0	0	0	0	0
ENSMUSG00000026024	1069	971	2116	851	1050	916	989	975
ENSMUSG00000026023	13	9	23	2	6	4	10	4
ENSMUSG00000099922	0	0	0	0	0	0	0	0
ENSMUSG00000104502	0	0	0	0	0	0	0	0
ENSMUSG00000041075	99	153	415	149	233	155	162	192
ENSMUSG00000097819	0	0	16	7	3	2	4	5
ENSMUSG00000047361	102	149	221	195	169	125	144	130
ENSMUSG00000099811	0	1	0	1	0	1	0	0
ENSMUSG00000101409	2	0	0	0	0	1	0	0
ENSMUSG00000026021	1098	1360	2094	991	1240	1090	1055	1047
ENSMUSG00000089276	0	0	3	0	1	1	0	0
ENSMUSG00000103821	41	68	77	44	23	64	43	41
ENSMUSG00000101400	5	4	2	0	0	3	5	2
ENSMUSG00000026020	1005	1192	2240	1182	1248	1127	997	931
ENSMUSG00000077345	2	1	4	4	2	3	5	2
ENSMUSG00000077358	0	0	0	0	0	0	0	0
ENSMUSG00000089512	1	0	0	0	1	0	0	2
ENSMUSG00000089093	3	0	0	0	0	1	1	0
ENSMUSG00000067336	5936	5821	7333	5103	6067	6005	6039	5186
ENSMUSG00000104052	0	5	2	2	0	0	0	1
ENSMUSG00000103131	1	5	1	0	0	1	1	0
ENSMUSG00000041040	1522	1991	2595	1413	1525	1600	1600	1493
ENSMUSG00000103696	3	2	9	4	0	7	2	4
ENSMUSG00000100901	0	3	3	2	4	1	2	0
ENSMUSG00000026018	692	771	1142	731	769	794	780	812
ENSMUSG00000026019	681	905	1283	665	834	719	790	702
ENSMUSG00000026017	654	822	1136	781	725	804	749	715
ENSMUSG00000082609	0	0	0	0	0	0	0	0
ENSMUSG00000073664	969	1097	1886	1010	1010	1055	923	749
ENSMUSG00000100516	0	0	0	0	0	0	0	0
ENSMUSG00000049439	210	219	346	173	255	191	243	187
ENSMUSG00000103822	1	0	4	0	3	1	2	0
ENSMUSG00000026782	6937	6980	8530	6069	5931	6746	6719	6412
ENSMUSG00000026014	2160	1964	2613	1548	1807	1856	1983	1533
ENSMUSG00000081562	2	0	2	1	0	3	1	0
ENSMUSG00000084400	0	0	3	0	0	0	2	0
ENSMUSG00000082160	10	9	7	4	2	1	14	2
ENSMUSG00000103215	1	1	0	3	0	1	0	0
ENSMUSG00000088973	0	0	0	0	0	0	0	0
ENSMUSG00000084151	0	0	0	0	0	0	0	0
ENSMUSG00000101188	495	738	961	523	574	585	536	534
ENSMUSG00000026012	6	4	4	4	4	13	18	8
ENSMUSG00000086795	0	0	0	0	0	1	0	0
ENSMUSG00000085965	2	0	0	0	0	1	0	1
ENSMUSG00000104069	0	0	0	0	0	0	0	0
ENSMUSG00000083118	0	0	0	0	1	0	1	1
ENSMUSG00000083355	0	0	0	2	2	2	0	2
ENSMUSG00000102549	11	0	5	3	7	20	8	7
ENSMUSG00000026011	4	4	6	3	3	6	5	2
ENSMUSG00000081382	0	0	0	1	1	1	0	0
ENSMUSG00000080800	0	0	0	0	0	0	0	0
ENSMUSG00000026009	5	2	3	1	3	6	1	6
ENSMUSG00000102561	1	1	0	0	0	0	0	0
ENSMUSG00000082804	0	0	0	0	0	0	0	0
ENSMUSG00000082661	0	0	0	0	0	0	0	1
ENSMUSG00000080785	0	0	0	0	0	1	0	0
ENSMUSG00000100893	0	0	0	0	0	0	0	0
ENSMUSG00000085248	1	0	0	0	0	0	0	0
ENSMUSG00000085447	0	0	0	1	0	0	0	2
ENSMUSG00000086408	0	0	0	0	2	0	0	0
ENSMUSG00000089546	0	0	0	0	0	0	0	0
ENSMUSG00000100965	0	0	0	0	1	0	1	0
ENSMUSG00000102168	0	0	0	0	0	0	0	0
ENSMUSG00000100381	0	0	0	0	0	0	0	0
ENSMUSG00000086009	0	0	0	0	0	0	0	0
ENSMUSG00000052062	63	143	114	70	129	85	87	97
ENSMUSG00000103656	0	0	0	0	0	0	0	0
ENSMUSG00000104402	1	3	2	1	2	1	0	2
ENSMUSG00000104081	0	0	0	0	0	0	0	0
ENSMUSG00000085842	0	0	0	0	0	1	0	0
ENSMUSG00000103002	0	1	0	0	3	1	2	0
ENSMUSG00000100344	0	0	0	0	0	0	0	0
ENSMUSG00000101509	0	0	0	0	0	0	0	0
ENSMUSG00000085019	0	7	3	1	1	0	2	0
ENSMUSG00000102359	0	0	0	0	0	0	0	0
ENSMUSG00000085400	3	2	6	2	1	3	1	2
ENSMUSG00000100750	0	0	0	0	0	0	0	0
ENSMUSG00000081950	0	0	0	0	2	0	0	0
ENSMUSG00000084333	0	0	1	0	1	0	0	1
ENSMUSG00000025969	588	1367	1418	822	1873	1174	896	1200
ENSMUSG00000100811	0	12	14	4	16	5	9	8
ENSMUSG00000103032	21	37	41	11	36	16	29	19
ENSMUSG00000100426	1	0	3	5	2	3	2	1
ENSMUSG00000040865	1370	1559	1783	1235	1162	1498	1366	1170
ENSMUSG00000104991	0	0	0	0	0	0	0	0
ENSMUSG00000088953	0	0	0	0	0	0	0	0
ENSMUSG00000081617	0	0	0	0	0	0	0	0
ENSMUSG00000081429	0	0	0	0	1	0	0	0
ENSMUSG00000084799	138	204	196	134	120	131	119	88
ENSMUSG00000101599	215	299	312	171	157	235	220	131
ENSMUSG00000025968	2689	3382	5002	2641	2906	2858	2726	2350
ENSMUSG00000077884	1	7	7	0	1	2	1	2
ENSMUSG00000025967	965	1105	1942	969	1232	1104	1008	1047
ENSMUSG00000098850	0	0	0	0	0	0	0	0
ENSMUSG00000064612	3	0	0	0	0	1	0	1
ENSMUSG00000105060	0	0	0	0	0	0	0	0
ENSMUSG00000064602	6	0	4	2	0	5	1	3
ENSMUSG00000046856	32	24	30	34	16	28	13	17
ENSMUSG00000094290	0	0	0	0	0	0	0	0
ENSMUSG00000086730	0	0	0	1	0	0	0	0
ENSMUSG00000102536	0	0	0	1	0	0	0	0
ENSMUSG00000087561	0	0	2	0	0	2	0	0
ENSMUSG00000092705	0	0	0	0	0	0	0	0
ENSMUSG00000027520	802	1551	1537	1566	1633	1226	764	873
ENSMUSG00000094214	0	0	1	0	0	2	0	0
ENSMUSG00000083039	0	0	0	0	0	0	0	0
ENSMUSG00000081643	1	0	0	0	3	1	1	1
ENSMUSG00000025964	4351	3488	6319	4108	3684	4840	4728	3799
ENSMUSG00000087823	3	4	5	14	11	19	11	2
ENSMUSG00000115378	7	3	5	0	1	3	3	0
ENSMUSG00000069085	1	0	7	9	6	6	2	3
ENSMUSG00000083066	0	2	0	0	0	0	0	0
ENSMUSG00000025963	18	14	18	9	27	20	13	23
ENSMUSG00000025962	367	492	551	395	462	361	395	354
ENSMUSG00000025961	27	27	59	37	50	27	25	34
ENSMUSG00000080817	0	0	1	0	0	3	3	0
ENSMUSG00000082373	3	1	10	6	1	7	2	8
ENSMUSG00000044689	16	7	7	9	11	9	18	17
ENSMUSG00000025959	739	624	1107	655	802	792	841	686
ENSMUSG00000097272	0	0	0	0	0	0	0	0
ENSMUSG00000098487	0	0	0	0	0	0	0	0
ENSMUSG00000086836	7	2	9	5	4	5	5	1
ENSMUSG00000086721	0	1	0	0	0	0	0	0
ENSMUSG00000101895	1	0	1	0	2	0	1	0
ENSMUSG00000093228	0	0	0	0	0	0	0	0
ENSMUSG00000099658	0	0	0	0	0	0	0	0
ENSMUSG00000025958	1657	1933	2050	1280	1265	1363	1462	1190
ENSMUSG00000025956	164	199	376	206	233	184	163	167
ENSMUSG00000101832	2	1	12	4	8	1	1	2
ENSMUSG00000100437	0	2	0	1	0	0	0	0
ENSMUSG00000087213	5	5	3	5	1	12	4	3
ENSMUSG00000070871	324	513	445	338	319	425	372	347
ENSMUSG00000045005	26	51	60	75	55	71	52	41
ENSMUSG00000102140	2	5	10	12	3	11	7	0
ENSMUSG00000051344	1293	1192	1810	1152	1086	1266	1336	1092
ENSMUSG00000097264	0	0	1	0	0	2	0	1
ENSMUSG00000084416	30	32	63	37	50	36	39	34
ENSMUSG00000077471	0	0	0	0	0	0	0	0
ENSMUSG00000025955	0	0	1	1	2	0	0	0
ENSMUSG00000090042	0	0	0	0	0	0	0	0
ENSMUSG00000070870	0	0	0	0	0	0	0	0
ENSMUSG00000067299	0	0	0	0	0	0	0	0
ENSMUSG00000025952	0	0	0	0	0	0	0	0
ENSMUSG00000073658	0	0	0	0	0	0	0	0
ENSMUSG00000100774	0	0	0	0	0	0	0	0
ENSMUSG00000044429	0	2	4	1	4	1	0	0
ENSMUSG00000100846	0	1	2	2	1	1	0	0
ENSMUSG00000044816	49	84	194	43	154	57	65	100
ENSMUSG00000025950	527	656	1290	601	974	666	602	674
ENSMUSG00000025949	1827	1753	2608	1569	1742	1912	1747	1604
ENSMUSG00000025946	37	39	66	35	48	39	31	46
ENSMUSG00000100503	0	0	0	0	0	0	0	0
ENSMUSG00000100504	0	0	0	0	0	0	0	0
ENSMUSG00000099383	0	0	0	0	0	0	0	0
ENSMUSG00000100340	0	0	0	0	0	0	0	0
ENSMUSG00000100439	0	0	0	0	0	0	0	0
ENSMUSG00000099819	0	0	0	0	0	0	0	0
ENSMUSG00000082565	0	0	0	0	0	0	0	0
ENSMUSG00000082774	0	0	0	0	0	0	0	0
ENSMUSG00000025945	0	0	0	0	0	0	0	0
ENSMUSG00000081623	0	0	0	0	0	0	0	0
ENSMUSG00000083242	0	0	0	0	0	0	0	0
ENSMUSG00000083289	0	0	0	0	0	0	0	0
ENSMUSG00000015222	28936	30993	36184	23833	32183	29572	31469	27283
ENSMUSG00000088850	0	0	0	0	0	0	0	0
ENSMUSG00000073656	27	63	38	23	20	48	32	31
ENSMUSG00000065694	19	65	25	13	10	26	22	19
ENSMUSG00000055567	11384	10319	14316	8564	10481	10255	10974	9312
ENSMUSG00000103375	135	171	258	105	124	151	116	94
ENSMUSG00000026005	348	485	472	270	379	339	422	386
ENSMUSG00000026004	325	520	629	316	311	348	308	302
ENSMUSG00000102559	47	58	99	72	66	72	74	53
ENSMUSG00000102374	39	52	59	35	63	61	62	59
ENSMUSG00000102776	96	130	131	68	86	83	62	79
ENSMUSG00000082057	16	25	18	11	15	20	14	14
ENSMUSG00000103706	15	20	33	23	19	29	11	12
ENSMUSG00000103756	17	20	26	14	14	19	11	13
ENSMUSG00000103382	40	54	64	35	61	61	49	39
ENSMUSG00000103553	12	7	15	4	8	11	14	8
ENSMUSG00000026003	420	601	846	411	636	481	505	454
ENSMUSG00000082769	3	2	3	0	1	0	3	2
ENSMUSG00000089420	0	0	0	0	0	0	0	0
ENSMUSG00000077328	0	0	0	0	0	0	0	0
ENSMUSG00000061816	11	23	20	14	10	16	12	8
ENSMUSG00000094191	3	1	4	0	3	0	4	1
ENSMUSG00000082212	0	0	10	3	1	0	1	0
ENSMUSG00000026000	3047	2476	4176	2538	2777	2951	3064	2811
ENSMUSG00000025991	14	7	15	10	15	11	11	12
ENSMUSG00000086204	0	0	0	0	0	0	0	0
ENSMUSG00000077745	0	0	0	0	0	0	0	0
ENSMUSG00000082473	0	0	0	0	0	0	0	0
ENSMUSG00000095282	0	0	0	0	0	0	0	0
ENSMUSG00000085075	0	0	0	0	0	0	0	0
ENSMUSG00000104395	0	0	0	0	0	0	0	0
ENSMUSG00000096031	0	0	0	0	0	0	0	0
ENSMUSG00000087329	0	0	0	0	0	0	0	0
ENSMUSG00000062209	2478	2507	2437	1943	3005	2425	2360	2230
ENSMUSG00000102449	3	3	1	2	0	1	3	1
ENSMUSG00000083795	0	0	0	0	0	0	0	0
ENSMUSG00000080539	0	0	0	0	0	0	0	0
ENSMUSG00000103307	1	1	2	1	2	0	2	0
ENSMUSG00000104508	2	6	7	2	11	5	5	2
ENSMUSG00000103642	3	14	2	3	2	0	2	1
ENSMUSG00000103809	0	2	0	2	0	1	0	0
ENSMUSG00000087514	0	2	0	0	0	0	0	1
ENSMUSG00000084332	0	2	0	0	0	0	0	1
ENSMUSG00000101387	0	0	1	0	0	0	0	1
ENSMUSG00000099804	0	2	1	0	0	0	0	0
ENSMUSG00000100354	0	0	0	0	0	0	1	0
ENSMUSG00000101156	0	1	1	0	0	0	0	1
ENSMUSG00000025997	125	184	226	106	179	143	106	94
ENSMUSG00000100815	0	0	0	0	0	0	0	0
ENSMUSG00000099954	0	1	0	1	0	0	0	0
ENSMUSG00000103402	0	0	0	0	0	0	0	0
ENSMUSG00000053153	4	24	22	46	42	22	6	21
ENSMUSG00000089345	0	0	0	1	1	0	0	0
ENSMUSG00000080524	0	0	0	0	0	0	0	0
ENSMUSG00000101730	0	0	0	0	0	0	0	0
ENSMUSG00000103052	0	0	0	0	0	0	0	0
ENSMUSG00000104287	0	0	1	0	0	0	0	0
ENSMUSG00000075952	0	1	0	0	1	0	0	0
ENSMUSG00000045648	206	261	650	296	401	209	156	258
ENSMUSG00000026196	7	34	35	17	15	16	19	5
ENSMUSG00000089965	0	0	2	0	0	0	1	0
ENSMUSG00000101551	0	0	0	0	0	0	0	0
ENSMUSG00000050296	7	5	24	2	16	7	12	16
ENSMUSG00000101617	0	0	0	0	0	0	0	0
ENSMUSG00000026192	414	499	882	463	592	459	496	480
ENSMUSG00000026193	1136	1337	2315	858	1969	1358	1705	1562
ENSMUSG00000073652	0	0	1	4	0	0	1	4
ENSMUSG00000101834	2	0	0	0	0	0	1	0
ENSMUSG00000100319	0	0	0	1	2	0	0	2
ENSMUSG00000102689	0	0	0	0	0	0	1	0
ENSMUSG00000099707	0	0	0	0	0	0	0	0
ENSMUSG00000101211	0	0	0	0	0	0	0	0
ENSMUSG00000101848	0	0	0	0	0	0	0	0
ENSMUSG00000101764	0	0	0	0	0	0	0	0
ENSMUSG00000059483	0	0	0	0	0	0	0	0
ENSMUSG00000101496	0	0	0	0	1	0	0	0
ENSMUSG00000102123	0	2	4	0	1	1	0	1
ENSMUSG00000039395	115	89	317	88	130	81	101	65
ENSMUSG00000094655	1	0	0	0	0	0	0	0
ENSMUSG00000097131	106	142	246	153	118	132	110	117
ENSMUSG00000094050	3	1	8	3	0	1	0	1
ENSMUSG00000093956	11	7	15	6	3	7	9	9
ENSMUSG00000093843	2	4	3	2	3	2	3	5
ENSMUSG00000026189	77	81	120	65	84	91	88	76
ENSMUSG00000026188	425	500	674	324	378	335	394	361
ENSMUSG00000026187	319	410	639	360	447	415	382	401
ENSMUSG00000039372	398	458	529	406	416	478	408	483
ENSMUSG00000085812	0	1	0	0	0	1	0	0
ENSMUSG00000039354	1029	901	1564	956	1141	1138	1075	1013
ENSMUSG00000110712	0	4	9	1	2	2	2	1
ENSMUSG00000039342	0	1	0	0	0	0	0	4
ENSMUSG00000110487	0	0	0	0	0	0	0	0
ENSMUSG00000110596	0	0	0	0	0	0	0	0
ENSMUSG00000046330	631	243	970	583	733	385	457	371
ENSMUSG00000039323	194	208	273	177	372	237	282	327
ENSMUSG00000026185	2351	2657	5439	2679	3683	2429	2884	2759
ENSMUSG00000101968	0	0	0	1	3	1	1	0
ENSMUSG00000026182	0	0	0	0	0	0	0	0
ENSMUSG00000102266	0	0	0	0	0	0	0	0
ENSMUSG00000101112	2	0	0	0	0	0	0	0
ENSMUSG00000100697	0	0	0	0	0	0	0	0
ENSMUSG00000099877	0	0	0	0	0	0	0	0
ENSMUSG00000098697	0	0	0	0	0	0	0	0
ENSMUSG00000101812	0	0	0	0	0	0	0	0
ENSMUSG00000100044	0	0	0	0	0	0	0	0
ENSMUSG00000100444	0	0	2	0	0	1	0	2
ENSMUSG00000100429	0	0	0	0	0	0	0	0
ENSMUSG00000100301	8	7	9	0	6	18	11	10
ENSMUSG00000101344	0	2	3	2	2	2	5	1
ENSMUSG00000088666	0	0	0	0	0	0	1	0
ENSMUSG00000098504	0	0	0	0	2	0	0	0
ENSMUSG00000055322	861	919	1974	1049	1283	1017	1213	1087
ENSMUSG00000061815	1	1	6	7	1	2	0	5
ENSMUSG00000026180	0	0	6	0	0	1	0	0
ENSMUSG00000048480	0	0	0	0	0	0	2	2
ENSMUSG00000087820	0	0	0	0	0	0	0	0
ENSMUSG00000094768	0	0	0	0	0	0	0	0
ENSMUSG00000006304	2347	2417	3693	2131	2104	2373	2315	2193
ENSMUSG00000064272	0	0	0	0	0	0	0	0
ENSMUSG00000006299	1385	1193	2564	1468	1655	1583	1363	1471
ENSMUSG00000101503	0	0	0	0	0	0	0	0
ENSMUSG00000026179	2413	1603	5147	2209	2642	2275	2305	1924
ENSMUSG00000103013	0	3	4	0	3	5	1	3
ENSMUSG00000006301	340	431	1089	600	680	605	505	425
ENSMUSG00000099931	0	0	0	0	0	0	0	0
ENSMUSG00000103403	13	24	16	10	12	9	10	11
ENSMUSG00000073650	36	32	66	82	49	56	63	47
ENSMUSG00000026177	29	26	94	50	40	38	48	41
ENSMUSG00000026176	210	276	623	303	355	291	265	279
ENSMUSG00000065468	0	0	0	0	2	1	0	0
ENSMUSG00000026175	10	14	30	18	9	8	24	5
ENSMUSG00000033364	638	837	1118	558	619	695	654	561
ENSMUSG00000103227	2	2	2	3	2	2	3	3
ENSMUSG00000026174	495	713	867	456	560	501	510	494
ENSMUSG00000026173	185	346	581	237	341	227	279	195
ENSMUSG00000026135	680	585	1021	691	707	742	719	652
ENSMUSG00000093155	0	0	2	1	4	2	0	0
ENSMUSG00000026172	223	269	403	214	287	274	294	269
ENSMUSG00000026171	566	581	1179	560	734	603	568	586
ENSMUSG00000033276	100	136	176	113	99	84	109	74
ENSMUSG00000033257	724	869	1127	582	558	715	726	560
ENSMUSG00000026170	51	97	191	54	179	82	115	53
ENSMUSG00000006542	0	3	10	3	3	5	2	3
ENSMUSG00000098351	2	2	0	0	0	0	0	0
ENSMUSG00000033227	7	21	41	13	28	13	25	19
ENSMUSG00000099472	0	1	2	1	0	0	3	1
ENSMUSG00000026167	129	50	57	81	26	87	97	50
ENSMUSG00000089964	4	2	7	3	6	5	6	2
ENSMUSG00000090071	2595	1452	2300	1846	1718	2691	2585	2097
ENSMUSG00000055197	1	0	24	0	3	0	2	0
ENSMUSG00000006546	9	0	7	1	4	0	0	1
ENSMUSG00000065616	0	0	0	0	0	0	0	0
ENSMUSG00000047021	196	193	342	313	291	242	243	284
ENSMUSG00000089653	0	0	0	0	0	0	0	0
ENSMUSG00000006538	6	3	6	6	3	3	7	4
ENSMUSG00000103145	0	2	4	4	3	7	3	5
ENSMUSG00000026162	23	16	47	17	15	20	31	23
ENSMUSG00000026205	10	3	14	5	15	6	10	28
ENSMUSG00000033159	462	378	921	520	438	527	523	448
ENSMUSG00000049339	2509	1942	4406	2340	2659	2522	2653	2562
ENSMUSG00000026197	167	136	305	142	170	214	178	152
ENSMUSG00000026198	36	30	50	38	42	30	36	36
ENSMUSG00000099519	0	0	0	0	0	0	0	0
ENSMUSG00000033124	1498	945	2038	1338	1158	1378	1331	1305
ENSMUSG00000026199	530	650	959	461	572	559	647	507
ENSMUSG00000026200	177	240	320	220	246	229	241	234
ENSMUSG00000099204	0	0	0	0	0	0	0	0
ENSMUSG00000026201	557	626	929	493	681	586	602	572
ENSMUSG00000026202	5319	3223	7348	4279	4682	5239	5224	4624
ENSMUSG00000096094	8	6	16	6	9	5	13	5
ENSMUSG00000026203	987	845	2212	1024	1330	1041	1071	996
ENSMUSG00000026204	8808	7006	11688	8107	8967	9497	8672	8445
ENSMUSG00000101840	14	45	15	19	10	22	24	17
ENSMUSG00000033061	578	636	2121	1110	1521	770	547	726
ENSMUSG00000100556	8	12	17	13	8	7	10	13
ENSMUSG00000026209	367	369	797	467	392	418	409	412
ENSMUSG00000026208	16	24	52	17	22	31	24	25
ENSMUSG00000085653	2	0	9	0	4	0	0	1
ENSMUSG00000026207	2730	1668	3213	2228	2263	2899	2904	2706
ENSMUSG00000086053	6	2	3	6	3	6	11	4
ENSMUSG00000033021	594	417	1009	546	570	558	524	555
ENSMUSG00000033007	137	219	323	313	138	317	243	253
ENSMUSG00000102605	4	33	20	15	10	17	12	8
ENSMUSG00000032997	796	470	1554	932	929	952	857	802
ENSMUSG00000026211	371	306	671	377	431	425	407	386
ENSMUSG00000051703	565	330	682	418	439	524	574	569
ENSMUSG00000032968	437	337	687	436	434	516	527	548
ENSMUSG00000082745	0	0	0	0	0	0	0	0
ENSMUSG00000026213	792	602	1042	672	631	721	745	697
ENSMUSG00000082059	0	0	0	0	0	0	0	0
ENSMUSG00000006576	2876	2204	4282	2781	2949	3197	3301	2997
ENSMUSG00000083244	0	0	0	0	0	0	0	0
ENSMUSG00000082528	0	0	0	0	0	0	0	0
ENSMUSG00000082012	0	0	0	0	0	0	0	0
ENSMUSG00000099996	0	0	0	1	0	0	0	0
ENSMUSG00000101763	0	0	0	0	0	0	0	0
ENSMUSG00000100827	4	0	1	0	0	0	1	0
ENSMUSG00000100553	3	2	1	5	0	6	8	11
ENSMUSG00000098611	0	0	0	0	0	0	0	0
ENSMUSG00000100534	0	5	1	1	5	0	6	1
ENSMUSG00000102904	0	0	0	0	0	0	0	0
ENSMUSG00000089326	0	0	0	0	0	0	0	0
ENSMUSG00000026235	5085	3388	6192	4267	3261	4412	4679	3889
ENSMUSG00000099141	0	0	1	0	0	0	0	0
ENSMUSG00000101849	5	1	8	10	1	9	2	11
ENSMUSG00000101506	1	0	0	2	0	0	2	1
ENSMUSG00000065215	0	0	0	0	0	0	0	0
ENSMUSG00000102052	0	0	0	0	0	0	0	0
ENSMUSG00000004872	0	1	63	1	1	0	0	2
ENSMUSG00000032908	394	368	1163	467	486	336	384	343
ENSMUSG00000099561	0	2	5	2	1	5	2	1
ENSMUSG00000102945	0	0	0	1	0	1	0	1
ENSMUSG00000026245	810	1052	1512	793	1040	874	893	889
ENSMUSG00000101798	0	11	7	1	1	3	2	1
ENSMUSG00000104018	39	41	76	31	37	51	49	46
ENSMUSG00000090486	13	57	232	75	99	45	17	47
ENSMUSG00000012187	1	4	27	6	13	1	4	6
ENSMUSG00000099364	0	0	5	2	0	0	1	0
ENSMUSG00000100562	0	0	0	1	0	0	0	1
ENSMUSG00000032883	3024	4655	5137	2984	3539	3642	3474	3050
ENSMUSG00000079470	317	575	467	416	368	295	305	248
ENSMUSG00000099377	3	0	4	1	4	2	3	3
ENSMUSG00000099706	0	3	1	3	0	0	1	0
ENSMUSG00000047330	13	48	40	25	34	28	13	20
ENSMUSG00000101324	0	0	3	0	0	0	2	0
ENSMUSG00000072978	0	0	0	0	1	1	0	0
ENSMUSG00000050711	3976	8348	9294	5258	5883	5680	4222	3797
ENSMUSG00000099562	0	0	0	0	0	0	0	0
ENSMUSG00000077782	0	0	0	0	0	0	0	0
ENSMUSG00000054702	74	92	90	48	41	68	56	46
ENSMUSG00000102235	3	2	0	2	6	1	1	3
ENSMUSG00000073643	856	1772	1772	884	578	550	525	466
ENSMUSG00000104497	0	0	0	1	0	2	0	0
ENSMUSG00000026248	270	290	539	255	282	306	273	287
ENSMUSG00000026249	1788	3036	4998	2378	3066	2370	2262	2254
ENSMUSG00000067106	9	16	40	18	13	26	8	12
ENSMUSG00000100397	0	1	3	0	1	0	0	0
ENSMUSG00000099753	0	0	0	0	0	0	0	0
ENSMUSG00000096297	0	0	0	0	0	0	0	0
ENSMUSG00000102518	0	0	0	0	0	0	0	0
ENSMUSG00000099552	0	0	0	0	0	0	0	0
ENSMUSG00000043230	2	2	4	0	4	5	0	1
ENSMUSG00000101257	0	0	0	0	0	0	0	0
ENSMUSG00000103404	0	0	0	0	3	0	0	1
ENSMUSG00000004364	3313	4225	5426	3105	3412	3314	3334	2967
ENSMUSG00000103076	17	48	18	19	18	16	11	12
ENSMUSG00000103525	1	1	1	1	0	5	2	5
ENSMUSG00000101722	3	0	3	0	3	1	0	1
ENSMUSG00000090637	0	0	0	0	0	0	0	0
ENSMUSG00000101483	0	0	0	1	0	0	0	0
ENSMUSG00000110100	0	0	0	0	0	0	0	1
ENSMUSG00000038608	791	2300	2257	1735	1547	1357	1082	1063
ENSMUSG00000103192	0	3	1	2	3	5	2	2
ENSMUSG00000104488	0	3	2	0	1	2	0	0
ENSMUSG00000102721	3	25	21	6	9	13	14	11
ENSMUSG00000099949	0	0	0	0	0	0	0	0
ENSMUSG00000099918	0	0	0	0	0	0	0	0
ENSMUSG00000054976	1703	1464	1789	1382	1384	1620	1652	1636
ENSMUSG00000104029	2	1	6	3	0	2	5	4
ENSMUSG00000101986	0	0	0	0	2	0	0	0
ENSMUSG00000087008	0	0	0	0	1	0	0	1
ENSMUSG00000100561	0	0	0	0	0	0	0	0
ENSMUSG00000103571	0	0	0	0	0	0	0	0
ENSMUSG00000098797	0	0	0	0	0	0	0	0
ENSMUSG00000055980	319	299	425	226	272	273	241	214
ENSMUSG00000022591	0	0	0	0	0	0	0	0
ENSMUSG00000026142	126	130	248	111	220	190	135	140
ENSMUSG00000104493	2	5	5	1	3	2	0	1
ENSMUSG00000100786	5	5	0	1	2	1	0	3
ENSMUSG00000096779	0	0	0	0	0	0	0	0
ENSMUSG00000067158	22	29	67	42	63	20	21	42
ENSMUSG00000079465	22	23	44	30	54	7	18	37
ENSMUSG00000065055	0	0	0	0	0	0	0	0
ENSMUSG00000097564	1	1	1	1	6	4	2	7
ENSMUSG00000026150	3383	3802	5865	3078	3449	3273	3339	2956
ENSMUSG00000101450	55	73	69	53	55	68	65	23
ENSMUSG00000026149	1	0	3	1	0	0	3	0
ENSMUSG00000114299	0	0	0	0	1	0	0	0
ENSMUSG00000099771	0	0	0	1	0	0	0	0
ENSMUSG00000102280	0	0	1	0	0	0	0	0
ENSMUSG00000100170	0	0	0	0	0	0	0	0
ENSMUSG00000100744	0	0	0	0	1	0	0	0
ENSMUSG00000093782	0	0	0	0	0	0	0	0
ENSMUSG00000026159	2647	2501	3651	2141	2376	2467	2550	2217
ENSMUSG00000113880	13	7	9	11	6	13	8	6
ENSMUSG00000113973	0	3	1	1	4	0	0	0
ENSMUSG00000113846	0	0	0	0	1	0	0	0
ENSMUSG00000113084	0	0	0	0	2	0	0	0
ENSMUSG00000113925	0	0	0	0	0	0	1	0
ENSMUSG00000114011	0	0	0	0	0	0	0	0
ENSMUSG00000113097	0	0	0	0	0	0	0	0
ENSMUSG00000101784	3	0	0	2	3	1	1	0
ENSMUSG00000038496	87	75	103	67	51	63	91	73
ENSMUSG00000100432	4	7	6	9	1	4	2	2
ENSMUSG00000100190	2	1	2	3	1	2	1	0
ENSMUSG00000113267	0	0	1	1	0	1	0	1
ENSMUSG00000104423	0	0	2	0	0	1	1	0
ENSMUSG00000101315	0	0	0	1	0	0	0	0
ENSMUSG00000099691	0	0	0	0	0	0	0	0
ENSMUSG00000026166	1	0	0	0	0	0	0	0
ENSMUSG00000101173	0	0	0	0	0	0	0	0
ENSMUSG00000053161	2	6	8	14	12	13	3	7
ENSMUSG00000101896	0	0	0	0	0	0	0	0
ENSMUSG00000084443	0	0	0	0	0	0	0	0
ENSMUSG00000026163	5699	4816	7516	3436	4567	4425	5220	4304
ENSMUSG00000079140	19	18	41	7	14	19	13	13
ENSMUSG00000104374	11	9	17	10	7	10	9	6
ENSMUSG00000104219	0	0	0	0	0	0	0	0
ENSMUSG00000100580	0	1	0	0	0	0	0	0
ENSMUSG00000094946	0	0	0	0	0	0	0	0
ENSMUSG00000077736	0	0	0	0	0	0	0	0
ENSMUSG00000045658	639	1008	986	480	717	576	696	684
ENSMUSG00000102750	0	2	1	1	1	0	3	0
ENSMUSG00000101934	0	2	1	0	0	0	0	0
ENSMUSG00000098851	0	0	0	0	0	0	0	0
ENSMUSG00000036766	2545	3655	5698	2288	4363	2834	2731	3324
ENSMUSG00000104396	8	18	24	5	7	11	5	6
ENSMUSG00000102481	2	13	7	0	5	5	5	4
ENSMUSG00000093254	0	0	0	0	0	0	0	0
ENSMUSG00000026219	5522	6035	8476	5588	5464	5700	5421	4763
ENSMUSG00000103505	4	3	9	4	1	6	0	2
ENSMUSG00000104503	2	3	8	0	3	4	3	1
ENSMUSG00000073633	23	35	88	62	40	35	27	43
ENSMUSG00000026220	171	169	228	152	195	188	197	179
ENSMUSG00000096802	1	0	1	0	0	0	0	0
ENSMUSG00000099693	0	0	0	0	0	0	0	0
ENSMUSG00000052477	0	2	1	2	0	0	0	1
ENSMUSG00000064281	1	0	0	1	0	2	2	0
ENSMUSG00000098842	0	0	0	0	0	0	0	0
ENSMUSG00000061852	0	0	0	0	0	0	0	0
ENSMUSG00000089976	1	0	0	2	0	0	3	0
ENSMUSG00000101279	0	0	0	0	0	1	0	0
ENSMUSG00000089844	0	0	2	0	1	1	0	0
ENSMUSG00000073631	0	0	0	0	0	0	0	0
ENSMUSG00000072109	1	3	2	0	0	0	0	0
ENSMUSG00000090128	0	0	0	0	0	0	0	0
ENSMUSG00000091199	0	0	0	0	0	0	0	0
ENSMUSG00000089716	0	1	0	1	0	0	0	0
ENSMUSG00000079457	0	0	0	0	0	0	0	0
ENSMUSG00000090252	0	0	0	0	0	0	0	0
ENSMUSG00000079455	0	2	0	0	0	1	0	1
ENSMUSG00000089652	0	0	0	0	0	0	0	0
ENSMUSG00000089937	0	0	0	0	0	0	0	0
ENSMUSG00000096292	0	0	0	0	0	0	0	0
ENSMUSG00000101751	0	0	0	0	0	0	0	0
ENSMUSG00000089714	0	0	0	0	0	0	0	0
ENSMUSG00000090186	0	0	0	0	0	0	0	0
ENSMUSG00000094127	0	0	0	0	0	0	0	0
ENSMUSG00000070034	6	19	39	11	18	16	19	21
ENSMUSG00000090103	0	0	0	0	0	0	0	0
ENSMUSG00000070031	6	16	14	4	6	11	6	12
ENSMUSG00000073628	0	0	0	0	0	0	0	0
ENSMUSG00000090246	1	2	1	2	3	1	1	1
ENSMUSG00000026222	81	84	117	72	82	89	101	69
ENSMUSG00000064414	0	0	0	0	0	0	0	0
ENSMUSG00000052760	18	31	34	28	19	22	41	28
ENSMUSG00000098634	0	0	0	0	0	0	0	0
ENSMUSG00000094834	0	0	0	0	0	0	0	0
ENSMUSG00000100217	0	0	0	0	0	0	0	0
ENSMUSG00000092932	0	0	0	0	0	0	0	0
ENSMUSG00000036707	3932	4612	6435	3331	3848	3979	3850	3453
ENSMUSG00000026223	8320	7522	14268	10162	9528	10694	9488	9538
ENSMUSG00000026224	73	70	64	85	72	67	50	53
ENSMUSG00000099767	12	21	18	42	13	23	21	9
ENSMUSG00000049608	25	54	40	47	35	73	51	38
ENSMUSG00000100108	0	1	3	3	0	7	3	3
ENSMUSG00000099342	10	24	15	14	13	12	20	18
ENSMUSG00000026226	10	13	18	11	12	15	7	10
ENSMUSG00000026227	173	180	266	144	189	158	158	136
ENSMUSG00000026229	2076	2439	3964	2162	2499	2249	1998	1955
ENSMUSG00000077274	0	3	2	0	3	2	1	0
ENSMUSG00000026228	10	7	14	9	5	12	10	4
ENSMUSG00000103272	18	19	30	15	26	18	24	10
ENSMUSG00000094638	0	0	0	2	1	0	1	1
ENSMUSG00000062590	606	634	1083	660	677	644	683	662
ENSMUSG00000087538	1	1	1	0	1	0	0	1
ENSMUSG00000079445	10	2	19	7	19	2	10	7
ENSMUSG00000099644	0	0	0	0	0	0	0	0
ENSMUSG00000091806	0	0	0	0	0	0	0	0
ENSMUSG00000101853	0	0	0	0	0	0	0	0
ENSMUSG00000026234	5837	7756	10973	6072	6518	6577	6234	5786
ENSMUSG00000064837	0	0	0	0	0	0	0	0
ENSMUSG00000104627	0	0	0	0	0	0	0	0
ENSMUSG00000064696	0	0	0	0	0	0	0	0
ENSMUSG00000064823	0	0	0	0	0	0	0	0
ENSMUSG00000073627	45	70	54	53	59	68	60	54
ENSMUSG00000110510	0	0	0	0	0	1	0	0
ENSMUSG00000026237	1	0	4	2	2	1	2	0
ENSMUSG00000036574	0	0	0	1	0	2	2	2
ENSMUSG00000101328	0	0	0	0	0	0	0	0
ENSMUSG00000026238	2452	2869	4820	2761	2915	2635	2551	2455
ENSMUSG00000026239	377	381	680	384	444	352	347	383
ENSMUSG00000102927	0	7	3	1	2	0	0	1
ENSMUSG00000026240	310	312	509	280	312	354	344	298
ENSMUSG00000084468	0	0	0	1	0	0	2	1
ENSMUSG00000103609	2	6	10	2	3	8	2	4
ENSMUSG00000026241	39	33	71	31	36	43	33	42
ENSMUSG00000053333	439	445	697	438	448	520	459	440
ENSMUSG00000100225	0	3	0	0	0	2	0	0
ENSMUSG00000100768	0	2	8	0	2	4	4	5
ENSMUSG00000104121	0	4	0	1	1	0	1	1
ENSMUSG00000102383	0	0	3	0	1	0	0	2
ENSMUSG00000104400	0	0	0	1	0	0	0	0
ENSMUSG00000102293	0	0	2	2	1	3	0	1
ENSMUSG00000102649	15	26	22	16	12	12	16	14
ENSMUSG00000084106	264	186	563	254	291	320	270	232
ENSMUSG00000102571	11	51	20	10	7	14	22	19
ENSMUSG00000099401	0	1	4	0	1	4	0	1
ENSMUSG00000102956	1	0	2	0	0	2	2	0
ENSMUSG00000103984	23	32	23	25	23	29	38	26
ENSMUSG00000101940	0	2	2	1	2	1	1	2
ENSMUSG00000101625	0	0	0	0	0	0	0	0
ENSMUSG00000026246	0	0	0	0	0	0	0	0
ENSMUSG00000079440	0	0	0	0	0	0	0	0
ENSMUSG00000100940	0	0	0	0	0	0	0	0
ENSMUSG00000036500	0	0	0	0	0	0	0	0
ENSMUSG00000099839	2	25	10	26	18	11	2	16
ENSMUSG00000026247	26	332	247	528	532	404	166	356
ENSMUSG00000036480	18	24	0	12	4	11	2	5
ENSMUSG00000026251	0	0	0	0	0	0	0	0
ENSMUSG00000026253	0	0	0	0	0	0	0	0
ENSMUSG00000026254	919	1010	1526	755	936	959	932	748
ENSMUSG00000088318	4	2	0	1	0	2	1	1
ENSMUSG00000026255	127	197	464	182	311	229	194	160
ENSMUSG00000089821	0	0	0	0	0	0	0	0
ENSMUSG00000048000	1879	1981	2811	1568	1697	1648	1746	1671
ENSMUSG00000095281	0	0	0	0	0	2	0	0
ENSMUSG00000079436	14	26	25	17	79	29	9	68
ENSMUSG00000089613	0	4	5	1	0	0	1	1
ENSMUSG00000026258	2	1	6	9	0	3	6	5
ENSMUSG00000026259	5033	3758	3483	4929	1836	5470	5180	4406
ENSMUSG00000079434	72	43	54	83	14	75	66	64
ENSMUSG00000091123	0	0	1	0	0	0	0	0
ENSMUSG00000090994	0	1	0	0	0	0	0	0
ENSMUSG00000026288	220	203	261	275	244	297	292	241
ENSMUSG00000026289	1340	1509	2196	1387	1182	1515	1400	1216
ENSMUSG00000087968	2	8	9	4	5	4	3	1
ENSMUSG00000089281	10	12	16	21	1	14	9	6
ENSMUSG00000056055	38	66	45	33	29	27	42	35
ENSMUSG00000070738	2380	2541	3557	1843	2059	2232	2399	2277
ENSMUSG00000101942	2	6	4	0	5	5	0	1
ENSMUSG00000103996	0	1	0	0	0	0	1	1
ENSMUSG00000103591	1	5	2	1	3	3	3	0
ENSMUSG00000005501	601	792	1136	629	597	632	607	539
ENSMUSG00000095942	0	0	0	0	0	0	0	0
ENSMUSG00000084021	0	0	0	0	0	0	0	0
ENSMUSG00000083478	0	0	0	0	0	0	0	0
ENSMUSG00000090165	0	0	0	0	0	0	0	0
ENSMUSG00000092220	0	0	0	0	0	0	0	0
ENSMUSG00000090175	0	0	0	0	0	0	0	0
ENSMUSG00000089675	0	0	0	0	0	0	0	0
ENSMUSG00000090124	6	5	10	4	7	8	6	9
ENSMUSG00000082837	0	0	0	0	0	0	0	0
ENSMUSG00000090145	0	0	0	0	0	0	0	0
ENSMUSG00000084195	0	0	0	0	0	0	0	0
ENSMUSG00000081261	0	0	0	0	0	0	0	0
ENSMUSG00000054545	5	7	3	7	2	5	0	2
ENSMUSG00000081602	0	0	0	0	0	0	0	0
ENSMUSG00000082513	0	0	0	0	0	0	0	0
ENSMUSG00000082677	0	0	0	0	0	0	0	0
ENSMUSG00000089943	0	1	0	0	0	0	0	0
ENSMUSG00000081488	0	0	0	0	0	0	0	0
ENSMUSG00000083277	0	0	0	0	0	0	1	0
ENSMUSG00000090171	0	0	0	2	0	0	0	0
ENSMUSG00000081984	8	5	19	26	18	6	8	14
ENSMUSG00000089960	0	0	0	0	0	1	0	0
ENSMUSG00000079429	64	73	125	38	62	54	98	70
ENSMUSG00000044783	1941	1703	2571	1555	1726	1669	1689	1612
ENSMUSG00000036251	4	5	44	15	9	0	0	9
ENSMUSG00000085420	0	0	0	0	2	0	0	0
ENSMUSG00000026295	2	3	6	0	4	3	1	5
ENSMUSG00000099553	0	0	1	0	5	1	0	2
ENSMUSG00000100908	0	0	0	0	0	0	0	0
ENSMUSG00000062310	2	1	5	3	6	3	4	3
ENSMUSG00000100798	0	0	3	0	1	0	2	2
ENSMUSG00000104057	0	0	0	0	1	0	0	0
ENSMUSG00000100367	0	0	1	0	0	0	0	0
ENSMUSG00000049866	766	690	2140	758	1206	888	797	814
ENSMUSG00000101736	0	0	0	0	0	0	0	0
ENSMUSG00000097398	1	0	0	0	0	0	0	0
ENSMUSG00000099848	0	0	0	0	0	0	0	0
ENSMUSG00000101333	0	0	0	0	0	0	0	0
ENSMUSG00000099378	0	0	0	0	0	0	0	0
ENSMUSG00000099544	0	1	1	0	0	0	0	0
ENSMUSG00000036206	328	411	682	295	555	301	380	465
ENSMUSG00000102700	1	3	1	0	1	2	0	3
ENSMUSG00000102083	0	0	0	0	0	0	0	0
ENSMUSG00000101288	0	0	0	0	0	0	0	0
ENSMUSG00000099938	0	3	0	0	1	1	0	0
ENSMUSG00000055013	2750	2812	5530	3243	3831	3282	3104	2811
ENSMUSG00000104114	3	3	8	3	3	2	5	1
ENSMUSG00000088371	2	1	0	5	1	2	0	0
ENSMUSG00000101662	0	2	3	1	4	3	3	0
ENSMUSG00000102009	0	9	7	5	1	7	0	2
ENSMUSG00000088775	0	0	1	0	1	0	0	0
ENSMUSG00000103252	1	2	8	6	0	0	3	3
ENSMUSG00000034486	0	11	27	17	1	27	4	2
ENSMUSG00000092627	4	7	7	14	2	6	0	1
ENSMUSG00000067081	49	41	64	64	61	49	51	48
ENSMUSG00000026301	3	17	14	22	9	17	7	4
ENSMUSG00000100850	2	0	0	2	0	3	0	0
ENSMUSG00000044337	123	132	232	94	160	101	153	138
ENSMUSG00000104087	0	0	0	0	0	0	0	0
ENSMUSG00000101951	0	0	0	2	0	0	0	0
ENSMUSG00000101028	0	4	6	1	1	3	5	1
ENSMUSG00000098368	0	0	0	0	0	0	0	0
ENSMUSG00000101997	25	33	5	5	3	15	23	5
ENSMUSG00000103292	2	3	1	4	1	4	1	1
ENSMUSG00000034432	1173	1168	2080	1139	1234	1164	1171	1181
ENSMUSG00000056128	0	0	0	0	0	0	0	0
ENSMUSG00000048126	26	63	124	233	142	160	72	68
ENSMUSG00000103061	0	0	0	0	0	0	0	0
ENSMUSG00000103978	0	0	0	0	0	0	0	0
ENSMUSG00000026303	37	43	86	32	44	46	43	42
ENSMUSG00000090550	0	0	0	0	0	0	0	0
ENSMUSG00000026304	0	0	3	3	3	0	0	0
ENSMUSG00000100791	0	0	0	0	0	0	0	0
ENSMUSG00000026305	1528	1658	2348	1333	1347	1335	1551	1276
ENSMUSG00000070732	1	3	2	1	0	0	1	1
ENSMUSG00000100018	0	0	0	0	0	1	0	0
ENSMUSG00000034353	430	457	666	460	556	566	518	557
ENSMUSG00000034343	782	850	1469	723	725	822	722	709
ENSMUSG00000083064	15	8	24	5	9	8	3	9
ENSMUSG00000097285	1	1	5	5	3	2	2	3
ENSMUSG00000026307	163	150	345	166	263	175	208	156
ENSMUSG00000090322	0	0	3	1	3	0	0	0
ENSMUSG00000049515	19	3	9	8	10	16	14	15
ENSMUSG00000026308	4	23	3	0	1	8	5	2
ENSMUSG00000047443	6	3	7	6	0	10	11	11
ENSMUSG00000026309	569	787	1051	656	688	599	550	587
ENSMUSG00000100253	1	0	2	2	3	1	2	3
ENSMUSG00000067071	84	82	259	120	142	98	87	103
ENSMUSG00000055866	1226	1157	1110	1004	788	836	870	863
ENSMUSG00000101911	0	0	0	0	0	0	0	0
ENSMUSG00000100151	0	0	0	1	0	0	0	0
ENSMUSG00000101958	0	0	0	0	1	0	0	1
ENSMUSG00000034292	414	505	758	434	442	460	482	439
ENSMUSG00000026311	944	878	1559	994	1084	962	1034	967
ENSMUSG00000101705	0	0	2	0	4	1	0	3
ENSMUSG00000100980	48	21	33	24	37	38	46	35
ENSMUSG00000007805	7	4	15	7	1	4	4	15
ENSMUSG00000101414	0	2	1	0	2	0	2	1
ENSMUSG00000102745	1	0	0	0	1	0	0	0
ENSMUSG00000026313	1403	1203	1703	904	1095	994	1206	942
ENSMUSG00000103101	0	2	0	4	2	0	1	2
ENSMUSG00000096941	0	0	0	0	0	0	0	0
ENSMUSG00000102565	0	0	0	0	0	0	0	0
ENSMUSG00000101265	0	0	0	0	0	0	0	0
ENSMUSG00000101522	0	0	0	0	0	0	0	0
ENSMUSG00000026260	1573	1455	2952	1387	1723	1701	1570	1481
ENSMUSG00000098288	0	0	0	0	0	0	0	0
ENSMUSG00000067064	0	0	0	0	0	0	0	0
ENSMUSG00000057464	0	0	0	0	0	0	0	0
ENSMUSG00000042849	0	0	0	0	0	0	0	0
ENSMUSG00000058904	0	0	0	0	0	0	0	0
ENSMUSG00000097001	0	0	0	0	0	0	0	0
ENSMUSG00000099363	0	0	0	0	0	0	0	0
ENSMUSG00000046300	0	0	0	0	0	0	0	0
ENSMUSG00000107778	0	0	0	0	0	0	0	0
ENSMUSG00000062497	0	0	0	0	0	0	0	0
ENSMUSG00000108131	0	0	0	0	0	0	0	0
ENSMUSG00000063583	0	0	0	0	0	0	0	0
ENSMUSG00000061616	0	3	0	0	0	0	0	0
ENSMUSG00000073616	340	183	608	267	378	355	292	273
ENSMUSG00000044055	3	6	13	2	5	5	6	4
ENSMUSG00000100546	6	3	10	11	16	5	6	6
ENSMUSG00000099665	0	0	0	0	0	0	0	0
ENSMUSG00000100781	3	5	0	1	0	2	0	0
ENSMUSG00000034220	1054	819	2103	1234	1300	1251	1268	1018
ENSMUSG00000101995	23	28	58	27	36	16	25	29
ENSMUSG00000065470	6	5	22	5	6	10	7	6
ENSMUSG00000034212	6	4	20	6	5	6	5	3
ENSMUSG00000047067	222	171	417	217	176	210	210	180
ENSMUSG00000097251	29	46	75	51	31	45	41	34
ENSMUSG00000026269	478	409	939	510	544	520	438	476
ENSMUSG00000100632	8	5	20	10	13	7	12	10
ENSMUSG00000026270	321	298	740	350	366	398	315	356
ENSMUSG00000026271	8	17	43	16	6	14	10	17
ENSMUSG00000100021	1	0	2	0	0	0	0	1
ENSMUSG00000045091	0	2	1	1	1	0	1	0
ENSMUSG00000014602	29739	17775	43246	27851	31192	27842	28881	26686
ENSMUSG00000101378	2	0	7	1	3	4	2	3
ENSMUSG00000026272	0	0	0	0	0	0	0	0
ENSMUSG00000034159	0	2	0	1	4	2	0	4
ENSMUSG00000084989	2	16	63	82	42	27	10	16
ENSMUSG00000047793	259	282	733	307	555	344	376	333
ENSMUSG00000098997	0	0	0	0	0	0	0	0
ENSMUSG00000026273	176	204	311	168	202	179	183	179
ENSMUSG00000101172	4	11	7	7	6	3	8	3
ENSMUSG00000100351	4	3	8	4	0	4	1	2
ENSMUSG00000026274	146	145	208	163	113	129	132	144
ENSMUSG00000026275	2548	2675	4077	3228	2478	3091	2759	2602
ENSMUSG00000106302	0	0	0	2	0	0	1	1
ENSMUSG00000098689	0	2	0	1	1	3	3	0
ENSMUSG00000064389	12	14	22	13	6	9	19	15
ENSMUSG00000034107	2	12	29	14	13	12	12	3
ENSMUSG00000034088	3773	3661	6115	3551	4099	3903	4102	3811
ENSMUSG00000090489	8	7	12	2	1	9	3	4
ENSMUSG00000026276	102	130	167	103	100	90	116	86
ENSMUSG00000116048	0	0	0	0	0	0	0	0
ENSMUSG00000034066	124	129	201	132	171	151	162	115
ENSMUSG00000103854	3	0	12	4	1	7	4	3
ENSMUSG00000026277	3475	3324	5522	2961	3510	3325	3348	3464
ENSMUSG00000100927	6	1	8	3	5	1	1	4
ENSMUSG00000026278	617	319	650	455	213	491	535	292
ENSMUSG00000026279	152	168	257	166	173	180	167	174
ENSMUSG00000101952	0	0	0	3	0	0	0	0
ENSMUSG00000026280	1072	1178	1936	1011	1226	1124	1031	929
ENSMUSG00000026281	357	511	729	374	425	366	380	395
ENSMUSG00000026283	334	372	590	310	384	362	360	341
ENSMUSG00000088961	0	0	0	0	0	1	1	0
ENSMUSG00000073609	158	157	358	223	216	188	185	223
ENSMUSG00000094651	0	0	0	1	1	0	2	1
ENSMUSG00000101660	0	4	1	1	1	1	0	7
ENSMUSG00000093805	0	0	0	0	0	0	0	0
ENSMUSG00000099624	2	0	0	0	0	0	1	0
ENSMUSG00000073608	1	2	5	0	2	1	3	1
ENSMUSG00000034000	106	131	256	162	177	170	206	132
ENSMUSG00000026285	0	0	4	1	1	0	1	1
ENSMUSG00000100990	0	0	0	0	0	0	0	0
ENSMUSG00000100347	11	6	8	9	8	5	11	2
ENSMUSG00000077413	0	0	0	0	0	0	0	0
ENSMUSG00000100518	0	0	0	0	1	0	0	0
ENSMUSG00000089310	0	0	0	0	0	0	0	0
ENSMUSG00000099592	0	0	0	0	0	0	1	0
ENSMUSG00000051185	550	580	1021	540	690	569	556	561
ENSMUSG00000103973	28	47	33	15	27	24	38	24
ENSMUSG00000081051	193	144	353	193	197	221	217	192
ENSMUSG00000040710	363	558	798	480	495	416	405	346
ENSMUSG00000103197	1	1	2	0	0	0	0	0
ENSMUSG00000100777	0	0	0	0	0	0	0	0
ENSMUSG00000102718	0	0	0	0	0	0	0	0
ENSMUSG00000095955	0	0	0	0	0	0	0	0
ENSMUSG00000100062	0	0	0	0	0	0	0	0
ENSMUSG00000080345	0	0	0	0	0	0	0	0
ENSMUSG00000096585	0	0	0	0	0	0	0	0
ENSMUSG00000102658	0	0	0	0	0	0	0	0
ENSMUSG00000100336	0	0	0	0	0	0	0	0
ENSMUSG00000100589	0	0	0	0	0	0	0	0
ENSMUSG00000095610	0	0	0	0	0	0	0	0
ENSMUSG00000100362	0	0	0	0	1	0	0	0
ENSMUSG00000077255	0	0	0	0	0	0	0	0
ENSMUSG00000040693	130	119	179	116	104	130	119	89
ENSMUSG00000097814	160	75	94	106	62	91	101	74
ENSMUSG00000045463	5	0	1	1	2	0	3	3
ENSMUSG00000097480	1	0	0	0	0	0	0	0
ENSMUSG00000100454	4	1	1	0	1	4	2	1
ENSMUSG00000044757	3	3	2	1	2	3	5	1
ENSMUSG00000026331	5	2	6	2	1	0	0	0
ENSMUSG00000100484	1	2	0	0	1	0	0	3
ENSMUSG00000101348	2	2	1	1	0	3	0	1
ENSMUSG00000103179	0	0	0	1	0	0	0	0
ENSMUSG00000044768	1593	1225	1463	991	839	1319	1420	1080
ENSMUSG00000040648	1124	1063	1923	1129	1112	1234	1170	971
ENSMUSG00000026333	152	260	282	182	155	190	169	181
ENSMUSG00000026335	4163	4434	7107	3703	4841	4449	4241	4751
ENSMUSG00000104140	1	2	7	7	1	8	6	4
ENSMUSG00000089169	0	2	2	0	0	2	0	0
ENSMUSG00000089782	57	80	119	60	69	77	54	58
ENSMUSG00000089706	272	319	362	193	226	246	227	313
ENSMUSG00000096085	0	0	3	0	0	0	1	0
ENSMUSG00000100182	0	0	0	0	0	4	0	0
ENSMUSG00000100711	0	0	0	0	0	0	0	0
ENSMUSG00000097608	0	0	0	1	0	1	2	0
ENSMUSG00000099634	0	0	0	0	0	0	0	1
ENSMUSG00000026336	0	0	0	1	1	0	0	0
ENSMUSG00000089791	13	7	13	13	2	10	3	8
ENSMUSG00000096193	0	0	0	0	0	0	0	0
ENSMUSG00000100009	1	9	12	11	21	12	6	8
ENSMUSG00000099686	0	1	2	2	1	3	3	1
ENSMUSG00000087804	0	0	0	0	0	0	0	0
ENSMUSG00000099453	0	0	0	0	0	0	0	0
ENSMUSG00000067028	323	336	562	239	382	351	329	328
ENSMUSG00000082431	2	0	3	3	2	1	2	0
ENSMUSG00000104104	1	6	7	2	1	0	1	4
ENSMUSG00000100662	0	0	0	1	0	0	0	0
ENSMUSG00000087883	0	0	0	0	0	0	1	0
ENSMUSG00000099835	0	0	0	1	0	0	0	0
ENSMUSG00000100794	4	1	1	2	0	3	1	1
ENSMUSG00000099427	0	0	0	0	0	0	0	0
ENSMUSG00000099892	0	0	0	0	0	0	0	0
ENSMUSG00000100977	0	0	0	0	0	0	0	0
ENSMUSG00000077039	0	0	0	0	0	0	0	0
ENSMUSG00000100684	0	0	0	0	0	0	0	0
ENSMUSG00000100088	0	0	0	0	0	0	0	0
ENSMUSG00000100222	0	1	0	0	0	0	0	0
ENSMUSG00000100065	0	0	0	0	0	0	0	0
ENSMUSG00000100349	0	0	2	1	0	0	2	0
ENSMUSG00000099375	2	1	5	2	2	2	1	2
ENSMUSG00000077295	0	0	0	0	0	0	0	0
ENSMUSG00000099770	1	0	0	0	0	0	0	0
ENSMUSG00000088510	0	0	0	0	0	0	0	0
ENSMUSG00000101890	0	0	0	0	0	0	0	0
ENSMUSG00000099989	0	0	0	0	0	0	0	0
ENSMUSG00000087908	0	0	0	0	0	0	0	0
ENSMUSG00000100955	0	0	0	0	0	0	0	0
ENSMUSG00000088594	0	0	0	0	0	0	0	0
ENSMUSG00000099469	0	0	0	0	0	0	0	0
ENSMUSG00000102325	0	0	1	0	0	0	0	0
ENSMUSG00000101297	0	0	0	0	0	0	0	0
ENSMUSG00000100059	0	0	0	0	0	0	0	0
ENSMUSG00000088161	1	0	0	0	0	0	0	0
ENSMUSG00000099464	0	0	0	0	0	0	0	0
ENSMUSG00000100935	0	0	0	0	0	0	0	0
ENSMUSG00000099801	0	0	0	0	0	0	0	0
ENSMUSG00000050840	395	378	776	275	504	339	340	313
ENSMUSG00000103991	3	8	6	1	4	2	3	3
ENSMUSG00000084704	0	1	0	0	0	0	0	0
ENSMUSG00000103060	2	6	3	0	2	0	4	3
ENSMUSG00000089866	0	0	0	0	0	0	0	0
ENSMUSG00000099669	0	0	2	0	0	0	1	2
ENSMUSG00000099702	0	0	0	0	0	0	2	0
ENSMUSG00000047496	521	410	1307	488	537	427	393	258
ENSMUSG00000099582	0	0	0	0	1	0	2	0
ENSMUSG00000097482	2	4	19	3	12	3	11	1
ENSMUSG00000101214	0	1	1	0	1	1	0	0
ENSMUSG00000067017	71	96	99	75	80	51	46	66
ENSMUSG00000056536	469	565	840	483	600	492	443	439
ENSMUSG00000100672	1	3	1	0	0	0	2	1
ENSMUSG00000101219	3	3	2	1	1	8	1	0
ENSMUSG00000076999	0	0	0	0	0	0	0	0
ENSMUSG00000101656	0	0	0	0	0	0	0	0
ENSMUSG00000026319	1977	2175	2979	1862	1982	2100	1965	1954
ENSMUSG00000104044	3	10	5	6	3	2	2	3
ENSMUSG00000101330	0	0	1	0	0	0	1	0
ENSMUSG00000026321	122	63	177	125	123	175	152	126
ENSMUSG00000102690	0	0	0	0	0	0	0	0
ENSMUSG00000089206	0	1	0	0	0	0	0	0
ENSMUSG00000099448	2	0	0	0	0	0	0	1
ENSMUSG00000099843	20	11	40	14	19	20	22	15
ENSMUSG00000038866	604	587	991	445	561	598	636	576
ENSMUSG00000102501	3	3	3	0	3	0	3	2
ENSMUSG00000097612	0	8	8	2	8	2	3	11
ENSMUSG00000101583	8	1	6	9	16	5	4	6
ENSMUSG00000044340	1468	1380	3255	1648	2270	1758	1952	1678
ENSMUSG00000103291	2	9	8	7	9	3	4	2
ENSMUSG00000100247	0	1	0	0	0	0	0	1
ENSMUSG00000099604	0	0	0	0	0	0	0	0
ENSMUSG00000057329	554	744	775	467	475	457	510	506
ENSMUSG00000054006	0	1	1	0	0	0	0	0
ENSMUSG00000098344	0	1	1	0	0	0	0	0
ENSMUSG00000103348	0	1	3	0	0	0	0	0
ENSMUSG00000009905	1057	1079	1817	1050	1035	1044	1085	994
ENSMUSG00000009907	1117	1347	1897	1092	1265	1112	1134	1084
ENSMUSG00000067006	2	6	7	1	3	0	3	1
ENSMUSG00000083613	0	0	0	0	0	0	0	0
ENSMUSG00000059956	0	0	2	0	0	0	0	0
ENSMUSG00000048775	0	0	0	0	0	0	0	0
ENSMUSG00000084228	0	0	0	0	0	0	0	0
ENSMUSG00000044594	0	0	0	0	0	0	0	0
ENSMUSG00000058017	0	0	0	0	0	0	0	0
ENSMUSG00000083884	0	0	0	0	0	0	0	0
ENSMUSG00000073602	0	0	0	0	0	0	0	0
ENSMUSG00000080729	0	0	0	0	0	0	0	0
ENSMUSG00000081114	0	0	0	0	0	0	0	0
ENSMUSG00000073601	0	0	1	0	0	0	0	0
ENSMUSG00000084189	0	0	0	0	0	0	0	0
ENSMUSG00000026327	0	2	2	0	0	0	0	0
ENSMUSG00000087210	0	0	0	0	0	0	0	0
ENSMUSG00000067001	0	4	3	0	4	2	0	0
ENSMUSG00000089278	0	0	0	0	0	0	0	0
ENSMUSG00000062345	0	15	3	4	1	5	0	2
ENSMUSG00000092572	1	0	1	0	0	0	0	0
ENSMUSG00000026315	635	453	223	379	112	381	485	236
ENSMUSG00000086161	0	0	0	0	0	0	0	0
ENSMUSG00000096241	0	0	0	0	0	0	0	0
ENSMUSG00000077237	0	0	0	0	0	0	0	0
ENSMUSG00000100457	0	0	0	0	0	0	0	0
ENSMUSG00000101477	0	0	0	0	0	0	0	0
ENSMUSG00000099484	0	0	0	0	0	0	0	0
ENSMUSG00000100041	0	0	0	1	0	0	0	0
ENSMUSG00000104478	0	0	1	0	0	0	0	0
ENSMUSG00000101231	0	0	0	0	0	0	0	0
ENSMUSG00000101097	0	0	0	0	0	0	0	0
ENSMUSG00000100831	0	0	0	0	0	0	0	0
ENSMUSG00000100884	0	0	0	0	0	0	0	0
ENSMUSG00000089037	0	0	0	0	0	0	0	0
ENSMUSG00000084741	0	0	0	0	0	0	0	0
ENSMUSG00000100025	0	0	1	0	0	0	0	0
ENSMUSG00000026312	739	753	941	736	550	759	779	587
ENSMUSG00000100290	0	0	0	0	0	0	0	0
ENSMUSG00000100758	0	0	0	0	0	0	0	0
ENSMUSG00000099926	0	0	0	0	0	0	0	0
ENSMUSG00000047216	468	690	364	429	401	414	453	329
ENSMUSG00000102788	23	13	25	32	14	19	19	10
ENSMUSG00000102160	6	7	10	22	8	11	7	4
ENSMUSG00000101253	0	1	1	2	0	1	0	6
ENSMUSG00000101846	3	1	5	1	0	1	1	2
ENSMUSG00000100555	42	57	37	41	48	39	61	42
ENSMUSG00000102728	1	0	0	0	0	2	0	0
ENSMUSG00000038702	459	652	774	636	581	518	567	547
ENSMUSG00000101875	0	0	0	0	2	0	0	0
ENSMUSG00000099732	0	0	0	0	0	0	0	0
ENSMUSG00000101220	0	0	0	0	0	0	0	0
ENSMUSG00000100020	0	0	0	0	0	0	0	0
ENSMUSG00000101054	5	22	11	29	12	26	21	5
ENSMUSG00000088691	0	0	0	0	0	0	0	0
ENSMUSG00000099884	0	0	0	0	0	0	0	0
ENSMUSG00000100304	0	0	0	0	0	0	0	0
ENSMUSG00000101453	0	0	0	0	0	0	0	0
ENSMUSG00000102105	0	0	0	0	0	0	0	0
ENSMUSG00000099943	0	0	0	0	0	0	0	0
ENSMUSG00000084546	0	0	0	0	0	0	0	0
ENSMUSG00000097648	0	4	8	1	13	1	0	6
ENSMUSG00000101687	0	0	0	0	0	0	0	0
ENSMUSG00000100515	31	38	37	25	28	29	25	32
ENSMUSG00000070695	1162	1215	1447	867	2118	1378	1308	1868
ENSMUSG00000092948	0	0	0	0	0	0	0	0
ENSMUSG00000102033	0	0	1	0	0	0	1	0
ENSMUSG00000094429	0	0	0	0	0	0	0	0
ENSMUSG00000101154	0	0	0	0	0	0	0	0
ENSMUSG00000065865	0	0	0	0	0	0	0	0
ENSMUSG00000098815	0	0	0	0	1	0	0	0
ENSMUSG00000101573	0	0	0	0	0	0	0	0
ENSMUSG00000107979	0	0	0	0	0	0	0	0
ENSMUSG00000101373	0	0	0	0	1	1	0	0
ENSMUSG00000099615	0	0	0	0	0	0	0	1
ENSMUSG00000100265	0	0	0	0	0	0	0	0
ENSMUSG00000100527	0	0	0	0	0	0	0	0
ENSMUSG00000099571	0	0	0	0	0	0	0	0
ENSMUSG00000101303	0	0	0	0	0	0	0	0
ENSMUSG00000100305	0	0	0	0	0	0	0	0
ENSMUSG00000099534	0	0	0	0	0	0	0	0
ENSMUSG00000100886	0	0	0	0	0	0	0	0
ENSMUSG00000101415	0	0	0	0	0	0	0	0
ENSMUSG00000100617	0	0	0	0	0	0	0	0
ENSMUSG00000100703	0	0	0	0	0	0	0	0
ENSMUSG00000100177	0	0	0	0	0	0	0	0
ENSMUSG00000101363	0	0	0	0	0	0	0	0
ENSMUSG00000101590	0	0	0	0	0	0	0	0
ENSMUSG00000102030	1	2	5	2	5	3	1	6
ENSMUSG00000099870	0	0	0	0	0	0	0	0
ENSMUSG00000026374	1605	1999	3380	1626	1980	1792	1832	1627
ENSMUSG00000026377	286	427	563	221	317	354	316	343
ENSMUSG00000099936	0	0	0	0	0	2	0	0
ENSMUSG00000064302	3114	2941	4624	3044	2925	2821	2931	2786
ENSMUSG00000077257	0	0	0	0	0	0	0	0
ENSMUSG00000107722	0	0	1	0	0	0	0	0
ENSMUSG00000080542	0	0	0	0	0	0	0	0
ENSMUSG00000100770	0	0	0	0	0	1	0	0
ENSMUSG00000026380	306	325	267	306	146	296	391	178
ENSMUSG00000089601	2	0	1	0	0	0	0	0
ENSMUSG00000101624	0	0	0	0	0	0	0	0
ENSMUSG00000088363	0	0	0	0	0	0	0	0
ENSMUSG00000100040	0	0	0	0	0	0	0	0
ENSMUSG00000048402	88	89	189	85	87	77	93	76
ENSMUSG00000098273	0	1	0	0	0	2	0	0
ENSMUSG00000097408	3	1	1	1	0	1	4	0
ENSMUSG00000096939	0	0	0	0	0	0	0	0
ENSMUSG00000100767	0	0	0	0	0	0	0	0
ENSMUSG00000099860	0	0	0	0	0	0	4	0
ENSMUSG00000101179	0	2	5	3	8	2	2	4
ENSMUSG00000037035	90	82	193	59	144	62	50	91
ENSMUSG00000004451	297	334	595	255	325	295	331	259
ENSMUSG00000101437	0	2	3	3	1	0	0	3
ENSMUSG00000098447	1	6	11	2	9	4	4	5
ENSMUSG00000098923	136	199	388	229	194	163	197	172
ENSMUSG00000101731	2	1	3	6	0	4	3	1
ENSMUSG00000084505	0	0	0	0	0	0	0	0
ENSMUSG00000026383	207	246	319	216	179	212	186	200
ENSMUSG00000102687	0	0	0	0	0	0	0	0
ENSMUSG00000026384	4109	3911	4850	3117	2794	3490	3689	2754
ENSMUSG00000091876	0	1	1	1	0	0	0	0
ENSMUSG00000103146	2	4	5	1	1	5	1	0
ENSMUSG00000100436	0	0	0	0	0	0	0	0
ENSMUSG00000090277	0	0	0	0	0	0	0	1
ENSMUSG00000100042	0	0	0	0	0	0	0	0
ENSMUSG00000100636	3	4	11	5	5	6	9	12
ENSMUSG00000101224	2	5	4	7	4	10	10	5
ENSMUSG00000036975	171	172	244	134	141	143	153	118
ENSMUSG00000036962	1	5	6	11	10	6	6	7
ENSMUSG00000092245	0	0	1	1	2	0	0	0
ENSMUSG00000026387	3	7	14	14	6	2	3	3
ENSMUSG00000050777	11	8	9	11	7	5	8	8
ENSMUSG00000026385	588	605	1612	732	1122	729	604	707
ENSMUSG00000026388	10	14	22	11	8	16	7	13
ENSMUSG00000026389	40	67	77	53	70	47	77	73
ENSMUSG00000036907	3	5	512	50	236	8	8	43
ENSMUSG00000101275	0	0	0	0	0	0	0	0
ENSMUSG00000026390	0	0	1	0	3	0	0	0
ENSMUSG00000058665	0	1	80	0	71	0	0	1
ENSMUSG00000099957	0	0	2	0	0	0	0	0
ENSMUSG00000101386	0	0	0	0	0	0	0	0
ENSMUSG00000101922	0	0	0	0	0	0	0	0
ENSMUSG00000100761	0	0	0	0	1	0	0	0
ENSMUSG00000099336	0	0	0	0	0	0	0	0
ENSMUSG00000100979	0	0	0	0	0	0	0	1
ENSMUSG00000102360	0	0	0	2	0	0	0	0
ENSMUSG00000097881	47	64	59	47	44	42	53	27
ENSMUSG00000101700	1	6	1	1	3	1	0	1
ENSMUSG00000104332	0	0	2	0	0	0	0	0
ENSMUSG00000003721	873	1179	1705	870	882	884	877	806
ENSMUSG00000104253	22	51	48	16	35	35	28	38
ENSMUSG00000101791	0	0	1	0	1	1	1	2
ENSMUSG00000026339	828	804	1363	715	812	734	771	707
ENSMUSG00000085857	3	1	1	1	2	2	2	0
ENSMUSG00000083582	0	0	1	0	0	0	2	0
ENSMUSG00000050534	21	33	60	13	45	20	16	18
ENSMUSG00000081130	0	0	0	0	1	0	1	0
ENSMUSG00000001674	304	415	585	311	383	291	312	288
ENSMUSG00000102006	0	0	0	0	0	0	0	0
ENSMUSG00000102488	0	0	0	0	0	0	0	0
ENSMUSG00000083584	0	0	0	0	0	0	0	1
ENSMUSG00000100913	0	0	0	0	0	0	0	0
ENSMUSG00000080410	0	0	0	0	0	0	0	0
ENSMUSG00000099960	1	0	0	0	0	0	0	0
ENSMUSG00000089274	0	0	0	0	0	0	0	0
ENSMUSG00000103263	0	0	0	0	0	0	0	0
ENSMUSG00000089190	0	0	0	0	0	0	0	0
ENSMUSG00000099451	0	0	0	0	0	0	0	0
ENSMUSG00000104180	0	0	1	0	0	0	0	0
ENSMUSG00000100762	0	0	0	0	0	0	0	0
ENSMUSG00000100405	1	0	0	0	0	0	0	0
ENSMUSG00000100525	0	0	0	0	0	0	0	0
ENSMUSG00000101495	0	0	0	0	0	0	0	0
ENSMUSG00000036815	4840	4742	5185	3379	3863	4257	4246	4481
ENSMUSG00000102801	48	41	94	54	42	91	20	16
ENSMUSG00000102681	2	10	9	3	5	6	6	1
ENSMUSG00000077472	0	1	0	0	0	0	1	0
ENSMUSG00000104410	0	6	1	6	0	0	3	2
ENSMUSG00000102521	5	12	4	1	1	1	0	6
ENSMUSG00000104205	5	10	3	1	0	1	8	4
ENSMUSG00000102902	0	7	7	3	4	6	4	7
[truncated: 52,951 more rows]
