# Supplementary material for: Multi-Omics Characterization of Type 2 Diabetes Mellitus-Induced Cognitive Impairment in the db/db Mouse Model
Source: Molecules. 2022 Mar 15;27(6):1904. doi: 10.3390/molecules27061904 (PMC8951264; doi:10.3390/molecules27061904)
Supplement: Supplementary file 1 [file molecules-27-01904-s001.zip › Supplementary Materials/Table S2. Metabolites in negative mode.xlsx]

## Sheet: DM_vs_WT4
name	adduct	description	DM-1	DM-2	DM-3	DM-4	DM-5	DM-6	DM-7	DM-8	WT-1	WT-2	WT-3	WT-4	WT-5	WT-6	WT-7	WT-8	QC-1	QC-2	QC-3
M227T114	(M-H)-	2'-Deoxyuridine	222110	173547	148668	250287	289745	180042	409273	207802	386306	381775	669567	541513	639215	401125	394926	493876	394322	365741	394950
M188T105	(M-H)-	3-Indolepropionic acid	371740	253250	325650	303562	106626	134189	102713	129772	90719.7	57100.7	51849.4	65664	41626.7	62091	69951.2	75788.3	130399	134927	130228
M168T380	(M-H)-	3-Methylhistidine	98499.3	63521.6	76201.3	61702.7	26884.6	19367	26422.4	36475	161512	45341.4	90761.7	112362	107403	111939	87702.3	83163.7	92331.2	89578.8	89535
M182T44	(M-H)-	4-Pyridoxic acid	122336	87874.3	140926	337419	72391.6	275695	29267.6	241456	94793.1	55819.2	47897.9	85920.9	55647.6	100141	53451.1	56580.1	93403	125091	125007
M317T54	(M-H2O-H)-	5(S)-HpETE	121915	99520.9	174362	221598	384013	864664	703129	131835	23852.4	124387	43243.9	60634.9	16154.9	198251	138953	116070	88272.8	105484	123339
M172T193	(M-H)-	Acetyl-DL-Leucine	41919	37780.9	35438.6	26256.9	20281.4	44087.6	32816.1	131266	241660	194390	258418	204204	24895.5	42940.8	37903.8	45235.5	78853	79017.4	79944.9
M116T285	(M-H)-	Acetylglycine	17706.6	24378.2	38984.3	36913.1	29807.7	57337	28032.8	35912.6	133714	100928	115294	109754	34493.5	38797.2	42128.7	46519.8	123110	124487	123120
M187T314	(M-H)-	alpha-N-Acetyl-L-glutamine	184610	124272	178283	214748	166836	356967	118316	285500	190638	144626	139415	144020	89967.3	73688.6	64451.8	81606.1	144668	146374	145890
M128T370	M-	Ammelide	258482	248902	267967	414171	312351	255222	212026	324624	195381	217279	235608	213181	218114	264795	180363	173468	277837	277874	279883
M173T447	(M-H)-	cis-Aconitate	154364	98740	176007	219871	87076.7	298537	105393	318572	99267.7	140117	144429	109817	69723.9	68083.1	92793.9	77608.4	165427	163823	165423
M200T312	(M-H)-	Cysteine-S-sulfate	294197	262622	275833	635732	44332.8	421970	124260	307416	69476.4	206579	64894.2	111136	61643.4	78045	121806	59564.3	208703	209376	209376
M359T300	(2M-H)-	D-Allose	199917	192615	174966	476568	237966	101562	315251	409798	83357.6	127820	134307	147427	203155	103720	102159	163214	195841	187458	195816
M103T205	(M-H)-	D(-)-beta-hydroxy butyric acid	93857.2	92288.9	99396.7	176778	174794	113275	117678	139093	64988.4	61920.1	71629	42339.4	25832.4	35152.8	43543.7	37282.8	75247.3	75382.1	74641.3
M251T180	(M-H)-	Deoxyinosine	5922.68	5226.16	4904.32	1139.93	7522.14	4934.55	47483.2	13576.2	246672	68417.2	145095	84464	50381.4	43551.3	34973	39899.5	12476.6	6657.61	12538.9
M193T389	(M-H)-	D-galacturonic acid	470168	402053	420648	876065	265741	609497	263593	521373	243904	238226	236245	244136	227249	182274	205418	207336	396064	396075	398591
M165T112	(M-H)-	DL-3-Phenyllactic acid	126202	227713	67780.3	298000	73637.6	34275.8	49213.8	153572	36321.3	65103.1	43663.2	67747	57295.5	58428.5	49682.8	21008.7	196763	220677	220520
M89T229_2	(M-H)-	DL-lactate	7.59168e+06	7.78713e+06	7.8773e+06	1.03425e+07	5.26205e+06	3.6808e+06	4.26642e+06	1.17903e+07	4.19274e+06	6.91144e+06	3.99576e+06	3.52364e+06	3.26038e+06	4.39083e+06	5.10573e+06	4.70436e+06	5.36006e+06	5.36104e+06	5.40554e+06
M149T299_2	(M-H)-	D-Lyxose	209138	186724	188651	381018	163076	109257	199726	324417	98875	120695	140447	142981	173542	108474	110585	142872	156337	156270	159718
M239T299_2	(M+CH3COO)-	D-Mannose	237251	218753	204498	455187	247794	121509	180678	414348	103977	154265	156675	172862	219053	132554	132011	194192	209174	206098	209103
M195T352	(M-H)-	Galactonic acid	408716	284520	406324	940651	122207	305516	197035	779548	247485	140560	294556	237885	145767	96529.4	99273.2	132842	590418	590370	603725
M175T219	(M-H)-	Glucuronolactone	1.15639e+06	837002	1.33538e+06	3.14399e+06	959244	2.05974e+06	1.18141e+06	1.97485e+06	376150	234594	435800	341583	773497	271344	1.00922e+06	908651	975119	984231	984225
M464T163	(M-H)-	Glycocholic acid	35261.8	35480.4	72047	47529.6	39666.9	61726.3	35894	58985.5	33716.5	79254	25614.9	54072.6	106957	107497	109668	110269	24663.1	28222.3	28380.3
M282T261	(M-H)-	Guanosine	1453.09	1286.75	732.67	3297.76	1185.7	734.625	2429.6	46515.7	187319	109134	103168	174115	23142.8	8326.88	1955.24	1824.27	65303.8	65949	65324
M178T200	(M-H)-	Hippuric acid	209846	39402.4	193929	207662	7866.42	61726.7	7666.52	104858	29983.1	18353.8	35437.7	16006.3	13207.3	18582.9	16966.3	12890.2	25193.8	25528.3	26145
M135T172_2	(M-H)-	Hypoxanthine	3737.13	5579.26	2467.34	8698.58	13173.2	5146.44	544482	870692	2.65849e+06	1.57686e+06	1.75365e+06	1.22725e+06	789830	851949	2.16667e+06	1.37059e+06	646983	646941	650855
M202T96	(M-H)-	Indole-3-pyruvic acid	223229	264566	141644	247148	218213	251731	513169	328860	54153.6	52760.8	142031	121116	298061	130217	167529	233869	280191	290957	280196
M204T172	(M-H)-	Indolelactic acid	195555	147757	158307	456873	177086	217183	135990	532389	177161	86970.3	112102	77615.7	177414	104766	149170	108870	187860	187837	191952
M267T216	(M-H)-	Inosine	5479.54	12359.5	8422.28	1524.42	35745.7	1682.27	578189	1.36915e+06	6.03632e+06	2.15889e+06	2.92924e+06	3.48539e+06	1.1819e+06	1.64009e+06	1.79386e+06	979692	1.36524e+06	1.36527e+06	1.35158e+06
M239T426	(M-H)-	L-Anserine	69491.4	59510.6	59311.2	55869.7	37035.7	31169.5	49416.3	35428.6	66297.8	76605.2	99707.3	69499.3	85707	61662.5	121391	71218.4	97234.2	97924.1	97234.4
M225T416	(M-H)-	L-Carnosine	578912	331499	425119	485045	215780	127374	344031	318041	510909	940186	1.03074e+06	470710	672308	251678	870242	467796	898727	901104	901105
M279T43	(M-H)-	Linoleic acid	6.17343e+06	1.0012e+07	1.00017e+07	9.40223e+06	8.4445e+06	2.16536e+07	1.70987e+07	5.7565e+06	2.3056e+07	2.21838e+07	1.20653e+07	1.34032e+07	1.64056e+07	1.32205e+07	2.07114e+07	1.56356e+07	1.63583e+07	1.60089e+07	1.60018e+07
M148T297	(M-H)-	L-Methionine	51192.6	37299.2	31911.9	57966.9	50800.4	42074.5	49847.9	49672.3	63345.4	42752.1	93193.6	79349.6	130687	77746.1	52557.8	67638.3	38848.8	49888.3	45875
M164T254	(M-H)-	L-Phenylalanine	1.96459e+06	1.74662e+06	1.6824e+06	3.96185e+06	1.16207e+06	1.12965e+06	1.32364e+06	3.44814e+06	947060	1.14516e+06	1.36129e+06	1.07198e+06	1.30181e+06	1.24828e+06	1.09609e+06	935678	2.07932e+06	2.09171e+06	2.09864e+06
M188T391	(M-H)-	N-Acetyl-L-glutamate	91036.2	214212	110860	270290	71617.1	125929	56728.4	248654	40698.7	53402	60679.1	44662.1	35113.7	38819	43860.2	35817.8	73090.3	75378.8	75385.2
M281T634_2	(M-H)-	Oleic acid	282944	202609	86680.7	123685	107058	389938	125607	181585	55911.2	89835.6	87687.5	114187	92424.3	119648	104938	113742	92557	94027.5	94054
M107T51	(M-H)-	p-Cresol	127532	68320.3	56198.9	50784.8	230540	241666	243810	177613	34452	19408.9	37443.8	46452.9	92322.3	47383.6	32958	61697.4	40806.8	42942.9	46162.4
M109T25	(M-H)-	Pyrocatechol	639275	530353	352770	224004	24440.1	37653.4	28164.9	125775	42799.5	34399.7	58920.9	22066.4	37130.3	54330.4	31803.7	33564.9	88940.1	92348.8	92234.3
M143T299	(2M-H)-	Pyruvaldehyde	319076	334905	292658	616781	337400	195612	433138	564512	213150	258570	263620	284896	337338	213299	216864	265625	292941	300301	300277
M124T294_2	(M-H)-	Taurine	2.23123e+07	2.0789e+07	1.99248e+07	2.62061e+07	1.79052e+07	1.4964e+07	1.69246e+07	2.6023e+07	1.02496e+07	1.59655e+07	1.36437e+07	1.22669e+07	1.42518e+07	1.27427e+07	1.5303e+07	1.45643e+07	1.75324e+07	1.76528e+07	1.76025e+07
M241T99_1	(M-H)-	Thymidine	583644	530029	364646	396223	555522	518237	1.06595e+06	571139	820013	936359	1.70078e+06	1.07112e+06	1.47556e+06	864324	750183	1.03661e+06	683560	674669	683614
M125T99	(M-H)-	Thymine	59313.2	51825	27345.5	34019.1	56897.1	52247.1	39235.1	47402.5	75845.4	82959.1	54942.8	112837	129653	83639	67460.6	102892	68280.5	68143.4	68143.5
M111T233	(M-H)-	Uracil	44245.1	54290.9	59338	18233.2	94750.9	99583.2	66743.4	25318.9	19652.4	27051.3	27609.4	25817.2	20159.1	19520.8	12815.3	35519.6	39054.6	39050.6	39462.2
M151T217	(M-H)-	Xanthine	4694.97	4086.46	904.146	3617.8	15978.3	3370.77	714886	715202	2.23287e+06	1.85308e+06	1.75359e+06	1.36677e+06	1.02985e+06	1.52895e+06	1.65863e+06	1.19159e+06	509516	515387	515367
M319T53	(M-H)-	(+-)12-HETE	1.19786e+06	898425	2.52878e+06	1.43606e+06	3.51716e+06	3.74622e+06	3.8721e+06	1.54946e+06	128639	1.54892e+06	402583	944449	182427	993827	2.06653e+06	3.20417e+06	1.29888e+06	1.2423e+06	1.24038e+06
M452T199	(M-H)-	1-Palmitoyl-2-hydroxy-sn-glycero-3-phosphoethanolamine	651600	1.27653e+06	1.11486e+06	489427	1.86694e+06	851538	1.30216e+06	521299	1.51208e+06	1.37011e+06	1.253e+06	1.58622e+06	1.33209e+06	1.22528e+06	1.39556e+06	1.22385e+06	589084	607796	607067
M161T376_2	(M-H)-	3-Hydorxy-3-methylglutaric acid	83663.5	76344.3	110075	156892	76241.2	185091	79191.8	352866	96034	93115.2	110011	66680.1	30320	47965.6	50517.3	25581.4	127079	130644	127078
M134T166	(M-H)-	Adenine	20389.5	13400.4	12793.5	18420.2	18094.4	26488.4	27323.5	26247.9	51564.6	117917	118675	240261	15569.2	16077.4	12111.6	11480	116313	114997	114998
M277T39	(M-H)-	all cis-(6,9,12)-Linolenic acid	814776	412512	411042	352044	431001	1.22813e+06	497673	143064	1.56123e+06	1.52863e+06	492231	969174	457499	1.75466e+06	684500	379940	1.44681e+06	1.42035e+06	1.42005e+06
M143T99	(M+NH4-2H)-	Ammeline	9905.02	17373.3	13495.2	11163.7	24237.7	17270.4	21101.9	104122	13522.6	20877.1	40043.8	159962	140725	123911	112355	14838.7	101186	101989	101188
M191T514	(M-H)-	Citrate	106599	215934	179919	1.53749e+06	330369	391106	295114	1.15767e+06	92126.2	316349	190157	196571	125908	167862	37768	40199.7	217186	217547	188692
M187T399	(M+CH3COO)-	Dihydrothymine	184782	127973	217059	839891	174022	101874	242123	387665	63989.3	113976	118229	113783	142582	110885	79448	82649.1	119121	120047	120043
M133T417	(M-H)-	L-Malic acid	251669	183153	475841	888322	123627	188147	96226.8	937901	137449	326303	165255	72173.7	51573.1	182784	128249	58740.6	347975	348121	369172
M128T302_2	(M-H)-	L-Pyroglutamic acid	174257	136394	253068	1.10925e+06	268335	151733	262384	402633	99435	109204	141984	119230	162276	131260	168206	163113	309365	303151	303112
M195T381	(M+CH3COO)-	L-Threonate	105160	76487.5	145465	354969	48515.2	94989.5	50191.7	190540	87141.9	81163.6	87859.1	69318.5	51881.9	54782.7	42495.4	58580.3	130027	120352	120347
M117T391_2	(M-H)-	Succinate	266397	237059	631771	589364	207202	361306	154123	1.48715e+06	151686	447025	245388	168579	103343	149727	160490	100978	455741	466155	466190
M469T365	(M-H)-	11-Keto-.beta.-boswellic acid	49551.9	51356.6	57238.8	87007.6	67193	79853.9	72356.1	65202.9	44347.3	42062.8	46030.9	46640.7	51337.1	65932.7	53790.9	53086.7	300516	303522	303543
M307T41	(M-H)-	11(Z),14(Z)-Eicosadienoic Acid	69692.9	93723.9	114971	75918.5	104665	142316	179873	89907.2	174047	199007	72048.2	107098	196984	181011	70207.3	85982	102803	99931.4	99842.5
M263T469	(M-H)-	12-Oxo-2,3-dinor-10,15-phytodienoic acid	5874.04	5922.83	6350.82	22249	7754.79	4102.97	5334.36	15187.9	1751.63	3241.9	3143.19	2727.36	9447.54	6513.82	3729.8	10143.2	5805.74	6058.86	6067.3
M295T38	(M-H)-	13(S)-HODE	90450.6	106466	91910.6	77798.3	138117	253781	65906.5	62772	158770	149628	139725	174966	120733	184806	175011	95352.2	172185	164906	164866
M457T164	(M+Na-2H)-	1-Oleoyl-L-.alpha.-lysophosphatidic acid	57665.8	65067.6	25824	25868.5	142345	54291.8	33484.1	24045.1	31552.4	41558.8	26776.1	44027.7	90795.9	121790	51009.8	139392	26290.5	26208.5	27243.1
M671T102	(M-H)-	1-Palmitoyl-2-linoleoyl-sn-glycero-3-phosphate	24809.6	8262.77	6166.9	15449.2	36645.6	21407.6	11070.3	24102.5	51613.8	59162.5	13909	13817	11243.1	10939.1	15758.4	13403	8365.47	9299.77	15101.9
M409T193	(M-H)-	1-Palmitoyl Lysophosphatidic Acid	24998.2	26327.5	21116.8	9764.65	44354.5	20611.2	22243.4	21326.6	19211.8	17785.8	22202.5	29210.5	19029	19005.1	29523.3	24914	10848.4	10853.4	11154.9
M155T302_2	(M+Na-2H)-	2'-Deoxy-D-ribose	15392.5	13759.2	11820.8	14536	11559.9	10238.5	14506.2	15469	11544.2	12093.3	10626.5	12015.6	10781.9	9870.84	9245.25	10184.4	14034.7	14033.6	13946.8
M309T41	(M-H)-	2E-Eicosenoic acid	204551	205195	227540	176798	186489	267950	315568	378873	455615	647893	174277	487484	262894	225696	229218	365692	188348	192346	186114
M131T126	(M-H)-	2-Ethyl-2-Hydroxybutyric acid	545975	279379	269844	464190	161180	93370.6	108383	225231	323382	675296	399319	561811	92360.1	191920	242940	243026	271012	192704	289031
M117T147_2	(M-H)-	2-Hydroxy-3-methylbutyric acid	469575	735879	461455	487335	285200	476090	189273	243411	719063	728888	523038	784334	209640	162436	187021	182969	642475	628107	642310
M175T101	(M-H2O-H)-	2-keto-D-Gluconic acid	39352.5	25473.5	35769	38499.5	14023.1	15919.6	36276.7	21210.2	12136.3	9739.6	25298.8	27482	25803.8	13279.1	20902.5	17697.4	29100.2	30424	29087.5
M135T103_2	(M-H)-	2-Methylbenzoic acid	165988	154383	52919.2	108131	213786	197828	137790	96413.8	135388	89908.2	111183	156774	211914	182902	167294	210583	87801.3	70817.1	91728.9
M296T197	(M-H)-	2-Methylguanosine	62717.1	58746.2	83915.1	124088	63477.7	85871.2	35548.2	83482.6	63827	66435.1	64754.6	46742.7	75751.4	52374.6	52099.6	74706.2	87061	92900	87130.8
M159T302_2	(M-H)-	2-Oxoadipic acid	9686.69	12300.2	8621.8	13956.4	10852.3	9274.81	9219.95	14035.7	9986.05	9874.18	11547.5	9693.23	8828.49	6750.3	7402.67	6189.76	11941.9	11955.8	11065.2
M152T344	(M+Na-2H)-	3-Guanidinopropanoate	174976	153469	183452	235004	117088	144589	130039	246336	147854	231365	221579	175633	200014	168529	233953	156731	219421	219426	215947
M187T39	(M-H)-	3-Hydroxycapric acid	9345.38	7330.94	8404.22	6694.53	12313.1	5429.53	3743.81	3763.14	5318.94	11089.3	2372.56	6072.76	3316.29	8044.69	6656.95	4531.43	23386.7	23654.6	28463.5
M253T242	(M+K-2H)-	3-Hydroxydodecanoic acid	3819.24	652.422	4796.71	3343.97	1225.31	5791.31	1266.37	3918.6	6769.51	3821.63	1170.1	709.625	1550.93	1007.87	4407.94	1013.89	5656.01	6175.04	5636.78
M245T26	(M-H2O-H)-	3-Methoxy-4-Hydroxyphenylglycol Sulfate	123894	60713.7	55391.7	62620.8	18765.2	13062.7	3737.55	45685.6	11463.5	9201.03	16884.8	11414.1	26686.8	37292.1	51376.5	41533	29466.1	29036.5	29030.3
M303T381	(M+Na-2H)-	3'-O-Methylinosine	22726.7	7919.09	6885.66	17258	11595.2	9052.57	9632.63	25921	5431.82	6643.8	4018.87	5871.95	5474.63	8040.95	7335.13	7364.62	8300.62	8064.42	8063.89
M151T247	(M-H)-	4-Acetoxyphenol	20510.5	22156.8	29400.4	19018.2	6986.89	53057.2	7581.66	64434.9	19125.3	17725.4	13917.6	30834.7	16557.8	33675.4	45620.1	20444.1	24469.4	24680.3	24469.2
M180T298_2	(M+NH4-2H)-	4-Hydroxycinnamic acid	494992	582659	653891	2.86659e+06	405954	265008	464430	1.37836e+06	265331	219440	288124	237686	562024	453298	381051	401893	569501	556968	560998
M138T212	(M-H)-	4-Nitrophenol	119460	106126	89381.8	36104.7	104768	156843	102986	82136.4	54425.1	58809.9	95619	137807	70313.8	74141.2	169317	66417.1	66015.5	74909.6	66125.8
M327T39	(M-H)-	(4Z,7Z,10Z,13Z,16Z,19Z)-4,7,10,13,1 6,19-Docosahexaenoic acid	738239	2.10311e+06	1.7545e+06	1.06179e+06	4.08871e+06	4.49302e+06	1.05642e+06	1.07163e+06	2.00151e+06	2.97436e+06	984161	3.19239e+06	3.47672e+06	3.24812e+06	2.5034e+06	1.67224e+06	2.29444e+06	2.25739e+06	2.25674e+06
M199T343	(M-H2O-H)-	5-L-Glutamyl-L-alanine	242244	184329	252685	2.12894e+06	73713.4	73184.3	55491.3	1.12314e+06	84304.5	235108	122984	103361	169465	276902	86818.1	72806.7	259139	262105	259151
M313T97	(M-H)-	9,10-DiHOME	68265.9	48063	36323.4	25340.1	41598.3	103547	87066.9	36029.8	35419.7	53229.3	56018	75783.2	32453.1	52752.3	54076.5	39926.8	61669.7	52563.9	57248.3
M295T56	(M-H)-	9R,10S-EpOME	90182.8	35813.4	44617.9	50232.2	64365.5	196273	235701	32451.1	52368.7	90013.2	92854.7	80010.9	30951.5	96479.1	78960.4	54714.5	54836.3	54878.2	62708.4
M180T146	(M-H)-	Acamprosate	74804.6	112464	57608.6	76838.8	49068.8	127883	40120.7	185504	41987.7	37085.2	75919.4	53079.2	48313.7	26099	49282.5	53692.8	20936.2	43014.3	42660.3
M222T223	(M-H)-	Acetyl-L-tyrosine	19538.6	16291.8	20350.7	37155.5	16009.1	21729.8	17739	38116.3	8861.95	9017.61	13183.9	15754.4	17452.2	12286.9	12180	14065.9	21141.6	21142.4	21602.2
M266T168	(M-H)-	Adenosine	1894.28	2415.45	648.757	2730.08	2175.28	3553.01	4420.41	10100.2	21975.9	55691.1	53162.6	146287	2859.93	3293.86	3057.45	3110.79	73256.1	73251.8	72356.9
M346T429	(M-H)-	Adenosine monophosphate (AMP)	19210.7	2145.2	10610.9	20871.4	5074.67	3727.2	1268.92	27930.7	4194.45	17445.2	31366.4	17701.6	29203.7	6351.62	2087.72	1479.65	210488	210565	215995
M139T289	(M-H2O-H)-	Allantoin	298188	342280	414986	290095	427048	270700	517648	1.38507e+06	354221	479696	424496	271547	208348	249296	410704	375361	213299	213297	215685
M188T377	(M-H)-	alpha-Guanidinoglutaric Acid	3049.73	2353.21	26668.2	17971.8	10642.8	971.753	1104.19	11372.7	12659.6	1173.1	1656.55	900.49	18010	1246.25	18210.7	1003.28	2861	3033.44	3034.79
M429T32	(M-H)-	alpha-Tocopherol (Vitamin E)	12385.4	8354.26	24992.5	11378.4	27829.3	12529.6	34134.6	21246.1	18036.4	18439.3	7634.17	9340.38	5830.12	11621.6	16298.2	21254.4	15203.2	12524.6	12296.5
M303T39	(M-H)-	Arachidonic Acid (peroxide free)	1.53757e+06	1.26768e+06	1.34955e+06	1.11856e+06	1.27069e+06	1.96064e+06	2.05901e+06	2.10711e+06	1.76988e+06	2.00914e+06	709824	1.26191e+06	3.0519e+06	1.38529e+06	3.06511e+06	1.65519e+06	1.7098e+06	1.68536e+06	1.68488e+06
M463T164	(M+Na-2H)-	Ascorbyl stearate	84096.3	79265.9	36891.2	16932.3	135663	64059.7	44612.9	50050.9	63266.6	40399.9	18595.6	59237.9	118657	39114.6	67169.6	75584.1	57477.1	57327.1	53605.9
M219T31	(M-H)-	BHT	386086	220170	190942	230637	204360	244681	335866	179294	263448	320019	588289	247329	172896	115988	203646	223756	108106	134472	107912
M583T67	(M-H)-	Bilirubin	4782.27	4404.01	4056.79	3888.16	2657.84	7431.31	2126.24	14673	2032.03	4390.43	4726.86	4288.34	4442.25	3276.5	1674.7	6540.2	16494.5	16556	11085.1
M236T257	(M-H)-	Biopterin	14942.6	24256.4	13949.2	28701.4	9576.94	21914.4	7363.28	34554	10115.7	8972.53	10976.4	19024.8	13115.2	16777.5	6701.83	9276.55	19816.3	22100.3	22125.8
M407T225	(M-H)-	Cholic acid	9613.68	2207.86	128803	77197.2	14043.5	35387.4	8996.37	980738	13408	330787	159393	90457.7	291150	293124	232737	193624	369790	379286	370026
M253T42_3	(M-H)-	cis-9-Palmitoleic acid	3.15655e+06	2.53493e+06	1.81667e+06	1.92912e+06	7.38272e+06	6.70029e+06	1.60305e+07	1.80227e+06	4.88647e+06	5230008	4.73754e+06	4.10265e+06	1.3736e+06	2.96077e+06	2.64951e+06	2.47587e+06	5.14479e+06	5.29558e+06	5.29816e+06
M129T396	(M-H)-	Citraconic acid	36451.7	32878.3	59013.5	102404	31668.8	66036.3	28184.1	152493	21734.7	34224	35654.4	32330.6	25879.8	36665.4	32750.2	25178.4	69935.9	69935.5	70854.4
M112T168	(M-H)-	Creatinine	45864.3	38989.1	50720.4	88394.9	26114.3	119538	32404.9	72914.6	73948.6	66717.2	73759.7	74827.6	78742.1	68283.6	72112.5	75682.2	67309	66239.8	66242.5
M129T302_1	M-	Cyanuric acid	27210	29452.6	28063.1	42512.2	23263.8	22120.4	28203.2	81338.4	18958.9	36634.5	18410.2	22074.9	33019.6	20044.3	22460.3	38699.3	38855.8	34507.5	34617.9
M178T50	(M-H)-	Cyclohexylsulfamate	34523.6	20116.3	15515.9	14393.5	19234.3	25442.6	21536	36133.3	14934.8	22231.5	19216.3	23816.8	25699.2	18500	37953.5	23180.5	18133.6	18342.8	18342.8
M322T460	(M-H)-	Cytidine 5'-monophosphate (CMP)	446.91	591.732	883.14	5387.19	523.498	818.518	580.778	2951.18	689.159	1404.6	1705.14	1498.36	383.95	455.651	759.435	520.575	1749.42	1756.25	1751.53
M147T103	(M-H)-	D-Arabinono-1,4-lactone	44473.1	42933.3	28493.6	51668.7	63879.3	40321.5	177182	48547.3	12268.3	27696.8	38192.6	54879	59771.2	52499.5	35769.1	26547	61759.6	66902.4	65626.1
M265T285	(M+Na-2H)-	D-Biotin	3492.1	3223.12	5443.24	6276.19	3089.5	3958.96	3518.95	15623.8	4035.38	3788.76	3130.38	2463.18	3526.65	3973.5	3240.36	3574.52	4139.72	4143.42	3678.8
M391T159	(M-H)-	Deoxycholic acid	65501.5	32719.8	118221	291181	58975.2	155064	64772	927178	87272.5	551171	150997	236916	609415	555057	671263	535265	335917	336478	271513
M359T388	(2M-H)-	D-Fructose	9119.76	8696.81	4575.46	9710.39	3552.2	2527.28	2908.36	5649.61	4706.87	2920.35	3287.73	3417.53	6830.22	3242.53	4152.98	3236.47	5571.76	5604.12	5626.06
M191T108	(M-H2O-H)-	D-Galactarate	1.19354e+06	886714	159284	514639	854115	648855	547970	1.59094e+06	100173	213152	353717	812838	823736	744249	508027	627557	578982	846433	847390
M258T420	(M-H)-	D-Glucosamine 1-phosphate (Glucosamine-1P)	1731.57	5461.91	3678.12	10202.4	2727.73	3888.62	1967.49	5700.52	1442.01	1680.74	2970.45	2114.57	1747.54	1494.92	2765.61	2699.79	4187.67	4114.94	4157.65
M240T29	(M-H2O-H)-	D-glucosamine 6-phosphate	18723.6	8195.39	9066.96	17000.6	6365.23	17943.1	17809.4	12089	20042.1	17934.1	28592.7	22543.2	16388.5	17016.8	19473.7	15716.5	19851.9	18394.3	18424.8
M71T301	(M-H2O-H)-	Dihydroxyacetone	141490	154992	148993	257402	163474	109585	168195	260625	107451	129362	125461	144713	164135	112811	126273	140120	164484	153886	164372
M229T444	(M+CH3COO)-	Dihydroxyacetone phosphate	14489.9	2584.02	8467.86	13967.7	11789.7	6382.46	11327.1	61255.3	35884.7	43618.4	42857	17336.3	16720.2	17041.8	27014.1	18545.9	28897	28040.3	28893
M163T205	(M-H2O-H)-	D-Mannitol	26873	30450.3	16275.6	4506.74	86797.3	17852.3	163135	62246.5	92584.9	103678	91050.7	57071.1	38167.3	26911.4	67368.5	121223	12683	15276.3	12794.8
M259T398	(M-H)-	D-Mannose 1-phosphate	3513.87	2585.65	2772.48	4560.41	1810.21	3776.81	373.381	3608.09	3782.73	3989.52	5303.21	4514.45	2462.72	3248.15	3059.33	1083.96	4108.75	4021.41	4021.52
M199T49	(M-H)-	Dodecanoic acid	231099	132732	203835	173535	315295	303805	354976	100793	133001	169130	187924	215388	193855	304125	337817	184927	228349	248066	228361
M114T309_2	(M-H)-	D-Proline	312679	231216	274643	1.21284e+06	172351	207366	151897	631821	205480	235452	275122	215891	268614	272195	198989	205570	332094	333950	338407
M223T205	(M+CH3COO)-	D-Quinovose	41774.3	50033.6	23424.4	8876.14	128755	18106.7	159390	84184.1	105813	119313	100414	83743	59782.8	53347	80260.2	138254	25311.3	21545.2	25336.1
M209T284	(M+CH3COO)-	D-Ribose	10276.5	12331.2	10575.2	66078.3	2930.31	4905.76	4803.83	27959.2	5251.9	7593.44	6539.31	5157.49	6427.86	6829.16	7648.05	5863.49	18996	18983.3	20246.4
M203T302_3	(M+Na-2H)-	D-Sorbitol	18057.9	19333.2	17630.5	23378.1	18728.7	16629.7	17688.4	27036.8	14583.7	20486.4	17654.8	20059.2	16914.8	13071.7	16310.9	14044.6	24295.7	24293.6	22903
M301T39	(M-H)-	Eicosapentaenoic Acid	128586	379607	301243	202969	752908	675451	162852	353567	526476	371539	134678	493034	449957	518458	430969	217063	429280	421477	421291
M143T396	(M+Na-2H)-	Erythritol	1820.38	10239.8	8063.99	20169.3	16210.6	28473.2	6662.75	18333.8	21338.4	16474.6	13424.2	8267.53	5527.29	973.021	15199.7	7050.82	21366.9	21778.6	21370
M355T234	(M-H)-	Estradiol valerate	4612.58	6648.06	4841.35	7273.42	9604.78	12021.1	17603	5591.33	6123.48	4016.48	6724.84	9065.45	10369.5	6673.31	6698.36	6938.11	435.084	375.694	376.056
M221T395	(M-H)-	Ethyl glucuronide	9647.91	6108.6	6147.01	31714.8	3897.72	2921.96	6757.94	15753.6	1794.28	4155.3	3715.32	3037.4	6504.79	2733.75	3786.48	3088.13	6491.45	5699.78	6495.78
M193T216	(M-H)-	Ferulic acid	28888.6	6676.34	33454.9	43877.4	470.911	1354.56	14249.6	39520.7	15608.3	2182.41	5515.83	15852.1	15507.9	4246.79	5331.48	1894.54	5066.68	5287.76	5067.18
M164T54	(M-H)-	Formylanthranilic acid	47155.2	77248.5	44436.5	41522.7	50092.1	30662.9	50647.3	75982	38468.5	33168.2	81482.9	28063.7	50428.9	26767.4	42482.5	116790	34192.9	37528.7	37579.3
M197T382	(M+CH3COO)-	Fosfomycin	15085.2	24115.6	18868.4	9434.17	34581.3	23278.6	30146.3	7771.14	14114.7	11689.2	15209.7	32695.4	19540.9	18865.4	23445.1	20632	13101.7	13101.4	13212.5
M275T465	(M-H)-	gamma-L-Glutamyl-L-glutamic acid	8366.49	10208.5	8968.33	1.08182e+06	2332.51	5889.83	3079.78	323204	2191.13	4134.48	3767.72	2269.56	2585.65	2798.74	2637.88	2441.54	9721.54	10436.5	10413.2
M293T347_2	(M-H)-	gamma-L-Glutamyl-L-phenylalanine	13059.4	18756.4	13356.9	42769.4	8735.34	6164.68	9022.1	19124.8	5557.06	7028.05	7143.67	6731.98	9009.05	5777.06	5662.27	7330.96	11595.3	11905.7	12190.7
M245T379	(M-H)-	gamma-L-Glutamyl-L-valine	13877.1	34850.8	16661.4	50823	7366.17	7945.28	7717.08	31356	14642.4	12501.2	12608.8	13608.7	15352.8	12643.1	10733.7	12252.2	20161.5	20525.5	20163.6
M946T290	(M-H)-	Ginsenoside Re	2542.32	3055.45	2480.4	1097.94	1810.25	2182.24	1817.81	901.017	1366.61	745.528	797.576	1144.02	1409.81	1477.11	770.151	887.086	2190.63	2195.4	2316.88
M306T497	(M-H)-	Glutathione	21876.2	16072.7	58224.3	125524	8021.35	14924.4	7108.36	54986.6	10436.5	46092	10786	9153.78	7386.09	11246.5	21362.5	12424.2	17765.8	17405.5	17764.9
M611T500	(M-H)-	Glutathione disulfide	61423.5	48635.6	44583.2	735005	23018.9	33285.9	19843.7	439573	17106.5	38925.4	29486.6	19790.3	13167.3	24800.7	27572.7	16003.2	39109.2	39026.7	28567.8
M92T100	M-	Glycerol	6057.82	4714.58	2850.19	9922.48	2189.73	4453.43	2027.28	7636.09	3104.57	6307.31	3862.43	3738.88	5557.32	2916.93	5809.02	5937.88	3320.89	3307.46	3560.47
M171T382	(M-H)-	Glycerol 3-phosphate	69115.5	90630.3	68085.2	29867.4	150710	97471.4	136845	28826.9	60354.8	43461.6	58527.1	70368.4	85581	84470	84879.8	80917.3	62350.5	62711.7	62829.6
M269T99	(M-H)-	Heptadecanoic acid	16719.8	17818.1	12486.9	30810.8	15002.8	16897	35023.5	12658.9	14392.1	14513.4	15800.7	43047.7	38396.4	14551.5	16468.7	16106.2	19882.8	23173	19747.1
M267T75	(M-H2O-H)-	Hexadecanedioic acid	34512.6	29936.4	21605	22126.4	37162.6	54488.2	41970.4	15666.1	45156	72630.2	34676.1	35152.7	19005.1	49798.9	37105.1	30388.5	38064.6	38073.5	38947.8
M125T302	(M-H)-	Hydroxyhydroquinone	41613.5	40405.1	35665	53777.3	32981.9	28441.1	43538.8	56740	27865.4	35603.4	34944.1	35155	38988.4	23523.2	29693.7	29827.9	39589.9	39598.2	40341.8
M131T236	(M-H)-	Hydroxyisocaproic acid	1459.53	1109.86	2396.66	4102.27	4729.24	9400.33	3944.12	2170.48	4419.07	2932.77	4786.15	4069.16	832.554	1874.95	2123.95	1339.81	3711.58	3711.69	3768.06
M181T202	(M-H)-	Hydroxyphenyllactic acid	62304.1	70502.9	98469.9	283440	32839.3	38093.2	37405	457324	44923.9	62723.4	49883.4	46141.1	29938.5	30000.2	41427.3	32617.7	76883.1	77879.9	78459.1
M116T256	(M-H)-	Indole	38475.4	39559.1	48926.4	53080.4	38907.4	26555.3	32223.3	59785.9	27120.5	25755.5	34562.4	33561.6	55766	41026.6	40037.7	47402.1	74132.4	74208.6	75426.2
M212T29_1	(M-H)-	Indoxyl sulfate	3.48019e+07	1.59077e+07	1.82943e+07	8.47296e+06	2.5568e+07	4.78547e+07	2.87639e+07	4.67045e+07	6.4274e+06	1.72454e+07	1.71274e+07	1.81442e+07	4.34557e+07	2.55087e+07	4.40771e+07	4.49884e+07	2.18139e+07	2.10375e+07	2.26053e+07
M347T449	(M-H)-	Inosine 5'-monophosphate (IMP)	768.521	433.315	1068.91	1492.11	703.18	637.789	487.449	1123.44	1532.45	7509.88	9009.54	2930.99	705.982	832.717	832.729	647.646	6212.15	6358.48	6358.75
M144T219	(M-H)-	Isobutyrylglycine	13286.7	12974.4	19534.7	20955.4	8403.96	25846.3	7726	67688.4	35727.8	44975.5	43699.5	29068.6	11156	14334	9571.54	9702.75	35031.7	34780.1	34779.1
M158T204	(M-H)-	Isovalerylglycine	7946.64	20796.9	36485.6	53182.3	8310.3	12464	4193.7	203047	17357	28513.4	25182.2	21010	18165.7	13855.1	19920.9	7784.09	45842.5	45905	46790.3
M188T200	(M-H)-	Kynurenic acid	28039.6	17835.9	26800.8	294918	4727.88	30672	5238.44	103180	11654.5	19933.1	13945	14232.7	4479.47	8274.32	8235.91	1616.13	18997.7	19538.5	19041.6
M197T131	(M+Na-2H)-	L-Ascorbic acid	97548.4	71341.7	75094.8	83869.2	30341.6	16413.1	36416.9	42991.2	13151.6	23556.9	49476.9	32535.9	13179.9	154306	34387.6	23398.6	28180.9	26678.9	26584.3
M131T381	(M-H)-	L-Asparagine	133953	80214.3	113514	269786	60501	109861	97665.3	225926	69784.3	112051	149055	82818.9	99431.2	127754	114935	106399	79777.7	79756.1	78614.3
M132T406	(M-H)-	L-Aspartate	54673	59323.9	49263.3	294751	41111.3	23901.7	37121.1	43992.1	22719.4	30153.8	36284.3	23854	27885.3	33826.1	41562.4	50735.1	47679.1	48796.7	48802.9
M220T348_2	(M+CH3COO)-	L-Carnitine	20920.9	21115.4	17513.4	33674.7	18261.6	13685.5	15062.8	22056.2	10963.3	12889.5	12764.1	15129.4	23935.3	19380.6	16265.2	18407.5	17705.3	17983.8	17706
M174T387	(M-H)-	L-Citrulline	186783	144468	183698	195313	164502	141380	126596	231940	132593	150167	163397	178246	310810	278121	195796	215405	253107	256916	256900
M169T299	(M+NH4-2H)-	L-Cysteinesulfinic acid	15773.7	7885.95	9599.08	7451.7	9835.5	11872.6	13039.2	18313.3	19949.2	13873.2	20811.2	16042.1	12316.1	7390.43	9678.17	8961.17	8318.28	8405.44	8401.92
M299T230	(M-H2O-H)-	Lecanoric acid	2786.94	2835.42	3912.66	13619.8	1833.73	1110.8	1794.68	5004.92	895.93	2997.74	7875.51	1751.86	25552.2	2527.02	1789.03	10147.2	4131.42	4005.36	5713.76
M180T399	(M+NH4-2H)-	L-Fucose	30344.6	23202.7	38457.7	137332	27010.5	16099.5	38846.4	62361.2	12137.4	20803.1	19805.9	18426.1	21930	18336.5	13371.4	15786.9	21130.2	20091	21131
M146T398_2	(M-H)-	L-Glutamate	267189	265934	336722	1.06478e+06	232524	185143	258864	265501	144120	240036	257388	169782	176332	227037	261657	214098	290123	293470	293458
M177T302_2	(M-H)-	L-Gulonic gamma-lactone	43997.6	47813.6	50792.5	64793.5	40434.1	35465.2	55891.6	73650.9	38680.7	42451.4	38925.7	46032.9	49110.4	34678.4	31639.4	33720.9	52073.1	52070.6	51231
M182T217	(M-H)-	L-homocysteic acid	21444.4	14322.8	17428.1	21812.2	11326.9	28360.6	16140.6	45128.4	23438.8	8458.97	15229.2	10814.4	12128.8	10556.3	16500	13106.9	17591.9	17590.9	17716.8
M130T261_2	(M-H)-	L-Leucine	2.73871e+06	2.86779e+06	2.21977e+06	7.01733e+06	1.39669e+06	674130	1.49652e+06	4.70337e+06	1.70385e+06	1.70762e+06	2.10064e+06	1.55226e+06	2.77149e+06	2.17883e+06	1.91643e+06	1.65519e+06	4.13706e+06	4.61229e+06	4.13774e+06
M118T349_2	(M-H)-	L-Threonine	165932	140267	153042	631964	181585	147177	168075	387449	211480	144807	288842	158575	351663	247621	145298	186078	288242	288228	298922
M203T256	(M-H)-	L-Tryptophan	814812	814400	1.04021e+06	1.09311e+06	793488	475646	614046	1.29663e+06	489513	474219	674104	654321	1.25588e+06	871091	788936	908118	1.57482e+06	1.57541e+06	1.62249e+06
M114T379	(M-H)-	Maleamic acid	48507.9	22676.4	27101.4	75329.5	31794	23168.4	21266.4	55106	21703	13183.7	29937.7	23427.6	37641.3	67081.8	23380.8	21598.2	22471.2	21906.4	23057.8
M103T392	(M-H)-	Malonic acid	29279.5	45161.6	30910	58282.4	24021.1	45701.6	18826.9	50804.8	21957.9	21358.3	20402.3	20620	17879.2	17155.5	13497.2	16961.7	38516	38765.6	38515.7
M471T98	(M-H)-	Maslinic Acid	50182.1	86180.4	31551.1	97367.6	95302.5	59603.5	70633.6	73948.8	27574.1	37075.2	52115.6	48115.1	27414.4	34803.2	39105.2	27537.7	57082	69864.1	56932.8
M213T175	M-	m-Chlorohippuric acid	865093	502800	405253	516971	1.00132e+06	809530	1.14593e+06	436943	695442	445585	310946	590706	617401	404913	454851	848765	302042	301328	301153
M179T388	(M-H)-	myo-Inositol	804590	996447	530894	435742	469677	300671	379710	537612	382838	403559	571339	507696	853267	482821	520549	517841	721110	721118	723836
M227T47_1	(M-H)-	Myristic acid	527881	865320	426904	567552	1.27965e+06	1.95618e+06	2.39122e+06	622690	613878	798729	1.29754e+06	1.95042e+06	1.15385e+06	1.16352e+06	815006	701156	4.86622e+06	5.26907e+06	4.85004e+06
M225T47_1	(M-H)-	Myristoleic acid	119505	120305	101571	177871	360947	641306	776674	61063.5	140129	214623	278442	395706	95527.3	244515	141556	103590	291272	240955	241204
M284T165	(M-H)-	N4-Acetylcytidine	7454.64	6207.59	7540.68	14795.8	4114.03	11750.7	6743.54	12595.2	8663.08	10144.7	7580.81	6726.22	12333.6	5965.03	8906.84	10838.1	9214.08	9200.82	7895.15
M187T383	(M-H)-	N6-Acetyl-L-lysine	22332.3	18881.1	31950.6	24367.8	8945.88	22437.4	8012.89	25361.5	11359.1	10122.7	10752	10642.4	10989.2	12700.4	17721.4	11412.4	17938.7	18522.5	17942.4
M303T449	(M-H)-	N-Acetylaspartylglutamate (NAAG)	4515.32	5094.4	5677.98	10931.6	3046.05	3725.12	2998.66	10801.1	5220.79	6431.79	7824.34	11227.5	6841.63	6845.34	7557.24	6429.21	10084.7	9392.73	10084.9
M220T254	(M-H)-	N-Acetyl-D-glucosamine	11148	12258.4	13680.9	36344.5	8488.95	12549.7	6660.55	35686.1	7585.03	9681.42	9653.85	8388.97	11074.5	9973.73	10403.1	10013.3	28175.4	28188.8	26524.7
M360T387	(M+CH3COO)-	N-Acetyl-D-Glucosamine 6-Phosphate	4571.33	2550.98	3862.77	2390.45	4394.7	3629.76	2502.63	2925.18	3195.34	2414.48	2747.93	4401.66	4877.68	5488.2	3752.93	5666.1	4382.24	4381.83	4473.26
M300T388	(M-H)-	N-Acetylglucosamine 1-phosphate	7309.92	2289.31	1142.29	2155.28	2217.62	5343.48	5977.46	1735.29	1590.65	1030.95	5122.23	2299.92	2662.39	3130.3	10841.9	3697.2	3080.27	3183.09	3181.8
M130T254	(M-H)-	N-Acetyl-L-alanine	17709.7	13211.9	16884.2	52768.8	15048.5	15923.2	12018.7	30961.8	14876	11635.5	13497.8	14894	11837.9	8875.14	10152.6	11019.2	15481.5	15695.6	15695.8
M174T397	(M-H)-	N-Acetyl-L-aspartic acid	111388	101241	153538	216013	56353.6	132726	58902.7	292547	87319.3	140987	169029	164292	102757	142085	116478	78157.8	176653	175226	175226
M206T191	(M-H)-	N-Acetyl-L-phenylalanine	213436	186567	182057	164502	140546	97756.7	115585	270000	111459	108273	196040	100225	188207	132046	139578	130956	105940	103918	103917
M220T348_1	(M-H)-	N-Acetylmannosamine	7787.76	6643.77	7907.46	4394.64	5654.09	38565.7	4022.11	21707.9	2656.2	3562.38	19086.7	5081.4	35084.1	15420.6	16825.1	25670.3	13076.3	13089.7	13444.5
M308T380	(M-H)-	N-Acetylneuraminic acid	50277.4	66868.6	41875.9	271857	37604.4	38262.2	33521.5	261901	27090.8	32621.4	74079.8	34245.9	1.35625e+06	82200.3	50525.1	204202	99430.2	99460	103265
M365T39	(M-H)-	Nervonic acid	22436.1	13819.5	16562.4	14414	19097.7	13135	29855.6	7315.15	19284.6	37452.7	19095.1	20920.8	18235.2	17660.1	21812.6	18484.5	10210.5	8429.2	10333.7
M297T19	(M-H)-	Nname,cis-9,10-Epoxystearic acid	17346.1	9944.71	7368.34	9028.7	11589.7	9369.84	12238.8	15666.4	7982.83	2388.58	13606.9	10730.1	10882.1	10455.8	12864	11880.8	7435.85	6793.83	6424.62
M339T44	(M-H)-	Norethindrone Acetate	11250.7	12572.1	4522.24	6687.9	11153.7	16549.2	31065.7	4421.64	3449.51	6651.57	17907.7	9926.39	9081.7	10526.7	5583.5	12024.7	8344.28	7435.98	7376.5
M255T45	(M-H)-	Palmitic acid	1.81271e+07	1.21627e+07	7.92461e+06	1.3667e+07	1.63685e+07	1.72409e+07	3.11505e+07	1.34025e+07	2.42603e+07	2.18559e+07	1.70633e+07	3.18575e+07	1.23118e+07	1.75064e+07	1.41159e+07	2.26055e+07	1.77348e+07	1.6496e+07	1.64796e+07
M218T274	(M-H)-	Pantothenate	425332	341317	511157	1.36088e+06	490859	835979	474501	1.41782e+06	245061	402092	298596	250347	832319	523809	742155	527827	707344	713082	707362
M192T196	(M-H)-	Phenylacetylglycine	66444.3	54771.7	37681.6	16101.5	120715	728251	87684.3	341110	110933	163533	153328	149528	216653	70848	137001	147402	91077.3	86113.3	86062.9
M210T445	(M-H)-	Phosphocreatine	792.884	936.689	657.144	1057.33	1028.63	1526.11	724.058	1442.8	852.307	983.815	1416.79	693.837	1592.68	1120.56	1279.94	711.891	1652.03	1562.05	1561.13
M227T445	(M+CH3COO)-	Phosphoenolpyruvate	3276.19	2791.8	3960.43	4486.12	2390.19	2146.16	4043.86	22086.6	23733.4	20145.6	17938.2	14680.3	10403.6	7424.51	9912.97	3583	10566.2	11003.3	10602.2
M423T41	(M-H)-	Pravastatin	3371.15	1549.85	2157.84	10707	2667.83	3504.45	1355.95	4975.36	1121.84	2933.75	5021.29	3353.18	2288.47	1289.36	2961.06	3287.02	5866.63	5429.36	5406.35
M297T43	(M-H)-	Pristanic acid	32536	19731.2	40264.9	17503.6	32550.1	17157.6	25531	28586.1	28191.6	47251.9	49825.1	31804.1	20243.8	31274.8	35730.4	58804.8	16230.2	16229.7	15895.6
M229T370_1	(M-H2O-H)-	Pyridoxamine 5'-phosphate	2360.49	3043.22	2135.01	4114.73	2133.56	1376.71	1704.43	1710.3	1050.7	2679.82	1683.77	1887.42	1483.75	1611.81	1406.58	1672.03	2066.12	2112.44	2115.15
M503T445	(M-H)-	Raffinose	44456.7	9815.69	13644.6	222775	742.647	548.258	2410.2	73501.6	1158.25	940.636	1720.43	763.658	1792	1616.73	1382.91	1245.59	16427.6	16259.9	16475.9
M257T143	(M-H)-	Ribothymidine	5216.47	6929.66	11699.7	15048.8	13689.8	10743	10378.5	39160	13366.6	16613.8	13123.6	12542.3	12958.1	17996.8	16953.1	12874.8	8898.18	8868.58	1345.51
M383T382_2	(M-H)-	S-Adenosyl-L-homocysteine	5339.76	3527.41	2068.52	11285.5	1513.21	4927.68	5851.04	29773.7	7225.52	16009.8	11520.3	8711.42	8969.5	6292.98	3779.42	7758.75	14816.4	14801.7	15384.9
M201T326	(M-H)-	Sebacic acid	8042.35	5785.79	13148.2	17310	4885.86	17286.9	3227.2	9387.01	63632.3	26127	13371.8	21464.1	1590.16	1514.14	4327.25	1565.36	1434.57	1431.08	1336.91
M214T389	(M-H)-	sn-Glycerol 3-phosphoethanolamine	142793	178766	144342	98758.4	213263	79695.1	176683	81453.1	97098.1	82808.8	92859.8	101669	173704	168566	136938	101745	144216	144249	147780
M378T279_2	(M-H)-	Sphingosine-1-phosphate	111431	70717.4	102986	108075	67726.4	74759.7	56853	89953.3	40364.5	54941.4	51637	39140.6	48157.5	68541.2	47297.4	51582.8	86562.3	87872.3	87860.2
M341T364_1	(M-H)-	Sucrose	35118.7	23315.1	27858.1	22258.9	12108.1	12540.7	16848.2	35942.5	12184.7	9392.89	18949.2	61613.5	69625.9	383026	19443.9	16098.2	35744.6	35500.1	35499.8
M498T100	(M-H)-	Taurochenodeoxycholate	334820	334806	410133	2.96806e+06	133816	4.1299e+06	23860.2	541497	71034.5	469937	75610.7	1.07716e+06	936559	506677	230181	948041	1.27128e+06	1.28336e+06	1.28335e+06
M514T191_2	(M-H)-	Taurocholate	2.14313e+06	3.12799e+06	4.47038e+06	4.4038e+07	1.26938e+06	5.48826e+07	166790	3.98059e+06	673217	4.45031e+06	1.18986e+06	1.59291e+06	2.15518e+06	4.57765e+06	833892	2.29852e+06	1.17528e+07	1.19499e+07	1.1949e+07
M349T100	(M-H)-	Tetrahydrocorticosterone	11298.3	10334.1	32898	33781.4	28950.6	50199.2	11063.5	86710.4	3431.31	6768.1	4107.44	9728.97	92103.7	44512.6	71835.9	45076.2	70316.6	79081.9	70509.5
M360T513	(M+NH4-2H)-	Thiamine monophosphate	727.609	1670.35	1736.41	1327.32	3676.66	1499.26	3878.4	1618.18	1410.89	1903.46	1393.47	2570.36	3108.73	3027.75	1758.25	2022.8	1595.52	1581.83	1451.06
M369T176_1	(M-H)-	Thromboxane B2	19901.8	31530	64915.1	37789.5	47734.9	61953.7	107146	40122.2	3915.71	37945.1	33999.6	41096.9	14471.1	18756.8	71300	88898.3	41803.4	39549.8	39626.4
M167T328	(M-H)-	Uric acid	12402.3	13581.5	23558.5	16857.7	13728	8492.07	21770.1	205178	30870.2	25452.5	28616.1	15759.1	8217.94	22310	40390.3	18128.1	42540.4	43814.1	44173.4
M323T442	(M-H)-	Uridine 5'-monophosphate (UMP)	1433.29	2493.93	1819.44	4141.16	2418.89	442.096	2692.27	3510.21	1788.05	8443.39	8953.12	4160.21	1837.33	2710.12	1806.91	2457.33	18001.9	18594.5	18589
M151T99	(M-H)-	Vanillin	52380	51190.8	37135.4	31908.9	70317.1	70829.8	120633	64010.5	29335.9	24797	26161.5	103326	69274.8	49423.8	86423.3	45562.9	26407.4	27063.6	27044.8
M283T314	(M-H)-	Xanthosine	19870.9	41601.6	34439.2	7718.9	31352.7	9997.8	41822.3	122964	15424.7	55200.5	17376.1	9911.98	7859.71	31443.9	70752.8	45043.3	46054.3	46053.1	46758.5
M151T238	(M-H)-	Xylitol	21419.6	12304	12653.1	25862	5827.18	10824.7	7135.74	20964.9	6090.96	8351.53	8394.28	7897.36	5310.2	11289.3	6630.51	7674.23	12139.9	12332.1	12139.9
M1000T192			28867.7	28292.4	22352.7	7241.47	40486.3	11441.6	19041.7	11983.7	29082.5	18882.7	17560.5	25111.2	20198.3	19530.2	30055.4	21359	10177.4	10185.7	9032.62
M1001T112			7939.4	8297.89	4988.78	7689.16	10570.7	7740.46	7550.22	16212.3	8315.58	6346.41	6949.82	8586.32	6972.97	4252.88	6684.32	5194.21	9779.29	12977.3	10721.9
M1001T163			4376.47	2043.62	2528.6	1714.7	5129.83	3012.79	3367.12	1448.83	4665.62	2832.29	4014.63	3934.22	4602.11	3806.58	3334.67	3968.91	4909.07	5492.14	5476.97
M1001T172			8237.12	10895.3	13876.5	4092.08	9030.9	6371.74	5986.94	6649.22	13439.4	10273.7	6396.85	16427.7	13843.7	14331.5	12626.3	10105.8	7898	7875.6	8534.75
M1001T192			14468.6	11166.2	9805.6	3088.05	13421.3	5028.58	9775.59	9874.25	12304.7	9508.85	7714.31	10129	11190.9	10015.9	10837.3	10320.8	4928.18	4742.38	4750.2
M1001T219_2			8428.24	6513.5	7191.65	7326.62	7906.09	9296.26	10468	6892.96	2122.12	1251.82	4104.27	2966.36	7193.7	1669.01	7283.46	6048.87	11599.7	11566.1	11599.6
M1002T173			7326.7	21150.4	22140.9	6530.67	12678.4	13119.3	15393	21621.5	13754.9	11400.3	8628.6	15936.1	16228.2	12784.2	16583	15024.8	8662.28	8664.9	8892.95
M1002T192			14208.4	13988.7	12201.5	2617.06	15642.3	6754.97	11828.7	8345.68	10848.2	7723.99	7361.01	7643.95	13058	11713.1	12165.5	9736.95	3263.1	3293.02	3602.17
M1002T333			143478	133691	14422.9	16757.1	18580	12780.5	11356	19723.1	12643.8	18144.1	82629	19826.6	133723	10196.1	128728	115718	16699.5	15105	15030.7
M1002T337			177332	187834	171256	186405	167589	195850	157119	184596	142761	153656	156429	171683	179377	165494	164628	183165	241617	243938	241586
M1003T173			4991.47	10281.3	9501.06	3204.34	11898.9	5472.53	8025.62	5365.07	4954.53	4615.28	3511.99	7112.06	10021.9	7595.63	7641.75	5388.09	3500.82	3506.6	3696.53
M1003T337_1			114013	103663	112438	119246	106887	107282	99014.2	117918	96546.3	92568.1	85612.5	107122	122201	99235.7	119430	111460	128142	144330	144277
M1003T337_2			47380.7	53030.4	50209.9	49156.5	52799.4	53372.6	45662.1	60749.4	45094.6	34093.9	48062.1	48239.5	52538.1	59232.4	53935.5	49220.5	54807.2	53084.5	47383.1
M1004T171			8037.41	41258.8	25384.6	9432.85	29613.9	17178.2	14275.1	26663.6	29157.1	26217.5	12678.7	21476.4	58573.1	41473.5	35016.1	20934	6371.58	9897.82	9832.73
M1004T337			8691.4	10727.3	9030.08	10130.5	9502.38	7968.85	5271.59	15700.7	5267.86	7736.95	9742.32	11985.6	7474.6	14828.7	7806.18	632.594	12919.9	14826.2	12860.4
M1004T356			1530.71	1596.22	1245.47	1764.44	1152.16	1122.56	896.87	1167.96	405.693	708.622	1007.63	1570.44	1920.65	1140.51	1126.17	1081.77	881.078	872.255	881.073
M1005T172			5513.48	20770.9	11865.2	5739.48	3681.09	9710.72	11098.9	12246.1	15260.5	9027.02	12518.9	11416.2	29463.1	14815	28664.5	13350.7	3494.71	4632.26	4605.23
M1005T353			2567.45	2903.52	2524.84	1499.94	3235.62	2758.01	2940.22	1152.48	2074.76	1820.03	2083.68	2390.56	1534.92	1761.3	2381.78	2151.78	1604.26	1506.27	1604.86
M1006T219			2518.96	1745.23	1955.8	1441.53	1747.89	2210.11	1814.01	1531.94	377.854	450.776	771.399	475.515	1800.46	630.015	1489.58	1235.7	2752.86	2750.12	2820.55
M1007T370_1			1313.5	1046	840.438	1034.45	698.703	1079.76	930.873	856.745	476.567	390.621	679.002	762.171	878.727	782.933	758.588	847.735	893.622	882.391	662.162
M1007T371			1007.43	308.59	2054.34	1988.59	837.185	1624.63	689.906	1799.33	481.637	1139.85	1013.24	934.785	569.95	881.908	341.054	370.699	1347.49	1418.19	1418.92
M1008T75			28113	28928.5	17950.3	9873.27	33487.3	14635.4	11961.3	26196.7	7926.66	7394.63	3176.35	6110.82	11562	9954.55	9854.79	30548.4	5130.36	5204.74	5689.59
M1008T95			21097.2	16393.8	11940.3	9659.99	26388.3	16784.2	14331.6	22108.5	6421.99	8849.61	6430.24	7063.61	13042.2	9530.35	9164.2	14305.8	6557.08	7359.8	7315.58
M1009T219			12009.5	5674.19	12748.5	33630.9	8977.49	24356.5	8882.54	20664.5	809.954	497.743	1454.91	922.788	5082.11	684.751	7065.95	6723.35	10052.5	10053.3	9901.15
M1009T330			3817.19	3281.31	5043.08	2525.78	2616.44	3624.87	4390.66	2103.63	3253.07	3028	1210.32	3520.38	3501.84	3433.2	2928.85	4704.13	2561.57	2671.51	2671.57
M1009T332			143189	140167	130498	191977	161380	92441	153448	147615	143441	119507	145694	133828	142000	139633	135341	136224	147084	167164	146814
M1009T49			2556.44	3460.02	6861.91	5308.25	5769.39	10457.7	13383.6	3635.83	9776.12	2823.6	10169	10024.4	7536.68	6764.36	8543.98	3314.11	17536.8	21828	21684.3
M100T281			2458.11	1022.49	2021.23	8237.62	1773.51	606.042	1722.7	5361	1692.89	1535.95	2274.45	1692.04	3043.07	1877.33	2039.33	1526.34	2901.67	2722.44	2900.54
M100T370			1535.61	1585.92	2303.42	1667.74	1312.25	1479.43	704.631	2921.49	591.517	1614.75	1471.16	549.328	2449.04	729.796	1584.17	1363.54	1619.82	1493.05	1497.8
M1010T192			7464.92	6016.78	13635.5	53940.3	5056.39	98716.3	1185.47	10401	3209.16	12909	2458.03	4171.85	8926.53	12232.6	2369.38	9036.17	59526.3	61992.7	59535.6
M1011T109			4065.42	2576.52	1113.2	2824.02	2127.46	1189.61	6883.35	2920.35	1314.28	2091.73	1748.84	3275.19	4544.21	3655.52	1653.32	4840.55	1756.54	1490.65	1424.23
M1011T219			31054.2	17313.3	37770.7	94405.2	21821.5	56701.8	24445.9	60110.9	1675.24	974.96	3229.83	2391.94	15915.4	1561.1	17161	15583	26782.1	26951.1	26755.6
M1011T335			16785.3	27410.4	17129.4	18664.2	13965.1	26530.1	20811.1	12907.9	9254.21	16945.3	13807.1	26539.3	19531	13311.4	22467.8	24709.8	25410.7	25450.3	22390.4
M1011T39			5360.72	16102	10437	14208.6	6033.42	21462.8	8861.16	7031.34	20333.6	29721.4	23428.6	17176.6	7115.22	11727.4	13109.8	3032.23	10626.5	12309.8	11249.4
M1011T97			1262.27	1030.99	1056.74	2308.47	1646.13	1566.19	1228.42	1109.39	2924.17	2962.75	1764.52	1007.41	1329.07	1357.64	1909.16	3480.97	922.469	1164.55	1148.34
M1012T46			6109.46	4687.46	7588.36	5320.82	6963.05	10494.8	22916.7	3810.04	30102.3	7346.63	11589.8	15539.9	4210.63	21020.3	5796.79	2174.66	10001.1	13683.3	10645.2
M1012T77			36534.4	12055.5	11712.4	7844.7	26462.1	11279.4	7300.57	30012.4	6624.38	3479.25	1854.57	6122.63	12595.1	6150.94	11640.8	17547	7540.95	8302.7	8269.01
M1012T95			14330.3	15127.8	10692.7	8685.12	18389.5	16365.7	43188.8	28610.9	2850.68	4288.27	3524.97	4205.87	17854.5	7533.04	16476.9	13688.6	9394.63	10181.3	10160.5
M1013T113			9379.68	9252.09	14739.7	4775.27	10109.8	5919.66	16950.2	19433.1	11189.5	11346.8	10402.4	12014.8	10105	10040.9	13258.5	13262	14148.4	17417.2	17310.3
M1013T39_2			26577	42138.1	22868.3	36216.1	19470.3	35533.7	42138.9	22294.1	150352	105269	38518.5	52705.4	29844.8	31318.3	27511.3	43517	31291.1	33640	42871.1
M1014T331			1635.83	8350.08	7299.06	590.773	12580.7	11875.3	543.102	1885.82	1007.55	11282.1	742.545	649.768	1954.16	1451.47	1172.21	609.288	1496.3	1768.24	3627.16
M1014T332			7849.55	4852.76	78053.6	6273.58	5484.45	86149.7	5618.15	96380.5	4836.61	7678.02	9231.63	3023.87	8442.64	3083.81	80715.1	6835.38	8705.14	9700.74	8483.14
M1014T338			124220	114440	105775	137415	125945	122623	96011.8	150343	99077.7	102650	98420.6	72471.3	116946	103900	117806	118433	81059.6	91528.7	82135.9
M1015T123			4844.55	2958.07	2125.37	1511.04	1724.12	2035.62	4340.57	3509.24	1936.64	2784.38	3171.61	1490.88	4079.22	6640.25	3462.59	2056.44	1844.36	2106.37	1952.54
M1015T274			1567.08	1707.56	1442.58	994.772	1235.27	1053.19	1041.25	916.02	865.96	340.479	689.396	669.594	621.052	462.936	369.202	696.992	98.3353	149.024	148.81
M1015T302			1063.38	675.47	388.049	99.229	572.654	671.811	341.38	140.019	1290.83	1292.4	1175.35	1080.27	704.649	991.095	674.154	627.854	942.187	941.938	971.246
M1015T336			102426	88425.2	90920	81189.4	99281.6	83945.8	80054.8	88143.6	72770.1	85504.2	76903.9	79603.3	108780	93977.7	97746	92160.4	102671	102716	88034.8
M1015T40			6789.89	12527.3	14702.8	8543.81	10292	8962.74	15590.5	9231.18	35978.6	30204.5	12944.9	12866.2	9188.97	14762.6	13083.4	9875.26	12206.4	12757.6	14465.5
M1015T50_2			40310.2	39585.7	27240.2	10066.7	12524.4	8470.22	8230.78	24080.4	18605.9	45429.9	28153.1	26063	30414.4	32663.7	17002	10124	16039.2	14993.2	16199.9
M1016T219			8722.13	5631.8	10250.8	31750	9499.63	17383.8	7226.86	20267.9	867.076	317.108	1112.59	816.22	4163.14	465.606	5599.41	6029.02	9386.68	8601.72	9386.49
M1016T47			6126.6	6972.83	6621.35	5830.1	4997.28	4222.98	14904.6	4204.35	6080.28	9030.5	5634.16	8852.93	6152.04	6297.56	6302.38	6253.19	6428.47	6769.87	11214.7
M1017T219_1			23253.2	11054.7	22029.7	59803.5	14633.6	34424.8	15090.5	34803.1	1028.46	905.826	1795.98	1616.97	11302	1130.99	12024.9	9979.6	14922.9	15168.9	15168.1
M1017T219_2			2228.15	1727.37	1655.17	1494.79	2454.2	1241.36	3015.53	1397.82	619.693	479.478	991.807	890.441	1926.72	698.976	2104.68	1921.07	2919.28	2515.2	2516.92
M1017T302_2			1008.86	771.195	421.658	200.632	307.299	926.548	510.314	394.376	1380.24	1342.17	1182.66	1016.93	705.348	1167.88	736.998	473.317	854.063	871.559	853.586
M1017T49			39686.1	33185.1	20398.6	9899.94	8678.56	6550.08	11322.4	17482.2	12931	30675.4	22371.3	20325.3	22369	26415.1	13772.8	7216.86	19892.6	21193.2	19894.7
M1018T193			10384.3	7792.93	8353.14	4092.38	11777.6	6905.38	6211.8	3062.57	6199.26	2631.14	2717.13	2393.35	3718.94	9988.33	2052.16	1370.43	5429.59	5750.79	5764.76
M1018T224			2350.28	1916.05	3034.44	2220.9	1976.65	4666.71	3021.38	3259.15	871.403	1084.46	892.004	1449.13	2332.77	1018.17	1966.7	1321.84	1199.21	1023.01	1094.69
M1019T219_1			14047.7	8228.32	14574.1	34433.2	11305.1	24797.4	10825.4	20602.3	1087.76	724.422	1627.15	1318.31	5909.54	821.679	9016.15	9125.77	11057.8	10632.3	10637.7
M1019T308			489.394	321.094	436.287	111.914	545.061	598.143	340.688	491.138	666.238	1398.61	1236.58	1179.8	551.155	1296.17	794.421	2594.98	263.426	242.969	265.585
M1019T336			138133	137872	128526	131014	118733	89684	81674	120959	118126	111819	141151	133007	142704	132581	138416	125007	117106	136315	135812
M101T100			54013.6	40584.9	16427.2	31667	24924.3	27737.9	25235.5	133127	22018	35118.7	25280.4	39230.7	57681.1	26757.8	22826	26857.8	45141.5	46288.4	46295.7
M101T117			38714.8	16750.5	24288.7	70014	56603.6	28355.8	94283.1	17906.1	9816.62	15523.7	55194.7	30518.1	25457	14161.1	26681.1	26263.3	27702.9	27687.4	20587.7
M101T207			8728.89	9107.98	5952.14	3239.44	8050.26	28676.3	41091.5	5860.27	16892.2	10045.6	13121.6	12800.1	6776.92	5916.68	9899.25	10743.1	13956.8	14255.2	13956.5
M101T24			23727.2	13351.5	12719.1	28068.2	10615	12357	11814.6	8936.82	12619.4	9168.2	21935	32906.9	30194.6	19905.2	12740.7	35804.3	17832.3	18363.7	18367.4
M101T271			11895.4	8046.33	9753.14	10294.8	5191.23	4461.62	5492.56	8474.43	6140.12	4933.39	6749.47	1672.44	7343.28	9360.45	5244.29	3366.73	8082.69	8046.07	7962.49
M101T301			164382	167278	167453	271167	175426	102080	191544	256381	121207	155908	144850	150238	172873	114641	129189	123742	167937	167828	173728
M101T351			4400.32	3678.67	5555.63	1394.65	10425.6	13124.6	5143.19	6923.82	4328.54	3404.16	10633.1	7353.13	3669.67	3999.99	15821.7	6072.09	5727.92	5114.73	5726.1
M101T366			4106.09	3081.52	4815.94	1970.84	2429.23	2140.29	6052.43	3217.83	5160.11	54003.2	5427.08	5038.64	5205.1	28486.2	4310.33	5784.24	2796.66	3015.78	2783.1
M101T370			26210.5	18470.6	17686.2	29463.7	20227	20470.2	19019.5	23341.9	15618.2	18064.6	19919.1	16995	18147.8	23738.7	16434.4	16985.5	21994.4	22299.8	22000.6
M101T372_2			60137.5	65660.6	167531	181735	56207.9	159319	57982	163424	54495.7	71366.9	65447.1	60621.8	29055	39391.1	42905.9	31601	90315.3	91163.6	91165.2
M101T395			23055.9	21131.9	30135.1	66531.3	15281.4	35660.1	20522	35104.6	17083.8	36123.4	16961.4	10497.1	7949.62	9008.13	14095.7	16963.3	23153.9	23427.9	23156.5
M101T433			2170.78	2123.53	2442.5	5963.64	3864.48	3847.45	4113.77	6835.42	5461.25	1324.52	4879.21	2898.68	2810.9	2107.37	3575.19	2252.77	5338.09	5071.89	5072.44
M101T70			32000.7	20979.7	18909	42549.9	26393.1	22082.9	26434.1	40457.6	23561.9	32902.3	22226.7	31406.3	28260.2	23467.9	24486.2	26661.7	31467.1	29102.9	29377.7
M1020T172			81473.5	132269	89578.1	17055.7	85315.9	49129	82661.8	45814.8	104711	62428.5	46527.3	96396.3	100916	105203	73830.9	69404.9	82255.2	53514.7	83079.2
M1020T193			120362	130982	116742	18946.9	138898	48793.4	126724	75674.1	127496	76978.3	79364.4	126011	100891	107623	121671	79022.9	49552.8	50456.2	49555.5
M1023T100			14775.3	10873.2	10715.4	9201.19	15170.7	16060	14013.1	16074.2	22852.1	19362.7	16174.8	19663.6	25733.6	15087.8	17624.4	18959.3	8029.58	8138.06	9132.03
M1023T136			2710.44	2690.76	3259.69	3139.87	1545.22	3410.01	3848.15	8480.96	1482.27	1291.21	3654.68	2441.6	2862.36	1252.54	2057.98	1605.01	1901.26	1898.46	2297.34
M1023T303			904.611	710.672	419.254	267.09	655.249	680.576	743.508	433.727	716.785	979.303	929.886	968.003	614.017	732.096	661.144	784.027	629.4	629.698	652.433
M1023T50_1			8413.03	5687.74	4060.83	773.816	1407.55	319.025	1683.16	2576	1090.21	2154.54	1296.53	1833.25	1998.82	2120.62	1795.22	1976.77	5635.21	6811.14	5638.64
M1024T190			38480.3	43047.6	35332.2	8704.94	65304.1	25038.9	54330	21818	32957.9	17768.6	14757.6	25723	36566.5	34686	37922.6	25586.3	11389.6	11997	12003.9
M1025T173			15499.8	24549.6	17976.4	8133.9	30924.6	17401.9	18809.6	12823.8	12840.8	8515.44	6555.89	9509.97	27453.4	23188.5	18530.5	16030.8	13711	13718.2	14643.3
M1025T335			29178.1	18770.9	29741.9	26641.9	11097	15100.2	18823.8	15013	16790.2	27476.6	26644.1	18744.1	9805.77	26105	25036.9	30779.9	13516.2	15422.5	15436.7
M1026T193			199060	269955	187343	103753	267766	154935	250916	156131	335907	221726	172635	187883	180639	185212	345876	296803	94854.3	94127.1	94125.7
M1026T335			103920	95531.3	87028.8	95129.7	97749.7	103131	102049	91203.7	89740.2	86708	98496.1	89004.8	61845.8	98440.9	99159.7	106283	108415	107127	107146
M1027T334			59618.8	55388.3	47895.3	30499.9	32623.9	54186.1	53742.6	51882.2	47295.2	48221.2	50549.1	49315.1	25668.8	50234	56279.8	51438.8	52358.8	49412.3	52353.4
M1027T335			21538.9	29323.5	18493.7	19577.2	21139.1	18983.2	14730	24071.9	10736.7	20295.4	18549.2	21061.6	15088.2	17728.4	18142.8	26317.8	22789.8	21730.7	21742
M1028T261			1594.14	1706.56	2000.6	2162.28	1504.38	1472.26	1220.18	1795.85	1142.44	1481.1	1072.07	1146.08	1135.18	2417.81	1475.53	1030.61	113.253	231.803	229.392
M1028T99			5319.66	4262.39	5762.6	4115.58	4666.1	4827.97	5924.75	5361.05	8427.58	7034.36	7725.14	6319.89	8331.86	7043.05	9685.84	9285.77	6648.57	7221.68	7319.07
M1029T336			19798.7	29118.7	22378.8	33912.7	22627.3	16721.1	26352.6	17511.8	29443.6	27327.7	30198.3	33703.5	33573.7	19768.7	20182.8	24150.5	30706	33123.1	29025.1
M1029T99			3407.36	3983.61	4338.37	2825.33	3358.98	1970.26	3030.57	2955.1	3731.42	3998.12	3759.79	3809.94	3540.96	2278.32	3177.67	3099.63	3787.86	3960.91	4270.94
M102T320			2007.63	1788.13	2817.59	20239.9	14432.5	4196.02	4535.95	8470.04	5994.54	3279.81	6309.61	3483.45	5978.44	9880.81	5190.13	5927.2	11093.5	11115.1	12189.9
M102T348			6463.48	6454.3	4897.98	2556.81	9099.93	5580.4	7509.83	2715.28	6930.24	4792.78	4480.5	5438.04	4094.58	4218.79	6365.56	7131.51	4411.49	4391.44	3478.16
M102T372			2869.06	2229.35	8081.5	6417.69	2161.75	7959.06	2989.05	6758.35	895.92	3086.68	3091.45	2254.12	1426.15	3963.68	1941.09	645.953	4155.92	4226.15	4227.58
M102T398			51023.4	52605.1	65314.7	180642	40724.7	34422.9	48131.5	44337.9	26537.7	43082.5	48803.3	33116.2	27197.1	40493.9	51082.8	43892.5	55631.2	55969.7	55630.8
M1030T167			4745.05	7786.66	7652.54	2232.37	9235.88	4910.72	4261.73	3598.05	2090.61	2189.91	2055.89	4221.33	6483.73	5791.95	3890.96	4501.13	1703.75	1729.17	1940.64
M1032T225			1572.49	2615.83	1082.11	245887	1372.91	157811	1043.53	1279.01	1011.62	1141.65	1700.23	2303.97	1347.34	1128.62	992.505	972.622	745.755	741.736	834.83
M1032T267			991.519	558.985	672.466	825.626	528.22	727.085	735.965	514.089	454.965	530.194	497.546	583.004	966.523	1092.11	942.139	557.97	313.608	333.356	302.337
M1032T336			11987.8	13406.4	13257.1	12805.2	11321	13127.8	18415.8	14718	14717.3	11028.2	11797.3	12127.1	14702.8	15191.5	11143.2	13462.7	16275.8	16192.1	14193.4
M1033T112			1753.98	2345.86	2380.12	1760.47	2722.33	1481.56	3256.32	2030.16	4329.64	3361.86	3967.7	5957.83	6445.48	3441.55	3202.52	4937.51	3574.5	4134.27	4220.84
M1033T330			24933.1	17247.9	21303.4	18419.9	19398.6	15398.4	21678.1	13888.5	19047.6	22337.6	19181.9	20338.2	18349	15927.3	14866.4	20200	8580.89	11157.7	11173.1
M1033T48			1189.67	3539.16	7031.67	6111.27	6872.23	10308.8	9436.41	4158.11	9329.84	3032.6	11840.8	9163.81	6709.17	7573.03	7053	1288.07	7448.88	7858.3	9758.96
M1034T191			5555.92	6831.13	10252.1	58085	3046.18	87458.5	933.593	5805.18	1102.67	12279.1	1718.24	3195.71	6205.74	10591.2	1505	4328.94	28647.6	27806.9	27803.3
M1034T330			1628.96	1758.47	1276.47	1181.95	2021.48	1361.48	3745.25	1249.05	2033.61	1614.16	2204.46	1079.51	1492.4	1602.16	2121.39	1475.55	1379.34	1389.87	1524.39
M1035T219			2919.65	1321.45	2990.48	5928.97	2247.92	3797.69	2753.66	4050.17	326.192	268.005	493.906	840.476	1472.28	445.97	1986.71	1623.71	2318.08	2340.71	2344.2
M1035T305			1081.93	1195	870.488	713.39	838.336	968.994	690.129	732.211	898.525	946.747	1016.96	1321.46	918.252	1320.98	1206.68	1289.04	30.5078	29.0455	33.5703
M1035T315			713.037	794.425	1228.37	984.341	601.791	813.044	1028.31	761.092	356.648	350.437	652.647	764.195	508.098	535.825	644.087	799.5	114.804	135.349	134.636
M1035T46			9125.88	5962.55	15962.8	9573.02	9028.15	20655.5	23426.9	9304.44	35438.4	8549.04	19474.1	36679.1	10363.5	19470	15586.1	4776.03	14976.9	17640	16534.5
M1036T46			5495.91	5471.65	9114.3	5852.83	8028.14	13841.4	12530.3	5669.68	7916.9	19205.5	13232.1	17680.9	6456.17	14269.2	7800.53	1856.5	9580.91	10805.9	9870.25
M1036T94			5559.22	13398.1	5190.11	2637.39	7169.72	5738.76	8405.75	18179.4	986.069	2319.32	2764.87	2227.15	8172.01	2697.19	6087.51	6496.64	5752.23	7546.28	7539.96
M1037T113			2818.93	3872.8	4887.1	2897.65	4758.39	4068.15	4740.03	6083.15	3423.04	5851.97	4261.04	4876.19	13413.6	7127.21	9121.91	10414	5334.05	6458.04	6645
M1037T302			1030.86	932.688	787.478	441.196	611.833	1089.3	476.995	385.363	1264.49	1435.54	1356.07	1081	703.806	965.436	875.496	761.1	737.104	687.022	646.76
M1037T39			36433	76014	50720.3	56580.4	44405.4	77153	107688	32597.6	222700	192005	60591.4	87475	70422.4	87288.6	70893.9	51423.3	70777.6	83731.2	83909.4
M1038T336			26827.7	27323.5	27618.3	31393.4	24202.4	15391	44851.8	53841.2	14672.6	22744.3	23002.4	19365.1	43830.3	26866.2	27033.4	17485	27359	28490.1	27291.4
M1039T124			773.402	1059.65	948.932	1383.6	1373.35	1871.53	3289.5	5040.04	447.537	853.6	1276.77	857.759	3092.65	1663.67	1678	1260.15	1296.11	1457.6	1764.66
M1039T302_1			962.411	861.644	429.146	81.9228	553.536	977.395	497.094	139.649	997.267	978.319	1011.79	851.346	617.866	739.77	412.604	571.956	698.829	732.087	701.562
M1039T302_2			1498.05	1359.09	506.62	125.216	763.298	1103.5	281.291	237.271	3247.31	2566.36	2234.28	2129.96	1099.33	1705.18	847.422	1122.13	1655.84	1739.07	1739.35
M1039T50			38216	36368.6	26749.6	13516	12271.1	9017.13	13955.8	21002.6	26757.5	60227.4	39400.5	27847.6	21746.1	25789.8	21396.1	4722.59	15358	15331.1	14026.1
M103T103			318035	153508	206343	270123	259906	149219	76273.9	274889	99692.6	387319	32907.6	195571	187696	234908	123893	181446	288814	212382	291690
M103T123			120190	292967	77909.5	173605	188153	275286	93875.6	238906	118395	137929	81578	31797.1	170247	85944.6	249908	341588	70390.7	73140.4	68104
M103T219			20410.1	9309.07	18525.2	41543.8	13258	20547.9	15234.8	24993	4706.41	4585.78	6208.29	5198.9	12376.5	4334.26	11483.2	10476	12937.7	13769.3	12478.9
M103T236_1			595.458	2107.35	2592.81	1305.26	1146.52	2701.03	3025.92	1606.72	3750.09	1774.59	4113.83	2504.02	922.903	2604.93	1855.93	1174.43	3022.89	3073.57	3060.61
M103T236_2			236741	369610	603913	355972	245232	734440	635274	337736	943665	737741	842830	654625	304409	646790	500146	274416	744151	744666	792235
M103T254			38496.5	36716.5	37090.2	84231.6	27904.8	24309.9	30206	72172.7	16993.5	25927.8	31817	25121.6	29076.9	27448.6	24218.8	21353.5	45138.4	45157.3	46231.2
M103T258			7096.27	5598.52	6944.42	48140.9	7243.8	7984.88	7313.59	27184.2	4477.33	6957.07	5237.94	7089.05	8964.41	10925.7	6057.59	5728.55	25740.3	27583.3	27582.6
M103T396			1720.54	1440.2	3397.73	7070.5	1036.61	3248.54	1049.47	9975.19	1254.54	2560.14	1721.45	2670.8	1125.36	3559.05	12186.4	1085.05	4476.47	4477.1	4765.27
M1040T337			12587	11312.5	6480.33	6026.86	7907.46	10048.9	6544.46	3639.71	4730.84	5308.71	7156.62	9041.5	6893.32	9754.27	6427.61	7236.99	9491.17	9443.61	9656.55
M1041T337			41683	45902.1	35902	43912	46616	49288.2	42954.6	45618	42085.7	35209.5	42797.2	45964.7	53017.9	53115.8	43862.8	51717.9	59574.1	61069.3	61658.8
M1042T166			3147.38	4846.12	5521.76	8021.99	3593.21	40172	2205.12	7632.14	2346.08	4695.78	1373.7	3349.86	7276.09	7596.71	2746.93	5615.87	5678.3	5362.42	5337.78
M1042T41			33379.5	34165.5	19565.2	22985.4	17619.4	30255.9	30628.5	10914.8	29040.2	47701.8	16951.7	36474.4	31600.2	23662.7	40761	36872.9	21994	23639.4	22404.5
M1043T334_2			37013	5701.78	4283.82	4972.57	6193.34	36619.2	2940.22	36773.1	28945.6	4740.14	2329.96	6294.92	25591.4	5935.19	42757.3	6110.71	15465	11612	10779.2
M1043T337			1.7206e+06	1.75521e+06	1.67985e+06	1.67277e+06	1.6076e+06	1.74989e+06	1.62767e+06	1.73595e+06	1.4991e+06	1.49939e+06	1.54398e+06	1.81001e+06	1.78437e+06	1.78369e+06	1.6716e+06	1.64193e+06	2.33056e+06	2.33046e+06	2.30637e+06
M1044T192			50419.5	49912	47784	9427.9	70971.1	19272.7	43704.4	16302.3	57554.7	29932	37203.9	39398.6	33194.3	56229.4	32599.2	25091.7	18899.9	19758.8	19704.4
M1044T337_1			108988	103969	101047	96785.8	100374	106639	96282.3	105547	91445.7	87923.5	93494.8	110212	106483	103240	114863	106572	150268	150665	150266
M1044T49			32075.6	28869.6	18204.9	7147.69	13651.2	8353.79	13626.4	18424.7	10754.2	29793.1	13163	10847.6	14346.2	14006.2	15300	6575.84	13116.2	12416.7	12427.5
M1045T136			481.984	512.083	1078.42	2287.82	574.776	1600.6	748.507	1995.94	1870	2365.74	1794.14	3595.83	7973.18	1528.05	2108.26	305.444	3266.3	3791.85	3784.88
M1045T343			567.937	298.551	262.845	365.284	221.402	458.549	307.834	345.635	223.758	243.211	292.476	171.707	303.618	137.953	510.929	279.923	2252.51	4963.85	2432.89
M1047T302			703.745	647.702	420.297	86.6262	232.76	419.714	178.6	635.9	796.229	779.147	1136.01	918.277	375.372	743.936	361.361	764.694	630.009	622.471	633.341
M1047T351			1470.89	1559.96	1554.51	340.889	2335.53	1975.32	2018.42	553.427	1450.92	1225.5	1281.48	1609.9	1336.72	1500.91	1568.56	1842.56	1375.24	1320.77	1375.52
M1047T99			11455.3	11900.3	11249.9	7057.72	11432.4	12960.7	15250.6	12067.6	21955.8	15409.3	16185.2	18720.3	21118.5	13712	14111.2	18158.9	6091.69	6513.78	6508.75
M1048T170			34380.2	48928.4	46749.4	10811.6	67691.6	41776.3	41826.8	25248.6	36079.8	22331.6	16478.2	37243.9	48648.6	46078.5	40088.7	32265.5	33420	36187.5	36156.4
M1049T171			17705.7	28147.9	43399.5	7087.65	15016.7	15742.3	22609.4	15969.9	20629.1	14460.5	10819.1	21471.5	29156.8	23483.7	23480.3	18270	19988.7	21759.2	21774.9
M1049T190			11448.1	18520.4	18076.8	1342.07	27527.4	6101.63	25230.4	10022.6	15245.7	10093	18599.6	12503.8	14989.3	19190.6	15856.8	12660.6	4123.74	4120.45	3313.24
M1049T313			9569.13	9911.29	8117.94	8538.18	9415.66	9542.36	10128.7	9231.17	7188.27	5229.16	6197.47	8273.36	8887.92	7446.01	6926.72	8520.46	4269.87	4244.27	4244.31
M1049T330			13900.2	22117	11705.9	12812.3	11079.1	12511.8	11094.9	12876.5	9176.76	10382.7	11842.1	12725.2	12075.9	13140.5	12541.3	12721.4	10660.9	10424.4	10423.7
M104T255_2			2734.18	2117.08	2556.1	3490.74	1529.03	1103.74	2243.34	5383.6	876.008	1728.94	1382.28	914.199	2073.48	2030.16	1690.03	935.056	3568.87	3467.9	3465.46
M104T265			1043.47	865.072	960.851	1410.39	964.163	882.181	1455.41	1150.09	1561.27	1084.15	889.14	1185.31	1406.52	1128.8	1406.87	805.944	1393.5	1394.49	1294.55
M104T346			1289.43	764.4	441.615	503.68	1003.5	1141.36	1235.28	779.239	892.025	490.579	812.945	1578.48	688.404	692.336	841.057	573.665	742.17	894.093	887.9
M1050T165			61003.6	18433.7	13021.1	4241.72	53412.4	10614.3	11623.8	11164.3	14841.6	12796.2	13286.5	14032.3	18800.6	15436.1	14505.2	22969.7	24113.7	23126	29791.3
M1050T192			164527	120384	159998	57261.4	144240	106913	129088	82640	195367	251154	120031	145328	107800	152748	129135	151507	70221.5	70236.9	68764.4
M1050T330_1			5521.68	4783.96	3509.28	1864.92	3506.71	1781.83	2057.94	3776.02	3000.44	4295.99	3581.73	2835.11	3713.83	4212.26	4367.28	3359.7	1871.01	2292.92	2308.25
M1050T331			12874.2	9759.16	10021	11303.7	14029.4	16999.7	13914.3	11152.9	13962.7	11888.2	14913.3	12311.7	14141.8	10929.1	11255.2	16795.1	10231.8	10446.6	10444.4
M1050T350			67201.7	69073.7	69707.5	86703.4	65419.7	70159	64331.1	80613.7	46465.9	48392.2	64783.4	62606.9	83524.7	73086.7	59428.6	57182.6	33526	33372	33527.2
M1051T99			7835.2	9491.01	8139.15	6054.94	11469.3	13606.7	12157.9	12580.4	7171.28	9700	8610.81	10745.2	16817.4	13711.9	11421.5	11639.9	8375.17	8602.25	9503.7
M1053T192			55347.8	55055.5	51699.5	24093.1	66036.8	47311.7	51739.8	40777.4	48293.3	45431.8	35108.3	45626.9	38950.4	44931.8	46084.1	38983.4	23073.8	23072.4	22483.2
M1053T335			25394.7	26634.1	13834.3	22680.4	23266.8	10037.8	15814.8	29446.6	13692.1	25538.4	17202.4	28793.3	29800.3	25408	26211.4	10457	28112	28026.8	23671.2
M1054T190			100303	94293.2	108218	30424.3	147656	62454.7	96444.2	77317.8	71064.5	73205.1	65473.5	69178.5	85092.6	84579.3	100468	106692	29913	30841.8	29911.7
M1055T172			5473.59	59983.8	55341.1	17323.8	49625	44598.5	48079.5	58474	35714.1	33427	28638.1	50425.2	82085.7	51276.7	64360.4	60586.5	60286.7	59245.9	59268.7
M1055T332			9562.39	9794.15	93503.7	10462	7038.27	13329.4	6835.66	6832.08	101182	7629.84	87517.3	10245.8	5482.32	11631	89022	81387.8	15997.8	61310.8	61701.6
M1055T337			140658	142479	130187	130730	125088	134285	134243	127025	117645	112063	117246	143490	136639	131572	137457	126672	165508	170340	165528
M1056T172			27201.2	55661.3	37359.1	14739.9	18381	33923.4	38282.8	52155.4	29461.1	26151.9	23553.4	39354.1	60789.2	42324.1	49957.8	49673.7	38162.7	39325.2	39989.5
M1056T337			87680.9	48996.8	78270	72617	90865.5	76859.3	64909.7	76462.2	70938.1	68944.4	64423.3	85630.4	75874.9	87651.6	94886	84519.3	105557	105544	103003
M1057T172			13438.2	27062.7	16926.1	6421.48	15066.3	13796.3	20565.9	22656.7	13065.7	10445.2	10632.3	18211.2	29834.5	19514.7	24799.6	21856	18161.7	17900.5	18165.2
M1058T172			3644.18	4757.24	4808.86	2093.83	5139.24	4399.16	4666.06	4154.69	3469.32	4632.85	2780.27	5316.25	5880.27	5600.7	6230.38	5194.64	4486	5795.45	4471.68
M1059T273			26404.4	29407.7	23088	21935.8	21416.7	22635.7	22020.2	20285.4	12518.9	8209.29	12685.1	10023	13126.5	9116.97	7499.51	9469.94	4520.77	4640.51	4638.3
M1059T45			12309.9	26775.4	18762.9	23734.9	14545.4	25542.7	26177.2	16267.4	21574.9	13439.1	24704.1	30351.9	15936.1	22597	27932.7	5331.79	10122.6	17791	17725.3
M105T306			51593	32784.9	50569	104833	54716.5	19056.4	29657.4	103309	23482.6	37584.4	31668.5	12748	48227.2	31639.9	15529.6	15830.3	66543.6	73047.1	72976.7
M1061T332			5764.01	4710.38	12795.6	10784.3	9998.28	12684.4	12020.4	11445.6	9617.33	12483.2	10552.4	13614.4	12424.2	15580.3	6564.62	12696.2	12259	12819	12812.9
M1061T38			56685.2	84751.6	60958.3	86354	50294.8	92984.5	53829.6	51249.5	218050	162442	182013	116383	82328.7	185083	59538.1	100121	68294.7	74931	74892.4
M1062T330			3134.28	4310.86	2930.19	4059.26	2699.22	2784.01	4576.04	2170.83	4775.56	4207.96	4700.6	2499.04	4303.79	3843.87	3127.51	2482.03	1785.67	2189.88	2205.93
M1063T302_1			1060.61	591.842	524.696	100.843	671.641	882.539	568.322	101.025	1922.82	1357.56	1303.26	1055.52	929.431	814.008	944.997	762.203	745.888	745.888	745.295
M1064T165			6090.01	2408.85	2884.86	976.123	5291.32	2679.09	2118.3	2819.65	2687.29	2423.17	2012.35	3239.39	4912.67	4217.85	3356.99	4183.99	2374.48	1732.04	2093.78
M1066T165			1828.27	3409.6	3252.16	4995.79	3118.87	18631.3	1409.74	4078.55	1598.86	3088.41	990.851	3107.46	5519.49	5449.58	1078.26	4695.06	3580.13	3158.14	3579.07
M1066T359			443.725	350.478	549.479	262.048	282.99	368.227	367.487	348.94	185.117	318.101	213.889	491.179	365.157	349.07	206.382	223.749	100.118	72.557	41.2212
M1066T39			41030.4	46032.4	36495.3	20374.3	36268.4	64453.9	24988.9	22763.6	54551.7	56233.8	17061.1	50347.5	59295	65484.1	70307.2	49996.9	31657.4	33939.7	33913
M1066T50			7265.93	8344.29	6034.76	553.833	2354.69	1957.39	4393.61	4621.37	3411.66	11600.4	2397.88	3037.68	2801.41	2589.43	1263.68	243.123	1206.44	1453.91	1455.82
M1067T337			879316	885675	871255	877187	907520	886272	888121	876776	885749	953313	892321	886622	841382	858654	893015	924962	813993	808031	872869
M1067T370			1613.18	901.193	1580.77	2539.21	1497.15	1191.36	815.676	2305.32	910.32	1426.23	1337.01	1219.48	1095.98	2433.82	603.507	687.18	2698.52	2928.32	2927
M1067T39			18127.4	42056.2	54650	26286.1	36009.3	53748.1	24598.3	19542.4	48209.5	50537.5	14636.3	16441.2	41954.9	54973.6	23385.6	19312.4	25514.6	27616.5	27615.2
M1068T170			11864.4	23630.5	18471	5016.79	36921.1	7723.9	20357.3	9458.72	17802	11194.5	3045.73	26810.5	28315.2	23356.4	17831.7	16215.9	21027.6	21020.4	20902.9
M1068T335			39070.1	17144	35576	34605.1	34265.2	18569.8	42955.7	33328.2	34706.2	29992.9	28899.3	16175.3	30756.7	35122.4	27960.7	36469.5	26960.6	26885.6	33311.1
M1068T43			12208.7	22073.7	14562.8	8859.06	27575.4	17200.5	35881.4	8285.87	14968.8	10220.7	11978.6	9800.55	10133.1	13434.5	24390.4	15837.1	11629.6	13579.9	13666.3
M1069T139			693.623	964.702	568.175	3809.79	979.986	3977.44	174.678	3672.55	1631.31	3168.96	2307.31	2863.04	12442.1	2094.89	3648.36	1424.53	2230.8	2301.69	2229.64
M1069T172			6742.81	26968	7871.15	3034.41	13534.5	10230.2	13733.3	7245.56	9266.75	11091.3	3182.36	11672.1	14589	13862.3	10235.8	5835.9	10618.5	11279.9	11274.3
M106T116			10710.2	9942.13	14437.5	16651.2	5017.59	21952.4	28693.2	25852	2242.29	1433.78	3038.25	10812.8	8465.99	2465.77	22196.5	2341.28	12006.4	14934	15097.9
M1070T220			945.193	3204.38	1448.79	836.624	2326.75	1604.66	2081.75	976.058	2512.28	1980.63	2150.03	2706.51	3166.74	2472.34	2832.27	2905.17	114.766	90.4017	92.6365
M1070T50			7061.64	9298.84	2863.08	1399.57	3460.33	973.548	1764.2	3904.39	3358.9	10306.8	2110.47	2645.47	3014.76	4081.99	5170.1	1667.23	3080.68	3430.9	3078.76
M1072T336			27114.3	27017.7	24391.2	23513.5	26309.3	25934.4	30287.7	34286.3	24533.7	24595.5	22446	24073.1	30714.5	23643.6	26150.5	28688.6	33575	30505.9	33621.9
M1072T340			37206.9	25715.6	22069.4	103382	17014.7	18974.9	9351.88	54462.7	10577.1	16527.3	18660.9	14041.7	21191.9	22650	11378.2	17005.9	41194.4	40181.3	41187.4
M1072T350			7136.89	8532.38	7122.53	7199.9	7771.61	7295.64	7996.39	6364.33	5511.92	5281.32	7196.01	7224.82	9018.35	7845.17	6917.05	7376.64	3773.53	3651.86	3654.31
M1073T336_1			11581.9	11180.9	13966	11825.7	12147.8	13117	10777	11925	15088.4	12400.7	12255.3	14403.4	16431.4	15031	13532	10925.9	17636.3	13421.1	17606.8
M1074T165			78048.1	24361.1	27622.1	8220.32	65130.2	15108.7	14308	11729.6	26844.8	21585.6	22625.2	32082.9	21264.4	24202	20714.2	23967.8	36089	36090	35149.4
M1074T191			74935.8	90787.2	85852	35213.6	108779	85463.1	81850.9	48135.3	100652	77595.3	60661.9	82078.4	69343.9	82618.9	77262.9	68825	49545.7	49619.9	47806.9
M1075T302			958.47	820.224	438.3	141.666	285.003	734.761	285.292	57.9405	2235.55	1395.42	1332.02	1216.54	827.458	997.934	711.833	676.434	940.403	936.113	942.078
M1077T53			6119.79	3682.25	19331.1	5887.78	7233.78	7986.72	13631.8	10495.2	1893.55	10008	7163.25	8038.13	1934.57	12022.3	11405.7	11937.4	10813.3	11212.5	14044.8
M1078T165			73231.7	49340.8	40583	12787	95034.3	29639.4	34384.9	45152.9	27170.8	21666.5	27410.6	35283.2	54717.8	47334.7	54332.5	67461.5	31214.7	31355.4	33561
M1078T429			2168.19	2059.03	1723.61	6633.26	1119.8	557.105	824.463	736.368	226.882	262.357	474.276	341.032	232.112	296.597	1112.52	678.727	1536.61	1583.65	1536.86
M1079T171			9916.19	41858.5	27852.6	15801.6	41611.9	28953.8	21670.9	31262.1	22864.8	18763.1	19340.2	25598.5	31966.6	27916.3	25132.2	35853.1	32344.8	34114.3	34176.2
M1079T190			48864.9	44552.1	51283.1	18432.7	60611.3	35003.3	38294.5	28980.7	33049.3	27742.2	26472.7	27200.4	27249.6	46112	39427.9	29875.3	12983.5	13222.6	13217.2
M1079T302			2643.3	2320.84	1019.32	246.465	1288.1	2623.8	947.865	907.802	5287.39	4225.31	3370.95	3559.31	2351.73	2936.96	2074.6	2192.92	2260.99	2260.92	2246.84
M1079T332			10870.2	19197.4	15675.7	14074.7	24772	11933.7	11189	14357.8	15664.4	9808.55	9534.33	8551.42	10813.2	8979.66	11040.5	13321.8	9920.57	10146.9	11558.5
M1079T334			46196.7	26202.2	30647.3	33954.5	31266.6	31602.6	19392	25071.1	40202.2	36141.8	32474.8	22274.1	21487.2	24788.5	21850.4	25234.5	30048.2	31878.7	31887.2
M107T115			50954.7	72115.9	51687.7	111788	20267.5	3493.94	6406.42	71103.1	33990.7	12491.1	9104.35	20656.3	25023.3	10325.7	6294.67	9489.59	48634.9	49352.2	40668.4
M107T193			226529	280227	33790.7	41386.5	82769.8	249535	28890.8	121158	44808.9	88713.7	46277.5	49948.1	73344.1	59383.3	19057.1	110595	48456.3	51358	48352
M107T26_2			267901	262619	102774	17469.9	1.07962e+06	1.3645e+06	580638	1.00253e+06	606278	340764	508351	302983	1.281e+06	520115	55083.5	1.38792e+06	535935	551783	551714
M107T294			111581	94286.6	99598.7	140859	92316.1	87797.2	82695.5	129138	57034.1	80442.9	66523.8	65642.7	66340.7	61777.5	80978.4	70314	79891.9	79851.6	75215.1
M107T300			23126.8	34103.5	29616.5	75021.6	34946	19069	38741.1	63474.5	20903.4	24009.1	27023.7	31279.1	26470.3	17946.2	19844.9	27894.9	30432.9	33498.6	33419.5
M107T371			4536.73	4222.94	7747.69	8091.09	5262.07	5418.19	3150.51	8116.26	4706.3	4944.37	5089.57	4399.98	3199.31	5818.27	3608.47	3167.33	6230.5	5789.71	6231.79
M1080T190			126284	87398.6	95257.2	34919.2	154911	58755.2	94426.7	71902.1	51050	40060.7	42898.7	47094.2	59285.7	66042.3	69694.5	83692	22170.1	22170	22100.7
M1080T333			5003.78	4451.58	2894.36	8038.78	7357.17	2502.24	9911.42	4851.45	5279.77	6610.68	8609.1	5556.58	6761.95	4364.39	4060.19	7046.1	5872.83	5523.46	5542.02
M1081T190			57314.2	44937.9	58728.1	18898.2	72319.5	30082.3	54268.4	41127.9	25260.1	17252.2	21353.8	17681.2	31928.8	33097.1	36546.8	31864	9255.03	9431.97	9248.62
M1082T189			104024	85851	104585	24281	155944	59059.3	121355	117643	53852.8	50575.2	50996.7	49933.2	101614	110404	129168	113067	16018.3	16567.4	16582.8
M1083T189			54789.7	51515.9	57106.4	12237.7	82859.3	30168.1	60747.1	58162.3	34682	16891.9	29632.8	25463.6	50951.9	61061.6	61639.8	55510.7	6289.44	7170.37	6404.97
M1084T173			3719.07	6096.65	8273.01	4795.48	3854.87	4781.02	3516.59	4296.36	6203.89	7298.56	6547.98	8182.03	5260.58	6172.25	6456.62	7734.61	7541.61	6570.62	6626.97
M1084T194			3775.64	3817.87	2463.08	2021.14	3925.32	2780.88	3109.47	2977.64	4263.75	3514.64	4211.23	3651.59	3806.01	2718.25	3268.52	4628.34	1919.31	2430.51	1918.42
M1084T265			770.284	1035.05	1106.26	1018.31	1193.67	1602.19	1683.12	724.196	671.283	545.322	1363.35	1157.96	1010.83	740.107	788.897	693.663	174.518	147.274	157.432
M1084T333_1			11147.1	16116.3	16164.5	7290.65	121016	155419	7989.67	8827.44	94350.9	10571.1	25543.8	109433	21792.7	116449	14841.2	13997	15362.3	17010.6	15529.9
M1084T333_2			5833.23	9598.91	68910.2	4610.64	7879.02	6283.43	6550.15	27663.2	6641.39	4970.35	8936.22	28336.9	31792.7	23597.2	8753.24	21603.5	15048.2	12973.7	11112.1
M1084T337			178146	171863	172066	164349	147129	175968	164083	183592	147234	144812	151998	171140	183425	178229	175143	152985	249364	250015	247554
M1085T337_1			112186	112191	107102	112531	96604.9	128214	101829	115434	91879	91819.2	91486	101550	116697	102219	117775	106007	149411	155372	155424
M1085T337_2			49300.2	39930.6	49922.6	52597.5	48835.7	46014.7	47433.3	57784.3	34542.1	37440.2	44395.4	55259	44939	54382.4	55911.8	55127.4	75563.2	75083.7	75563.7
M1085T41			17512.5	45830.6	67823.5	23521.3	61846.8	47139.2	35391.6	21422.1	118501	84759.6	35511.1	118830	80777.7	53823.8	83977	30307	36169.2	38897.2	39011.9
M1086T337			13446.1	14625.3	13029.6	11544.9	10774.6	13530.8	10562.6	14564.3	9273.2	12428.4	12926.3	12722.2	14436.1	13067.7	14604.5	12126.3	23189.6	22258.5	22231.2
M1087T480_2			36441.4	33359.1	28019.4	407.666	35069.2	24622.5	30623.4	26623.4	2839.62	2470.33	439.877	2612.56	11767.8	5882.04	1613.4	3496.32	11582.3	12597	12481.5
M1087T480_3			49137.1	49247.4	43812.2	2774.67	52968.4	37123.1	43506.8	38611	4479.85	3024.08	5080.29	4493.3	15218.5	7822.07	2126.95	6898.01	16264.8	16374.1	17653
M1087T480_4			65225.5	67390.3	55353.9	2794.32	68701.1	50057.6	55939	50886.6	7591.89	5846.57	7823	5635.64	23054.8	12584.4	4337.76	9439.94	22111.2	23754.9	23693.6
M1088T165			3284.73	1747.36	2370.06	1076.15	3938.07	1613.89	1571.81	1598.7	1907.51	861.103	1115.14	1981.81	1775.01	2289.49	974.05	1608.94	241.07	303.562	236.07
M1088T480_1			56624.8	55401.1	50842.9	4214.15	56638.8	47552.5	48388.6	48018.9	8627.79	5546.31	7647.36	4970.29	22065.4	13717.3	4594.75	10162.7	18995.6	19111.5	22311.4
M1088T480_2			46401.8	46629.6	42098	3313.89	46544.8	41217.1	45197.2	44708.4	7615.45	5241.15	5841.05	5112.63	21173.1	12004	5504.25	8895.43	19422.2	19929.6	20530.2
M1088T480_3			39670.9	40022.2	34134.1	1823.32	39071.7	33732.2	34593	31357.9	5063.02	4689.31	5733.89	3695.03	13470.4	7571.92	2474.45	7427.45	15787.4	16690	16606
M1088T480_4			32343.2	29926	27282.2	1109.16	30056.5	26882.2	27295.2	25577.3	4168.75	2903.94	4060.83	2002.27	10585.6	6385.42	2615.05	4613.26	11578.3	12454.9	12373.2
M108T134			4406.07	5423.39	2767.33	1871.79	3360.39	12255.3	2872.84	17175	7171.46	13668.3	6326.54	9738.91	11782	14197.9	4075.71	6267.66	4794.98	4579.07	4347.7
M108T218			7906.24	10269.6	7782.02	8414.46	11481.8	9684.55	51937.7	46134.5	143269	120336	116117	91610.1	71945.5	99071.9	111042	80467.4	35292.2	35697.3	35294.7
M108T25			44693.9	39750.7	36453.6	24309.7	14859.7	25037.3	15406	22889.5	15104	17125.9	12080.4	5642.33	5373.92	11993.7	11873	14055.5	14011.2	14918.3	14015.9
M108T371			1679.23	1754.14	3364.59	5288.15	2475.99	2240.42	2267.16	4494.13	4968.35	5344.69	2081.22	1877.15	2567.15	1623.5	1298.84	1172.6	3606.89	3668.47	3667.12
M108T382			1735.39	1258.66	1554.85	9741.92	1059.57	1557.6	699.506	4424.35	924.666	2017.31	2097.33	2058.94	2145.51	2291.88	1823.08	1471.43	4019.23	4385.29	4392
M108T44			10140.6	8742.64	4979.36	5053.87	1590.13	9093.15	1948.36	8063.33	2025.82	1566.8	1637.98	4897.09	1740.53	1677.27	1814.81	7127.03	2640.28	2700.89	3071.54
M1090T40			21155.9	40534.2	33719.8	32597.7	61320	69887.4	35493.2	26308.4	51456.2	47041	23854.8	27175.4	63504.1	63592.6	49023.8	36327.7	23654.9	24374	26448.4
M1091T330			3351.65	4133.86	3635.09	1445.61	1893.33	1378.99	1955.82	2782.63	2947.38	2844.65	4830.5	2856.8	1852.14	1978.83	2453.8	3188.28	2215.06	1705.52	1742.89
M1091T335			197423	273789	160970	235213	175931	188415	156817	163422	170163	269254	173590	268088	175919	102883	154377	292909	127402	127580	132560
M1091T41			20073	38828.6	19319.1	14046	31162.1	43393.6	27998.2	38382.2	39592.7	31484.1	35441.1	32317	59973.1	60629.4	69820.4	33344.3	24625.5	26744.4	25544.6
M1092T167			3163.29	12641.1	8315.1	1277.52	7593.87	5453.29	8015.8	2634.17	9130.82	6196.46	3305.65	9434.98	10282.3	8276.25	5604.41	6278.53	8170	7630.51	8184.34
M1092T229			3382.17	2224.32	3665.71	4473.19	3706.94	4221.76	5159.28	4661.31	1723.53	2283.12	3180.99	2787.89	3008.06	2614.69	3149.72	3035.94	1478.73	1585.21	1583.68
M1092T43			17703.8	10006.2	16930.7	12770.8	16908.8	33880.8	25481.6	22435.5	12077.8	18822.3	8789.58	15332.1	31214.2	31990.3	28841.7	23009.3	13366.1	14506.1	14510.9
M1093T139			1003.49	651.727	1537.13	3539.05	954.549	2729.91	412.168	4189	1996.75	3496.85	1994.36	3883.43	12553.9	1945.35	3469.1	2204.79	1649.08	1974.21	1875.94
M1093T43			10030.4	18334.7	12496.6	9250.65	20050.5	26420.5	27612.8	12253.9	7168.41	10439	6762.37	11311.5	12670.4	12759.2	30622.4	22668.4	6565.5	9592.18	9623.6
M1095T352			1477.41	1934.76	1285.72	393.274	1890.87	1956.85	2138.85	339.475	1538.91	1414.1	1167.74	1324.08	751.324	834.923	1744.84	1203.75	994.443	972.334	972.363
M1096T338			148311	144500	154613	204396	124335	153965	135774	181833	131633	135425	133237	124301	152226	141778	142056	146865	75837.4	87172.8	87323.9
M1097T220			1626.61	1637.45	1158.39	1051.14	2504.98	1031.55	1831.07	697.293	1984.1	1805.04	1564.9	1844.3	1977.17	2166.58	2003.23	2398.05	369.917	369.687	383.441
M1097T336			55978.9	56206	48402.9	58544.7	61724.7	61142.8	63179.9	59493.5	55691.4	47105.7	45815.8	52725	70017.3	49975.4	63189.4	57345.1	55215.9	59754.4	54610
M1097T337			36217.3	48109.1	29709.9	58683.4	45686.9	39683.4	48697.4	53719.5	35617.8	43506	40729.8	35468.5	34437	43263.6	42463.3	41230.9	44457.3	47224.9	43580.2
M1098T165			57373.8	43221.2	30935.2	12307.6	78809.3	31120.8	33301.4	25619.3	30931.9	23068.4	18131.9	35353.9	48217.8	34204.9	67609.7	47023.2	31091.5	33930.1	33916.8
M1098T172			27919	33300.2	30170.9	11107.4	42026.2	34225.7	30084.5	20950.8	28795.2	22510.3	18641.9	40285.7	43136.2	38258.8	27998.8	35741.5	69126.1	69026	69126.1
M1098T188			43229.1	46888	49398.5	12262.1	55407.3	39765	46412.6	24788.1	42127	40475.3	28200.4	34830.3	46841.4	48819.5	37952.9	37808	24526.6	23650.3	23684.6
M1098T336			10685.8	8820.15	11017.3	6688.08	12161.1	13645.2	9633.63	9487.39	7027.58	11208.3	8558.97	8270.98	8706.31	9184.8	8775.2	10040.6	10911.6	9878.32	9923.02
M1098T338			13677.3	12247.6	12068.2	21009.1	14722.7	15108.6	15880.2	15874.4	14646.2	16685.8	15665.5	14094.4	14289.8	14708.8	15004.7	15745.3	13849.7	12376.2	11837.2
M109T103			9893.32	5668.88	5390.87	8217.4	5394.42	5659.22	2839	4196.89	2329.1	3855.95	2958.36	6136.12	7489.35	6657.55	4856.4	6301.7	4457.49	4673.52	4674.88
M109T128			5609.46	2537.63	4070.19	2081.15	3304.22	950.741	1950.5	3042.21	2188.15	2887.31	1742.19	2510.22	4498.74	752.909	785.416	3908.67	4548.16	4365.25	4215.73
M109T175_2			6635.25	9356.19	7378.94	28465.3	20277.9	9292.56	15925.5	6174.75	12167.9	18549.6	19902.1	8332.88	12180.2	5027.14	9522.33	12461	3330.4	2790.74	3319.33
M109T239			7228.61	8628.44	6307.21	1407.57	3608.53	6851.7	7268.9	5842.1	6107.6	8450.93	7467.27	9231.48	9095.78	7907.65	7982.4	7344.11	7945.16	7821.62	7821.38
M109T302			3765.79	4881.53	3613.4	5303.79	2774.26	3431.57	4175.28	3603.85	3428.41	3674.8	4016.96	4601.57	3699.81	3547.69	4298.22	3460.45	4463.53	4467.52	4689.61
M109T370			176418	124147	164615	271208	148244	160817	135101	217101	145096	138276	158222	134244	142193	181000	112276	104251	184985	187447	187451
M1100T84			1609.27	1602.34	2923.72	2350.18	977.621	1698.25	738.333	3269.86	3367.19	4321.55	2811.59	1961.66	1987.3	1908.84	4376.03	2288.92	1232.37	1365.16	1341.49
M1101T336			78842.7	53434.6	87006.4	85052.2	78312.5	82754.4	71089.5	95475.6	66431	77577.4	74732.3	93143.8	89380.8	82945.4	80727.4	82845.8	70529	70135	77428.6
M1101T53			4645.06	6702.83	17135.1	13472.8	13254.8	34519.9	19184.2	15595.8	1464.63	7697.77	4543.53	6005.19	2061.71	9906.46	19694.7	9085.89	6460.84	6954.3	6941.16
M1102T189			81616.3	73927.1	80602.4	24650.5	124332	73872.6	91988.5	75431.1	50716.1	34739.3	43071	49586.2	143545	89007.4	81531.1	87346.5	23433.4	24794.8	24800.8
M1102T293			8312.52	7141.06	7774.27	4470.99	1331.2	2885	1473.54	10872.8	1430.75	3357.53	3908.24	1075.56	2139.97	2783.06	3837.34	2502.79	4649.84	4210.1	4692.12
M1103T165			48102.1	30598.6	33624.7	10637.5	52980.2	19174.1	24360.4	17700.6	24282	18713.4	15160.7	25210.6	26370.6	30698.7	23254.8	23415.6	23059.6	23013.5	16999.7
M1104T165			53878.2	50687.9	42169.6	14819.2	75250.4	30705.3	38029.3	39803.7	18656.8	16399.8	12913.5	26656	43063.3	36123	34911.3	35939	22197.4	25688.1	25690.9
M1104T293_1			6445.73	5828.77	4346.73	6075.78	882.349	3407.88	1305.51	6117.44	996.805	2382.34	1896	2169.37	2769.97	2179.21	2604.68	1795.42	4397.88	4411.85	4681.44
M1105T165			12355.5	30618.8	23026.9	7179.86	41851.4	20250.5	21865.2	17966.4	11056.8	9205.33	6870.58	14517.1	25259.8	20143.3	21810.7	18890.2	5033.05	6540.19	6499.92
M1106T165			34828.7	29944.3	35133.4	8500.56	57609.2	26434.6	31330.8	40335.8	13404.1	10429.3	10876.4	17819.9	52311.5	28892.1	47092.8	44093.3	10457.7	10463	11401.5
M1106T53			1507.68	547.092	3782.7	1581.1	2978.28	3618.61	7772.75	1948.88	280.574	817.626	130.276	791.686	381.015	1753.97	2875.61	4987.05	2495.46	2746.43	2495.42
M1107T164			8786.88	27383.2	27383.2	7119.36	42412.8	18645.2	23149	29300	10962.1	7882.6	7778.35	14388.8	38396.9	26822.2	32918.8	33700.3	6183.53	6160.94	7213.86
M1108T164			5546.84	9622.48	8469.28	2238.31	4527.74	4828.78	8749.3	8549.88	4184.59	3235.73	2573.06	3954.23	13913.9	9226.14	11036.1	9540.67	1701.87	1701.51	2039.3
M1108T172			4059.67	6396.83	5714.07	5738.27	3506.48	4619.58	3390.86	3073.7	7485.33	5221.78	6410.18	10187	6393.82	7754.94	6145	6089.12	6312.05	5032.26	6341.5
M1108T335			92024.1	78621.3	77698.6	80881.2	77495.6	89280.8	68936.1	79589.1	74437.2	74747.6	72918	92062.6	78939.1	85405.6	70470.6	79737.8	83866	87272.7	87216.1
M1109T335_1			37832.2	36868.5	30359.4	20003	28097.5	22160.1	24087.7	30412.2	22922.4	28449.4	33114.4	25231.9	28860.7	34901.1	33087.8	28979.1	20881.8	20530.5	23891.6
M1109T335_2			23767.5	24238.7	20319.8	18937.6	28846.8	19808.9	22048	22130.5	18040.9	17229	14791.5	14568.8	19612.9	11526.8	16469.1	20293.9	24007.2	16842.7	24031.6
M110T162			10129.5	23376.2	26473.9	14714.2	18521.4	10923	14629.4	61338.4	16250.2	31438.2	9091.55	18376.9	8829.6	24571.4	12547.6	10700.1	17598.4	17604.8	17246.2
M110T316			4281.58	5572.75	2708.85	3661.75	3151.58	9991.22	1183.1	5696.06	4513.36	3527.94	4427.99	3257.34	3537.54	2276.74	3183.84	2182.43	4553.59	4488.52	4488.55
M110T371_1			1848.79	6858.27	1246.7	2443.14	10485	9811.77	1348.05	3158.17	1027.61	7715.99	8333.89	924.692	1867.38	741.768	6620.88	1669.81	1806.24	1806.37	1840.93
M110T382			11481.4	11559.7	7760.45	47360.1	5675.53	7969.97	6817.67	26867.5	6216.65	11627.3	8904.65	10837.4	14315.7	11613.5	11550.7	14970.4	22638.8	23201.5	23192.7
M110T416			4100.68	4780.22	6171.88	6817.81	3330.97	2927.87	5047.17	4617.01	4867.75	8267.12	8688.42	5185.4	9271.91	4566.24	7645.3	5501.27	9423.34	9342.41	9287.89
M110T596			35355	16235.5	21901.2	23634.8	18023.1	20091.2	24541.1	26466	20510.2	18892.8	23107.4	25122.1	13681.1	26773.9	19550.5	17346.9	27154.6	28790.5	28740.4
M1110T172			2697.86	7219.71	5575.34	5387.39	4561.47	5403.03	5034.46	6286.62	8492.72	8444.43	5956.2	7904.4	5697.11	6251.3	5407.25	7531.58	7099.92	7524.98	7524.99
M1111T172_1			2333.4	2654.01	3294.57	2884.2	1585.02	2646.66	1776.18	3079.64	4380.89	4825.62	2962.26	4296.08	3557.32	2604.06	3860.9	3040.41	2418.25	2562.29	2565.12
M1111T265			1970.65	1644.54	1486.35	1394.8	2067.57	1879.27	2153.64	1200.8	1503.01	1161.97	1939.59	1642.37	1199.96	1328.17	1783.34	1601.13	231.144	221.662	221.614
M1111T337			19610	17624.9	34675.4	27275.3	23343.7	29584	25588.8	32295.9	25676.4	28613.6	24833.2	18731.8	29390.4	19983.3	24115.7	24928.7	35341	35280	26002.1
M1112T164			1487.56	2318.61	2394.06	1113.03	5846.75	3398.91	2595.37	1863.1	785.935	1351.9	836.581	2045.44	4282.09	2205.71	2634.52	3044.08	139.07	480.367	479.21
M1112T172			4599.03	7451.51	5771.19	4511.84	7577.45	6170.28	5718.83	7416.1	4130.14	6598.91	4859.35	6755.81	5288.89	6674.08	6443.52	7444.76	5879.45	5592.08	5874.92
M1112T304			1710.8	1693.12	1108.85	541.566	2527.16	1937.23	1189.3	1015.66	1692.57	1452.42	1691.72	2399.15	1456.5	2155.96	1503.79	1933.13	55.1715	55.1915	39.8776
M1112T313			2299.07	1871.74	1785.22	2217.11	1995.25	2230.76	2050.48	2328.33	1437.73	980.332	1318.71	1552.44	1311.39	1483.78	1566.01	1330.42	1033.6	885.764	1034.68
M1113T173			2786.47	3057.79	3061.71	2034.95	2490.25	3888.5	3442.47	4556.96	3388.38	3536.68	3292.45	4113.32	4353.1	3300.79	3736.78	4650.24	1555.68	1599.18	1652.93
M1113T350			1340.41	1405.55	1316.84	1946.26	1201.64	1134.05	1212.17	1263.35	1329.99	1139.22	843.645	1752.72	1870	1697.6	1086.61	1480.84	483.399	467.207	467.165
M1114T172			4578.19	5130.51	4385.46	2792.27	4258.3	3674.19	4296.38	5183.95	2531.99	4895.33	1874.73	6182.68	6131.6	5601.57	6900.25	5819.98	2014.95	2251.56	1993.71
M1114T337			12005	5011.03	9697.36	11671.9	11122.3	11287.9	8273.2	13258	9955.22	8920.29	9585.36	13663.5	11068.6	9569.04	9626.2	8489.31	10553.8	10590.9	11885.3
M1115T302			740.746	686.273	363.953	72.4828	240.938	834.109	310.79	130.356	1360.97	816.185	1014.84	933.27	506.709	919.167	787.312	405.028	709.16	678.882	708.695
M1115T331			23366	17797	18249.8	16581.8	28678	15636.4	18853.1	17142	16297.6	17100.4	16959.3	15458	11003.4	15778.5	17249.9	15489.4	14935.1	15432.6	14935.2
M1115T44			5292.28	6324.21	10737.1	9342.78	14768.9	18880.3	9685.28	7099.31	8742.15	14364.8	8965.4	6958.51	7123.8	17705.6	14101.6	12614.2	3147.02	3560.65	4848.47
M1119T303			711.871	729.078	470.3	101.839	715.612	952.857	286.68	54.9541	1039.42	1177.84	751.006	839.914	740.955	689.348	761.499	649.889	636.125	693.374	691.949
M111T123			17117.7	2681.73	13774	1643.8	498.747	629.75	767.828	3120.85	2088.38	563.212	19543.9	5083.01	6471.54	2980.58	25378.8	1417.57	14378.4	14522.5	2602.33
M111T162			21643.4	38022.3	47158.3	27695.7	28246	16854.5	23372.9	81537.5	34186	53210.7	16351.4	37016.7	19468.8	40260.1	19627.8	23165.8	23174.9	23975.3	23176.3
M111T219			10561.5	5615.81	9227.2	25049.2	7330.83	9011.3	9665.48	17835	3517.91	1648.71	2496.59	2966.38	7129.46	2085.45	6902.24	7170.51	7179.36	7648.62	7616.96
M111T24			88679.8	64146.5	36577.9	55671.9	29264.1	22047.1	34665.3	73025.8	13384.1	51754	37175.8	32903.7	38608.8	91857.6	28902.6	48416.4	65963.4	65937.5	64146
M111T288			5655.92	5379.08	7583.91	4837.35	3735.4	4480.44	9501.93	9960.06	4581.67	6458.52	5919.12	5103.06	3657.2	4725.15	6538.39	5078.35	3861.83	3381.53	3855.11
M111T302			11454.5	13066.2	13521.8	16099.1	10718.5	8766.07	12981.2	14980.3	9920.64	13432.2	10077.1	10797.6	10275	8276.83	10781.4	8630.78	14624.6	14334.9	14336.7
M111T306			6312.61	5902.46	3788.47	2636.75	7595.19	5983.43	5892.47	2827.13	3136.34	3328.23	3780.47	4568.84	4094.59	7242.51	3782.48	3372.96	3014.78	3148.12	3153.82
M111T315			26845.4	27316.3	29557.9	28508.6	19731.8	26770.7	12030.8	27984.3	12117.6	20355.4	13635.7	14923.7	15371	21553.7	20508.7	23812	28183.6	28176.1	27812.8
M111T36			17465.9	13354	16035.5	17639.5	18363.3	41771.4	33456.6	20293.3	19870.3	23925.7	33145.5	33503.8	35475.3	27261.4	37604.3	33600	16021.9	16757.8	16742.7
M111T370			6044.34	3710.15	7403.31	17722.5	8513.99	12365.6	3869.14	11729.9	5816.35	5681.85	8348.18	6353.22	4427.86	3174.14	6479.42	1838.17	10334.3	10351.5	9764.4
M111T447			60083.9	42120.2	74578	84113.8	37985.1	115884	46459.7	121706	44176.6	63442.6	59504.9	49782.5	32160.7	31054.3	35186.6	33586.2	70770.7	70769.3	70311.8
M111T509			32190.5	31066.8	59700.7	475681	27014.2	108447	18262.5	331257	123283	53912.1	95283.1	27178.5	2766.03	25225.5	24094.7	18037.6	58760.7	60588.2	59098.5
M111T592			42691.6	38361.2	32677.6	32982.5	23837.4	53168.1	25986.1	38370.9	34459.3	35122.3	51288.7	27029.6	21909.9	22155.7	26043.6	33993.1	27860	29950.9	28043.7
M111T86_2			547236	208922	169500	542349	155709	78192.8	310246	836196	126874	656046	599079	206407	237619	204416	251223	262181	499900	500035	510808
M1120T164			1482.99	515.455	1456	870.618	2357.03	2056.96	1344.77	736.438	1546.33	1286.49	760.364	1166.59	1613.72	1272.99	1547.44	1586.04	787.46	732.902	789.244
M1120T165			1677.51	3255.52	2347.02	1566.68	4653.9	3145.97	1989.28	1729.09	1134.2	1388.2	824.732	1654.02	2036.4	2466.45	1920.1	2375.03	1628.16	1533.41	1535.73
M1120T336			13180.9	22887.6	21247.3	42769.1	23463.4	26234.4	38387.6	39213.8	20595.8	18405	32875.9	18914.4	19777.4	16191.8	36172.7	21641.9	20523.1	20396.1	24524.6
M1121T302			941.514	870.945	592.327	153.543	479.439	765.119	730.584	69.4168	1090.63	1373.06	928.458	1058.49	666.524	637.529	777.179	701.828	692.152	655.949	656
M1122T165			53615.5	50126.2	41460.9	13123.4	79599.7	45724.5	41200.6	23252.4	44084.8	31108.6	21404	43106.8	51763.5	53002.2	40454.5	47169.6	30569	33392.6	33454.1
M1122T188			30807.2	35885.1	28297	6515.24	66589.9	46490.9	43203.7	19856.8	21392.6	29660.7	14191.3	25082.2	57861.4	35796.8	32703.5	41069.4	16934	16936.3	15858.8
M1125T336			25106.5	23158.9	18374.5	26699.7	1.24712e+06	27414.5	16409.7	13716.3	26224.5	766474	8837.77	10934.5	27441.4	20993.7	28071.9	852689	12329.5	26379.7	26369.4
M1125T337			1.08698e+06	1.11232e+06	1.06202e+06	1.05145e+06	995574	1.07702e+06	991637	1.06496e+06	910946	924466	972772	1.11161e+06	1.13499e+06	1.10644e+06	1.03914e+06	995754	1.4448e+06	1.45389e+06	1.4448e+06
M1125T53			4857.26	8186.13	13743.7	10323	12378.3	24158.1	17807.2	11278.7	926.239	11610.3	4505.5	5187.06	1244.96	6555.85	10986.9	5894.63	3395.8	3396.83	4600.85
M1126T337_1			108126	112569	105091	119544	109980	114487	106541	117255	97105.1	94305.8	99371.2	121647	117658	118276	111303	112198	136846	136203	108897
M1127T165			11080.6	28805.7	25799.2	9008.97	54083	33501	37080	20286.5	11041.4	11713.5	7938.55	14214.2	43461.7	24378.2	34444.6	30067.5	13890.3	13241.9	13240.2
M1127T188			17075.4	25804.1	23253.6	2578.17	39822.4	17270.4	34269.2	11963	11507.5	9943.33	5883.9	12776.4	21485.4	17840.7	17153.2	23136.8	4794	4848.89	4849.42
M1127T337_1			13151.2	12743.4	12583	14317.7	11065.9	16757	13658.9	12091	12581.2	14391.8	11051.4	9848.34	15115.5	13041.2	15996.3	9562.79	19392.7	19393.8	19812.3
M1128T164			8253.08	26316.3	19880	5865.37	9995.6	23120.6	24896.7	18430.6	7389.06	6596.4	4886.85	13763.1	25612.3	19418.1	21565.3	20096.2	11242.5	11253.6	9699.24
M1128T188			15863.6	19647.8	15130	1946.21	26140.5	14121.6	22585.3	10565.7	9859.28	6220.97	9235.54	13236	15952.1	19500.8	14090.3	17036	3159.72	2993.61	2993.6
M1129T164			3331.75	11356.8	8453.71	2133.16	15164.6	9865.88	9602.3	7686.84	3497.63	3869.55	2314.55	5526.46	8935.3	5049.36	6305.98	8342.27	4461.05	4460.92	4630.53
M112T139			15063.1	10809.1	11569.5	6016.23	9024.32	10727.3	13847.2	8410.73	16916.6	4813.34	7711.67	13487.2	16565.5	30543.5	21570.9	12607.5	11196.4	10700.7	11192.5
M112T147			1430.48	1480.64	1860.12	1351.06	4820.34	2553.59	977.421	2319.77	2177.19	1115.82	1214.68	7355.3	8011.79	2958.12	1740.6	2177.96	1541.67	2016.61	1652.48
M112T172			3345.42	1614.37	2108.49	1338.21	6959.96	30353.2	8473.56	6468.78	7217.03	12816.5	6696.42	4573.33	2907.31	8832.03	1412.42	2801.27	2121.87	3625.72	2496.17
M112T176			213660	62074.8	80092.9	46919.3	80801.1	285653	111357	278001	67310.9	36195.5	45105.6	71556.6	52846.3	42000.5	35326.9	45304.8	24211.2	22605.5	24216
M112T234			1496.25	1794.45	2939.64	522.626	4116.17	4482.07	2237.82	580.504	623.477	598.634	1158.43	1235.43	707.5	412.562	374.624	1319.63	1222.93	1223.45	1155.05
M112T28			87163.8	56590.3	73767	41894.5	108754	179775	99726.9	163656	50888.8	79672.3	57055.9	67011.3	140014	83244.5	97359.1	141768	78838.2	79420.5	78838.1
M112T294			503599	484121	480033	586260	387334	351444	373747	562842	255029	337582	316432	270801	298670	265916	352797	325036	320660	318588	318584
M112T302			8661.35	10192.5	10645.5	19492.9	8799.41	7481.88	12012.3	19657.2	7412.49	14626	7678.38	11312.6	8599.72	6867.64	8254.56	8069.68	8054.35	8096.84	8096.85
M112T309			3268.26	11982.6	2354.6	12118.3	9273.47	3049.19	3866.62	5823.6	5028.55	2624.89	4615.66	3415.83	3512.7	3685.39	9614.41	2310.28	6978.13	5523.13	6934.3
M112T344			32923.1	20550.3	25044	44548.3	20330	25178.9	23062.1	40257.6	19044.9	32636.3	33139.6	22941	27692.3	23594.4	32895.8	26354.1	34072.1	34075.5	34428.8
M112T398			3736.79	4266.05	6893.77	16542.5	2261.34	2709.54	2465.92	8565.86	9107.73	10225.3	10038.6	7533.71	3639.5	4990.47	3623.58	4441.63	7044.61	7128.08	7045.36
M112T433			76725.7	68181.4	82160.4	78103.1	61322.9	117379	75014.4	68175.9	77071.5	69294.5	67162.3	69063.8	55934.4	49964	76726.3	71630.2	62552.2	62601.2	64474.9
M112T596			4831.11	5835.14	5183	7325.05	6162.71	4808.52	6762.24	5944.62	8765.69	11752.4	9039.03	7828.5	5188.86	4853.26	6485.29	3613.37	4076.19	4836.11	4789.19
M1130T247			540.51	656.528	761.224	802.055	847.895	1107.8	892.025	976.086	1098.4	1127.91	943.511	1292.96	1311	807.611	725.382	637.558	3780.18	3868.39	3371.59
M1130T352			1835.64	1723.71	1548.42	2195.13	1501.08	1997.49	1595	1640.71	1101.22	1696.29	1338.26	1200.26	1878.91	1603.18	1589.08	1205.84	1398.44	1398.35	1418.98
M1130T53			1411.16	1843.91	5147.07	2818.23	6252.22	7615.85	12413.6	6251.57	91.6008	1370.13	819.201	372.589	332.916	2802.48	5053.27	5546.76	2055.18	2054.97	2113.12
M1131T331			10020.4	8434.93	6921.38	7908.31	13233.2	4431.66	9721.08	8551.42	14867.1	7701.74	8727.21	8300.26	9469.36	8092.81	10380.9	9331.03	7660.76	7238.9	7236.54
M1132T171			1607.26	3615.08	2241.99	3035.82	3594.28	3844.88	3039.06	3074.22	3326.57	3946.32	2656.83	3919.38	4003.81	3797.86	3599.24	4025.29	4540.42	4534.14	4238.89
M1132T330			3612.08	3589	3556.12	4390	2947.35	2079.35	2137.08	2161.48	3781.52	1812.74	2859.51	2338.81	2598.19	2524.65	3867.48	3736.43	2008.22	1925.25	1927.19
M1132T331			16558.3	12641.5	8815.35	11441.9	14754.6	11735	7942.96	8368.67	12497.8	13156	14468.1	11418.5	12007.4	11874.2	12193.2	10931.9	11131.6	10892.1	11254.7
M1133T331			2696.25	2907.75	1967.5	3541.57	4425.04	6752.45	3562.18	2255.29	1945.14	3869.78	2188.43	1802.05	4021.68	2640.68	5067.48	1907.42	3717.32	3368	3136.17
M1133T45			1827.65	2315.77	5907.56	2950.68	7886.56	9637.36	4221.6	5620.14	5394.17	3586.92	6599.76	4630.57	3726.07	4841.87	7273.6	1999.43	1868.13	2591.47	2156.55
M1135T335			17001.3	16657.6	11607.2	16389	14862.1	15235.4	14801	15237.9	15598.8	9278.87	13871	16779.9	17156.3	8860.19	8961.16	12228	9484.36	10318.4	9509.67
M1136T194			3396.39	4428.82	3896.91	2821.72	4256.63	2861.33	5445.01	2720.41	5890.29	4418.84	5831.81	3499.69	7422.49	2816.86	4456.96	7236.98	3552.87	3708.46	3349.98
M1136T333			7005.18	4640.82	5396.3	7912.12	6142.39	8976.5	5246.44	11097	12106.2	5937.59	6565.06	10468.9	9299.73	5392.81	4251.58	9449.71	8235.12	8086.38	9617.8
M1137T170			1539.71	1390.07	2085.43	2830.25	1580.49	2332.82	2004.73	1845.16	2199.75	2026.75	1586.01	2993.56	1712.32	2526.8	3284.97	1855.09	1367.79	1446.72	1395.62
M1137T337			114054	131109	113203	112321	111865	121629	115581	113162	95100.8	96733	104904	112836	116847	120188	118699	118377	145233	145216	142798
M1138T336			71760.4	72571.1	60403.9	75251.1	66759.6	66294	57262.5	59957.9	64584	61309	62409.9	64821.5	68229	59311.1	66635.2	73470.3	90392.3	92956	90370.7
M1139T302_2			835.54	767.429	413.382	217.699	315.371	614.868	330.672	432.984	1496.76	1147.64	1124.6	1030.46	631.128	1128.02	588.462	658.411	903.158	863.13	903.08
M113T100_1			65568.5	51168.1	49700.6	60884.3	45480	76041.9	131680	63645.5	37551.4	51869.3	62600.6	158775	75274.4	38893.7	48639.7	63285.8	85503.6	85544.8	81110
M113T100_2			4183.78	2620	1619.6	4314.3	2310.83	5303.8	4688.93	3121.48	1866.96	2463.96	2090.98	2947.66	3966.59	3873.35	3789.53	3113.88	2072.61	2084.67	1474.69
M113T207			213707	216526	222716	251600	202073	210335	225276	150119	152683	164505	179461	252426	224714	225754	229941	204035	200321	262007	200942
M113T219_2			4652.04	5513.53	6392.7	12293.3	4693.92	10961.4	6186.8	7863.37	1832.71	1359.74	1588.48	1287.42	2516.94	1495.51	4892.38	4563.48	4742.88	4998.56	4744.27
M113T219_3			336929	253602	394225	889422	278324	608262	347496	585921	110876	67729.3	131212	98895.9	231398	69215.1	285204	273245	269678	271966	271975
M113T24			59857.9	35144.7	23557.5	38479.8	19819.7	17409.9	23185.3	43942.7	8030.77	33413.5	19703.7	22609.6	21210.1	57660.6	3874.96	35001.9	40308.7	42626.5	42636
M113T261			2730.85	4295.64	3317.38	7549.43	1417.25	1600.49	2525.65	4108.16	2453.32	3140.19	3656.14	2507.48	4334.95	3508.66	3842.59	2308.68	4545.69	4158.78	4535.92
M113T297			37552.1	33910.9	39493.8	29566.9	39195	79448.5	236551	74107.2	129447	68941.9	63091.6	80042.3	43482.5	70498	73132.4	59779.9	92377.8	94353.9	134833
M113T301			641825	649846	565230	1.1112e+06	643488	422567	787755	999825	369722	500653	501384	522254	654477	389934	444574	496184	532866	576492	535293
M113T302			2539.84	2896.46	2630.17	3341.8	1705.73	1588.97	2249.11	2484.73	965.657	2123.28	843.906	1989.39	1854.07	1497.47	803.479	923.574	2474.65	2332.9	2473.03
M113T312			4486.23	4757.1	4514.43	11384.9	613.359	9557.98	1961.13	5602.45	317.215	4272.05	838.589	1719.54	737.109	1111.41	2148.44	636.503	3311.94	3307.08	2951.95
M113T378			28872.1	13433.5	41975.9	145544	13006.1	103035	9401.8	93535	37210.7	46900.4	28267.6	37130.4	33111.7	80642.6	28162.2	39781.7	35480.5	35811.9	35848.7
M113T417			5323.4	7342.26	8617.1	54579.4	2016.64	8352.68	2205.33	406356	686.875	5336.12	3857.72	1538.14	5651.16	1743.5	5690.37	676.844	25048.9	25406.1	25050.4
M1143T332			4067.44	4228.46	4771.51	5515.41	4286.42	4198.09	5131.56	4236.21	4834.5	6225	4198.98	7317.48	6436.93	6977.61	5831.16	6138.64	7052.23	7878.95	7108.68
M1144T165			2254.82	2499.38	2729.25	921.706	4471.73	5077.79	2664.33	3102.54	1289.72	1101.3	763.381	1544.03	2183.65	2513.26	1633.63	1671.38	732.755	515.924	726.584
M1144T330_1			4433.98	3987.07	2774.28	2056.67	2889.89	3041.21	3377.28	2133.92	3131.38	2426.23	2592.75	2521.84	2582.65	3120.85	2504.38	5094.8	2821.21	3126.01	2821.73
M1146T164_1			13332.6	25831.4	19239.4	6078.33	38242.4	33018.1	23777.2	13611.7	18328.8	14289.1	9628.99	20211.7	31988.2	27597.1	21380.4	21586.7	20171.2	19708.9	20184.3
M1146T188			12943.6	16242.3	15505.2	1937.27	38156.4	17358.1	22207.9	11469.8	8707.62	9527.89	8306.81	16349.4	21506.5	18268.7	15364	22841.9	7395.8	8066.61	7395.25
M1147T337			5196.9	6983.74	8275.24	6645.23	8938.31	6248.21	9693.03	9477.85	6754.94	3595.73	2785.95	4897.34	5590.26	9732.98	7437.12	7112.63	6918.17	7996.63	6935.89
M1148T372			4528.9	4529.2	4598.54	4542.65	4764.02	4508.66	4616.55	4558.42	3220.62	4083.81	4494.99	4931.8	5315.88	4427.91	4264.67	4380.07	18312.7	18093.1	18095.3
M1149T336			939119	988566	944101	991521	1.00515e+06	1.07226e+06	979281	970644	1.00159e+06	975478	995099	925649	940169	934237	969285	966345	965998	893915	965692
M114T102			14205.2	7661.24	3617.76	11853.1	9207.93	11733.9	12658.2	8544.31	7976.44	4147.16	12557.4	14032.9	12334	10094.3	5521.13	11734.4	3982.08	3140.38	3735.61
M114T185			722149	636491	708576	1.43872e+06	525881	742651	536480	1.17269e+06	702861	848710	754869	645587	587846	674311	632967	731840	672327	675911	672333
M114T211			3375.58	5902.52	5115.95	3138.12	3971.08	4255.64	3320.07	2740.46	3885.25	3628.77	6676.64	3715.9	9712.09	2790.85	8996.92	9146.16	6493.63	5281.76	5098.11
M114T229			58364.2	58170.3	60828.7	69785.6	44420.9	39479.1	46748.9	77650.3	43711.7	54662.1	42022.1	37977.2	31371.7	41267	44886.2	42581.7	44568.7	45367.5	45359.3
M114T294			27347	25294.8	24023.8	29980.9	13325.6	14794.9	19569.6	25923.7	11828.5	21421.3	7213.86	15011.5	14165.5	13071	14789.9	15299.2	15361.9	15343.2	13553.8
M114T301			31822.7	39944.2	27531.7	52225.8	32015.7	19911.6	45555.2	57125.7	23970.4	28879	25766.4	34467.9	36601.1	18606.3	25974.1	18858.7	30900.8	31341.9	31342.2
M114T309_1			1442.87	1374.78	1300.34	5804.11	741.781	894.753	400.606	2680.42	889.717	1297.75	1414.32	1329.08	1038.05	1135.81	1293.53	645.699	979.709	928.153	929.344
M114T337			5585.77	6816.11	6928.06	8180.84	9237	6464.46	10202.8	4445.57	8345.96	7297.11	3622.22	6768.71	5329.65	2226.72	2934.43	3420.95	5799.57	4282.46	4831.19
M114T390			2720.42	1911.62	2364.37	5721.94	1786.92	1153.62	1790.4	6813.93	1632.38	954.473	2055.02	1509.67	5237.02	3299.13	1267.42	2116.6	2775.76	2798.45	2771.34
M114T397			14538.9	14544.6	16184.2	27330.6	9157.38	16102.4	7995.63	32254.3	10182.1	17087.1	19200.4	15814	13421.2	18586.7	13900.3	11653.3	19099.1	18888.6	18891.5
M114T433			2009.56	2554.18	1205.1	1516.96	1979.42	5063.37	1586.54	2437.91	2098.07	2023.35	1095.48	2237.46	1929.29	1230.29	1344.59	2788.63	1945.83	2008.34	1943.47
M1150T335			43073.9	44920.6	35468.7	33882.7	39147.5	34403.6	33928.6	35600.1	29670.9	30968.9	26243.3	22631.1	40235.1	35770.3	22958	33335.4	44956.7	43474.7	44956.9
M1151T164			5831.14	25290.9	15856.9	4542.87	29700	17924.4	17282.7	13713.2	12897.9	9777.07	7301.89	14579.9	24755.2	22330	20054.8	26176.4	7732.14	7741.9	7935.63
M1152T164			7098.33	12695.6	8124.9	2893.35	5438.52	7801.53	12008.4	7312.32	7258.13	5355.21	3526.92	8640.33	12019.3	7865.01	9074.22	14244.1	5522.55	5169.74	5541.36
M1152T30			10685.5	7328.33	7413.4	1336.64	9567.68	11239.2	10060.1	8188.88	3148.93	5796.24	8230.59	6840.74	11183.7	7515.9	7731.15	11017.4	10632.6	10998.2	10634.6
M1153T370			834.315	90.1452	977.051	3177.74	763.869	463.727	424.833	2223.44	426.449	670.275	677.673	505.672	493.335	1618.4	141.679	320.784	1808.89	1781.73	1808.7
M1154T337			13608.2	19623.7	15951.5	16252	17700.4	19496.3	14430.7	20020.6	21553	16509.9	17948	20819.6	20647.4	17486.9	21592.4	18518.3	27632.5	28090.6	27243.9
M1154T340_1			12137.2	13668.9	10639.1	39108.6	5958.99	5419.1	4127.62	24205.4	3350.5	9414.89	5600.48	7607.37	8952.32	9814.2	6706.37	6652.66	9755.93	6933.18	7208.22
M1155T337_1			11165.3	13558.2	11567.8	14359	9365.42	6274.4	7842.99	15691.3	8635.2	8885.36	12294.2	11687.2	6996.13	14658.6	11016.5	10375	13344.6	18647.5	12266.2
M1158T170			1650.45	2040.79	1883.49	2193.71	3009.91	2939.49	2540.34	1988.43	2130.71	2610.5	1278.02	1970.61	2431.36	1404.82	1726.35	2009.3	3020.27	3659.31	3656.85
M1159T122			9047.62	4437.03	4267.57	5684.45	3175.45	3985.61	1727.78	1787.65	5886.38	9136.15	4811.45	10167.3	6255.01	5374.77	9233.2	4235.9	167.864	156.659	160.464
M1159T330			4823.01	1611.14	2972.75	2299.98	4018.27	2428.88	3026.85	2768.1	2187.66	3004.31	1828.77	2607.16	1795.91	2971.16	1952.76	4683.63	3176.08	3216.51	3161.99
M115T134			77197.7	167230	58094.9	56792.5	45546.9	40912.9	29592.5	54918.2	94930.3	230734	43430.8	63916.5	281122	105304	113649	95316.3	160003	160709	95626.9
M115T219			2744.65	3777.39	4604.24	8021.71	2916.08	16073.6	3481.28	7950.96	825.554	9114.19	2302.92	9201.76	3793.36	2025.24	1784.18	3228.03	10590.1	10603.7	8149.85
M115T229			219011	228074	222705	265473	161732	134112	162504	288419	150001	211853	153040	140097	117518	151468	171617	157043	164951	166770	166761
M115T245			12335.6	8958.16	8623.3	8630.17	9480.28	11729.6	8762.07	11389.8	8920.71	7627.93	14610.9	8092.98	8263.94	7217.64	7927.46	8401.49	5477.31	5472.2	5632.79
M115T255			2132.14	1733.86	2691.79	6695.67	2014.1	2593.47	2368.53	3938.87	6363.49	3318.32	1534.09	3969.68	2880.58	1949.43	6829.59	3400.79	7208.13	7052.94	7266.46
M115T302			11435.2	11097.6	10482.9	16034.1	11191.4	10233.5	15730.2	19313.4	11670.3	12062.5	13352.2	10235	10981.4	8242.21	7960.23	7373.26	10296	9897.43	9898.1
M115T303			7537.31	11072.3	6342.39	640.469	7040.28	11738	6339.36	1495.93	15437.6	13871.3	11184.3	10939.8	6728.93	8104.3	7463.79	7275.79	5674.2	7068.2	5680.5
M115T328			7671.08	9248.51	5183.3	2549.01	13556	17096	11795.1	1587.92	12719.7	11951.7	15861.4	18183.6	9197.06	14068.9	11043.5	13795.9	2163.2	2157.77	2560.08
M115T362			6359.36	8232.57	10765.2	15412.3	4429.02	7971.31	4226.95	12296.9	4927.3	3984.05	7710.76	4519.69	7337.32	12625.1	7007.98	5279.07	7932.56	8332.9	7933.58
M115T379			10232.7	10180.4	19204.4	25177.9	7365.61	11934.9	5833.2	39213.4	7929.29	13153.9	12103.7	8703.5	9657.79	8977.04	7371.92	6692.44	14258.9	13882.9	13885.4
M115T41			14439.9	12428.1	19387.8	34111.7	12936.5	47867.4	12487.8	47010	6299.69	10430.8	18422.2	12557.7	23287.9	15703.7	15883.1	15433.9	29325.9	29325.7	31673
M115T416			122197	93137.8	171954	511393	60083.1	93631.9	69989.6	550534	42846.2	108661	80521.1	68900.2	29812.6	79598.4	65296.9	51732.4	162714	166525	166575
M115T43			6817.37	7152.51	6182.09	4195.04	6187.07	4304.25	1490.1	8091.49	4921.18	4599.28	1569.46	27926.6	8397.01	7749.08	3447.34	5144.25	28428.5	18867.8	21620
M115T438			34608.1	28258.9	55053.6	76808.6	20632.2	31009.1	17276.7	101290	24056	56199.5	22836.8	24336.4	14923.6	33169.8	23639.6	20826.4	40488.9	41058.9	41058.4
M115T53			116250	106809	75703.3	211236	92847.5	103064	157913	150123	114969	103767	192739	207049	175645	128071	91417.1	78121	367527	350582	351610
M115T72			386297	196209	149514	354111	666120	270386	242474	982378	707263	282957	234405	488669	337421	284216	597535	243384	294031	277877	294819
M115T82			165174	88605.6	56400.3	69093.2	140164	73914.1	129793	66262.4	62701.1	107351	82967.9	99541.3	118133	94756.9	77754.3	145113	96179.6	100150	100143
M115T86			807070	262565	197854	396185	253166	293631	548984	381162	274568	345496	654188	1.03197e+06	321317	307833	230856	284990	394341	408632	408606
M1160T164			2719.54	2055.57	2148.11	961.146	4073.45	1410.41	2227.09	1963.13	1571.37	1470.6	1833.05	1972.67	2506.24	2009.04	2319.94	2793.99	123.372	132.162	166.808
M1161T333			34843.4	27455.4	22787.8	28858.2	13208.4	35333.3	38040.6	34193.8	27923.6	19381.9	24506.7	38761.2	36956.6	31267.7	26844	26627.2	34244.4	37007.3	36343.1
M1161T334			21551	16827.4	15485.7	15069.5	15332.6	11734.3	10363.7	19552.9	15169.5	14381.1	8716.28	16309.2	15500.5	14892.8	16952.9	19924.9	10359.6	9043.41	10624.5
M1162T333			5425.38	2752.51	1963.24	5392.97	4148.18	4596.36	4081.15	3269.04	1739.67	3109.56	5933.27	4455.46	3579.79	2016.45	3850.2	4044.64	5420.7	5425.27	5875.29
M1163T350			472.349	419.672	396.482	463.605	353.668	506.809	481.004	485.111	371.987	451.625	376.402	551.415	574.085	480.175	405.299	408.103	146.552	129.752	131.889
M1166T175			1859.4	1928.44	2482.96	2847.64	1417.64	2614.55	8101.98	2926.53	2341.22	3201.98	6665.5	2236.31	4220.98	3724.37	3508.77	2512.29	441.722	430.333	429.458
M1166T247			8083.83	7944.21	6936.78	7602.37	9824.52	8503.5	10920.9	7492.61	6648.04	6212.78	10884.7	8054.73	7602	9974.11	6574.44	7205.17	19203.8	15410.6	19251.6
M1166T305			1131.68	1125.24	1110.77	765.493	1013.06	890.946	688.17	923.337	960.538	1382.94	1066.86	1204.02	1486.37	1444.91	1032	916.732	24.7431	24.7402	23.2778
M1166T337			203151	198241	201614	222261	212619	223071	229971	214158	222982	191619	205638	201686	182275	210120	209891	201364	205693	190327	216316
M1167T337_1			93676.4	101696	84452.5	93016.8	87294.3	106096	79622	93690.9	81740.5	78589.8	79003	92575.9	103312	101401	95623.5	94281.4	137369	139251	144226
M1167T337_2			41595.6	48051.8	41921.1	52965.3	44396	39015.7	40799.9	44673.3	29830.8	37561.5	46301.3	45850.6	44570.7	36947.8	39957.3	48562.4	66842.4	65545	65551.9
M1168T337			11266.8	14229.9	12101.4	11505.6	15997.5	14800.3	12978.4	14636.2	14290	10550.1	11698.9	10823.2	11947.7	15832.8	15169.5	16150	13601.3	13524.8	11273.1
M116T214			3573.37	6588.89	3726.39	5840.95	2816.69	2093.65	3447.46	5415.36	2097.35	1897.5	2923.1	2675.86	3398.76	2453.67	2950.54	2138.5	2724.84	2723.84	2839.88
M116T272			8706.77	9644.9	9534.12	25487	6107.18	15865.6	5813.65	14411.8	9119.38	8283.63	10673.9	9746.44	13231.6	7946.86	8600.08	9013.31	13669.9	13522.6	13100.1
M116T299_1			4294.97	8028.49	1801.27	10233.8	3164.58	4007.49	3068.42	6214.32	5360.75	4933.76	5873.58	4330.28	3560.31	6192.92	5041.17	5293.55	6183.12	5047.95	6179.7
M116T315			6981.15	8192.41	11665	11646.3	6150.32	13496.4	6900.3	9331.22	8393.13	9036.01	8942.88	8343.06	5066.33	9437.88	7554.43	7330.52	8243.27	8241.91	10163.1
M116T394			12184.1	14902.1	14241.3	52671.6	10402	6252.84	14971.7	21270.6	11471.8	15059.7	16955.3	16797.1	20309.4	18998.4	16788.1	16499.1	20294.6	20274.6	17770.8
M116T410			4626.1	7809.61	5249.63	9904.38	1861.6	1504.96	2230.25	11428.2	2073.19	2794.89	3843.94	3530.63	4641.45	3625.51	2545.98	3741.62	5251.58	5510.45	5259.39
M1170T164			8148.17	15373.5	10311.6	3292.63	22613.6	14505.4	14786.9	6897.29	7667.22	6612.8	3550.76	11706.4	19826.5	15982.1	12086.1	16249.7	9423.68	8518.84	8496.87
M1173T302			642.575	769.912	296.18	86.7777	160.632	457.479	196.677	43.8091	1317.37	955.23	800.729	630.511	421.993	791.624	411.965	406.002	680.699	647.381	680.071
M1173T330			4381.02	5842.77	2240.97	2204.74	4454.07	3232.37	2319.9	3088.9	3756.14	3677.15	3408.12	1838.13	2295.66	2123.75	2389.54	3311.53	3804.57	3487.17	3472.73
M1173T333			141040	133811	116183	179379	114108	141504	213393	174137	120219	188548	123532	196973	111902	98585.8	128790	113607	151977	153616	143919
M1174T334			48965.7	79179.5	38970.5	68650	51361.9	49410.8	53288.6	70984.9	53030.9	80167.7	83359.5	46832.4	56414.6	73154	37469	82498.2	78421.7	78341.7	65315.9
M1175T302			604.345	495.149	290.146	77.8776	97.6692	452.827	128.035	52.3459	1113.86	859.06	776.041	554.559	458.776	569.393	531.176	300.128	486.179	483.301	509.936
M1176T30			12515.8	10922.6	25025.4	30674.1	17788.1	8859.13	25769.7	12584.5	19727.1	15310.3	36410.9	16021.9	13954.6	22629.9	16761	14314.2	308.955	622.884	609.208
M1177T302			1458.19	1405.48	599.173	124.368	677.037	1486.81	468.018	185.376	3325.02	2203.75	1923.64	1671.05	1056.37	1695.84	1150.74	1067.31	1540.97	1484.18	1538.87
M1178T338			134742	103072	120169	162701	137492	128304	118542	157108	108368	109456	110700	133121	140051	119761	119719	121443	103804	80901.5	104005
M1179T302			1868.92	1813.17	794.764	152.154	690.657	1523.4	652.686	691.072	3331.77	3018.32	2847.94	2743.18	1837.6	1947.33	1515.74	1344.01	1557.83	1373.52	1559.32
M1179T337_1			68374.3	63785.9	66601.3	55745.9	70254.6	59605.5	58102.3	67778.3	65053.2	50368.7	66298.6	49941.5	66603.8	62994.2	73387.5	59484.8	86061.6	87707.6	86076.8
M1179T337_2			36267	29437	25047.3	40535.7	25821.4	28078.1	18366	33649.2	21630.1	25713.6	25209.4	29728	30523.4	30138.6	24816	29251	17289.9	15933.4	16006.6
M117T100			35680.6	26667.5	13247.7	30632.4	21551.5	23959.5	55744.8	35746.1	17910.6	25998.2	37505.8	67606.2	41295	28798.5	23673.9	28504.3	33653.7	33661.7	36450.4
M117T106			623.854	2055.32	2202.32	5233.12	2283.29	16904.5	4618.74	23816.3	13485.2	19174.5	1306.95	30170.8	25544.9	16008.3	2207.48	646.588	3228.98	2900.57	2890.83
M117T116			4194.91	4193.57	3305.74	2968.34	5254.64	10481.9	6957.76	6715.33	3008.26	410.547	3368.39	4150.35	12264	9303.16	11031.6	18452.4	4216.63	4221.06	4046.65
M117T147_1			1735.38	3237.61	2258.05	500.487	1002.34	1524.33	717.471	989.578	2755.54	3687.14	1069.22	1797.24	580.739	736.319	268.198	522.762	1282.83	1294	1382.64
M117T165			145686	200625	140016	146610	80351.9	121187	52640.1	79608.1	194276	176784	129344	181723	35481	31999.9	48771.5	34898.6	19405.8	29411.4	18351.3
M117T20			72123.8	30227	18163.2	100481	48760.2	32765.5	57644.9	35289.7	23951.5	82965.6	55826.6	139782	40566.3	28393.8	52395.1	36494.9	63797.2	57859.4	65704.5
M117T219			4153.06	4511.25	5346.31	11453.2	3898	6414.95	7316.45	15689	3134.67	2887.87	3658.12	633.402	5218.35	3442.31	6661.94	4772.51	9159.49	8189	8215.97
M117T302_2			15158.3	9722.61	12138.2	24531	9812.21	5604.58	8470.23	16137.1	6750.06	9267.55	11484.3	9756.81	12311.9	6190.01	6126.37	6350.86	12967.8	8811.9	8836.35
M117T321			2337.95	2261.58	1250.8	1955.18	3000.51	1559.58	2258.77	1475.9	2332.23	2415.17	1119.53	6321.7	1082.77	5492.49	3321.27	1206.6	2131.46	2247.51	3284.49
M117T329			6440.57	5372.66	5355.89	8447.02	2628.46	2947.16	8216.67	3606.25	3295.82	8151.15	2973.35	4236	7538.74	6310.46	1380.64	3897.43	8023.88	12960.7	7007.74
M117T34_1			3371.06	2904.29	2355.64	3349.17	2667.35	2881.09	2086.17	2702.82	1653.58	1965.59	1742.38	1732.63	1387.64	2385.51	916.29	2559.82	2071.37	2012.73	2175.37
M117T34_2			1.14681e+06	804746	620610	795698	805707	675204	708830	796963	352963	617037	508152	574202	606418	681100	536514	624905	677824	677891	684071
M1180T337_1			11923.4	6859.58	3848.66	11400.7	12150.3	8270.19	9900.74	12065.7	11448	6993.09	5220.79	7632.62	7203.62	9969.1	8751.05	7553.12	11022.8	9582.26	11031.7
M1183T336			67869.3	53444.6	68488.8	70208.6	68781.2	71435.1	65334.7	69263.2	75582.2	72047.2	67679.3	66097	43052.3	71927.7	61765.8	73829.7	62018.3	56329.4	55724.3
M1190T247			769.93	859.169	464.539	846.041	1045.37	989.489	1228.4	882.391	756.224	806.006	1166.04	1347.72	760.709	874.369	942.551	938.603	3152.17	3662.99	3670.14
M1190T336			71549.8	61201.4	58293.4	59765.9	54413.2	36526.9	64767.1	59676.4	58503.9	61296	50027.9	59577.5	25093.8	60949.3	59968.8	68077.1	67135.8	68540.8	67437.3
M1191T335			43805.2	41227.9	37730.1	29655.6	37783.4	39681.9	39884.7	34599.4	35885.3	31109.1	34863.2	30931	36907.3	33900.5	37951.4	39378.7	19928.9	24751.8	24846.4
M1191T336			18764.3	22693.9	9827	20785.7	18739.9	29050	20461.6	18688	23372.8	17640	19910.6	22425	22826.4	20477.8	19987	20698.1	25564.9	25502	19606.1
M1193T247			12568	12129.4	10701.4	11142.5	16280	11199	14821.9	8697.66	10512.2	10329.2	9841.75	12432.4	10476.9	9830.62	9316.32	10396.6	13610.9	13889.9	13743.3
M1193T337			23785.6	21004.1	19149.1	28948.1	20081.7	18743.8	16923.5	17165	22377.4	18570.1	18855.9	22624.2	12937.7	24815.4	15700.6	18347.8	19935.6	21843.7	21836.4
M1193T451			2134.42	2761.89	2380.34	4476.9	1593.17	1202.02	1558.36	1363.5	867.626	752.152	846.539	632.057	484.726	590.649	2797.61	1462.74	1694.05	1698.53	1755.15
M1194T163			1563.03	4247.24	970.545	773.995	2214.27	4242.22	4410.74	2324.67	3173.92	2490.68	2192.71	4266.57	6016.62	3472.45	2626.93	4818.56	1758.13	1250.45	1254.86
M1195T336			21728.3	25091.2	25380.6	23842.4	17293.1	23161.9	19873.3	23294.6	18635.2	18829.8	18521.9	24944.3	24144.6	23915.9	21309.7	24838.8	27080.2	25920.1	27861.2
M1196T336_1			8465.73	8173.74	9290.12	11974.6	6246.6	9077	6261.7	9342.32	7571.69	6286.39	8589.14	9088.89	9576.96	8822.05	9924.95	8621.83	11960.8	10515.7	10556.3
M1197T331			22670.2	19552.1	16511.8	20559.9	14175.4	20489.9	17628.4	19951.3	23635	30059	18963.6	19111.2	19675.7	17053.1	18551.8	21058.6	17544	17218.8	17544.1
M119T100			5116.23	7692.42	2444.7	3098.58	20345	7406.16	6016.9	19868.1	4779.14	5438.57	7960.42	9938.56	8685.69	5712.11	7216.51	4479.97	5594.15	4296.16	5621.58
M119T119			7840.84	12127.5	13700.4	55210	11534.6	20299.3	45393.7	108805	5589.28	3281.1	2303.12	34792.7	7901.6	25733.9	13486.8	17295.8	12075.2	13387.6	13405.8
M119T173			35227	41484.7	23290.4	34207	24971.6	42537	26049.7	32492.1	18946.6	34908.2	51725	38120.7	29459.8	28363.5	34993.7	41328.3	8653.34	9097.55	8639.21
M119T234			18286.7	23704.5	23019.8	28498.1	20590.4	30810	19174.9	19731.6	33743.9	30705.9	34453.4	43385	27580.4	20357.7	17199.7	19305.5	35995.4	36705.9	35996.6
M119T252			20528	36802.6	35868.1	42664.9	36067.4	69206.6	24288.8	100380	122357	37837.4	58133.7	65166.2	27044	36044.6	12119.7	14267.5	61413	61414.3	63693.5
M119T275			76110.4	77181.2	79013.9	124991	29902.2	51736.1	53629.8	71589.1	51517.4	58583.7	34227.7	34671.9	28998	30647.5	3156.84	30727.5	40177.9	42948.3	42955.9
M119T298			609012	657498	606058	1.32847e+06	664051	381140	797722	1.05249e+06	379411	474216	492836	527929	661411	413823	398685	507432	627707	627602	635364
M119T33			2185.97	1625.96	1765.69	688556	1088.92	2662.47	2828.27	2462.59	1290.07	1094.49	452083	496490	555703	2083.23	1986.44	1673.26	1910.91	2011.59	1907
M119T34_1			5724.63	5255.51	1864.9	2668.58	3203.38	2464.85	2255.42	3406.11	1486.98	2929.6	2547.42	1499.67	2696.42	1980.07	2040.51	3877.19	2694.2	2120.73	2690.28
M119T344			49680	58305.6	58567.1	39095.2	60993.2	50478.4	60335.4	43444.6	57420	52694.7	65624.9	56438.3	51236.8	52086.3	58459.8	49575.3	39921.1	38060	40042.7
M119T349			7986.16	10342.8	7299.11	27393.8	4997.85	4772.85	4307.07	16652	4260.35	9734.27	8867.42	9174.01	16096.3	11886.5	7054.71	12355.3	12762.1	12495	12761
M119T433			28686.6	30427.7	29618.9	29246.4	33931.3	35985.3	32190.6	29505.6	30453.2	30142.5	35014	30624.7	28638.7	23651.7	32204.8	31315.7	25760	25682.5	26186.9
M120T125			69696.8	27131.4	18495.8	25511.4	43980.5	51779.9	23621.9	18908.3	20733.1	54913.2	39591	39699.4	18844.9	44379.8	46961.7	189609	36868	31147	36892.7
M120T126			500.204	395.342	411.164	419.018	457.207	565.775	2286.83	462.861	490.856	259.008	1725.16	1414.21	643.225	1104.58	822.934	1148.13	718.579	583.484	449.899
M120T212			8410.62	18542	13679.6	5722.7	13005.9	6212.43	11708.9	5590.74	10074.2	7363.84	9106.62	6607.72	6878.49	7011.31	7994.54	7865.77	2712.99	2630.31	2630.88
M120T29			11271.4	7810.25	8204.11	6174.74	15396.8	15478.3	7258.85	16825.4	14465.3	962.126	9757.26	11359.6	15392.5	13088.1	25019.9	16784.6	9843.13	9847.15	10705.4
M120T294			55601.5	38145.4	38818.9	37690.4	47050.4	47048.7	28124.5	51065.9	24386.9	49249.8	29052.5	21735.4	27123	24018.2	33000.7	28214.7	25494.8	25511.2	26394.5
M120T298			8515.83	6604.35	5166.97	5220.59	7230.09	5810.54	6865.14	3794.64	6045.21	4698.83	6593.22	4047.08	3768.06	6854.56	3105.64	16151.6	2443.36	2182.73	2421.44
M120T52_1			1.00001e+06	561996	130994	105341	262180	582895	489306	302626	154415	337655	635589	649595	611314	327140	480182	269032	328683	361308	328095
M120T75			19260.6	14879.5	3716.35	14836.2	5840.29	15345.1	6153.99	8946.82	3004.8	7650.69	6251.12	7676.03	19806.4	11418.2	20670.6	31047.6	10331.8	9908.41	10288.5
M121T132			107697	102405	88579	98242.8	79738	86718.6	126571	168031	244557	166453	132680	92938.5	90818.1	182046	81513.1	84577.4	59325.8	60686.9	52662.5
M121T161			36889.7	1401.64	1041.12	445.791	1640.93	3374.24	25927	1420.05	30959.8	1677.03	27191.2	3074.73	4006.57	29681.8	32758.5	30098.7	18204.3	18355.7	18544.9
M121T279			19627.6	19372.9	559.998	24011.8	18897.8	18557.1	2821.11	2500.68	8508.42	6635.09	6844.31	6179.1	3497.84	4677.62	6987.29	5495.99	2382.67	2030.12	2384.44
M121T360			14953.2	14353.1	14360.5	31559.6	15616.6	15942.9	11799.3	13471.2	29664.2	13276.7	16994.1	30423.4	16352.9	24098.3	19912.9	15392.4	9250.79	9258.46	9482.01
M121T42			38567.2	28067.9	18569	43881.3	24170.4	118999	24389.1	50724.5	16811.4	18020.6	23949.7	59187.7	32162.8	121652	21999	23662.8	38737	54043.2	37007.6
M121T53			1562.35	1910.18	1627.19	33600	2937.65	9560.31	2151.19	47256.2	19831.6	5613.64	2230.54	27671.5	29199.2	5265.16	4421.55	4592.07	6837.53	6248.78	5487.12
M121T78			5010.84	2043.71	6322.66	2711.61	4383.55	4634.08	3476.92	4041.33	4732.15	7660.41	5050.63	6405.46	6729.35	8104.69	6492.89	13066.2	6890.21	6427.63	6501.53
M122T119			22903.8	18435.1	16223.4	16587	6654.94	12237.7	5309.46	24330.8	11494.8	4230.36	9079.95	8014.4	6153.38	20184.2	11218.5	2188.91	9300.86	11012.3	10938
M122T154			157925	116401	101533	69666.7	191410	128720	82519.6	193266	144492	190091	69453	144174	93061.5	127029	198880	170297	85537.6	80479.6	80472.7
M122T211			2178.32	3447.97	3160.04	1266.45	8129.91	1866.26	2279.97	1554.5	2928.56	2487.18	2014.97	3183.44	2303.86	2726.51	4293.13	5065.61	913.986	836.716	915.49
M122T213			593.926	1613.88	956.321	1108.52	1186.81	1086.62	2045.61	1164.61	545.772	707.892	951.518	873.444	991.023	1849.28	741.35	1333.37	850.046	891.767	908.206
M122T263			5528.29	7916.81	7999.1	5010.09	5128.33	5580.38	8647.29	10308.6	6108.46	6518.16	8746.91	5658.45	4803.87	7160.46	10879.3	6529.62	4866	4621.78	4864.73
M122T288			22516.8	23577	27213.9	14415.9	29341.3	23511.4	33008.4	33932.7	27258.4	31303.8	28086	18886.5	12669.7	20788.5	29468.4	25537.8	12573.9	12545.8	12574
M122T34			3445.44	3043.08	1754.88	2791.49	3229.5	1754.5	1643.94	1759.98	972.439	2507.57	1291.21	1322.62	996.401	2767.26	2234.59	2896.98	2056.29	2404.53	2413.72
M122T346			835.276	3050.86	3836.05	4343.52	4532.96	3245.17	4162.45	4990.03	3210.26	2693.58	4458.76	5013.92	4305.08	4357.9	3338.95	1550.45	3090.24	3261.67	3258.57
M122T364			35464.9	48460.8	57123	27364.2	25268.6	20391.4	27193.8	121830	12954.8	36072.3	27184.2	15755.1	20075.9	22620.3	26968.9	15089.8	54551	56480.8	54570.3
M122T394			6473.75	10693.8	18638.9	23951.3	6166.09	6199.89	10280	46517	8182.13	14884.5	16165.3	9918.95	10396.4	16031.3	8864.84	4966.89	31013.6	31013.3	31294.6
M122T54			20316.4	10749.4	9250.15	6235.77	10228	14352.5	17183.1	25344.2	4562.77	10359.9	15845.4	15367.3	13552.5	25614.3	8887.5	4635.77	16376.7	16424	17813.7
M123T101			1.26942e+06	851697	402237	1.84285e+06	574292	922480	457359	697604	423457	1.36888e+06	963077	576469	1.42124e+06	883498	587783	683652	1.63292e+06	440162	1.64937e+06
M123T120			624976	546991	708534	396696	393437	916845	357356	303981	1.24992e+06	511306	311244	416560	509160	377092	257933	105317	436467	416409	436538
M123T175			102629	78990.9	86113.7	88449.3	56068.1	111168	60695.4	97636.9	55806.2	280902	85149.6	219204	58313.5	68740.4	58530.9	58632.6	40874.5	42456.8	40870
M123T25			9753.77	7880.73	5190.15	11872	5863.43	11844.4	2185.54	7497.92	6222.56	4392.75	4703.63	3638.83	7819.36	4683.47	2930.55	5534.72	5528.94	5345.79	5348.72
M123T294			5036.3	5359	9061.13	9448.67	6999.67	12934.8	5814.51	9492.06	3679.06	8393.74	4290.38	5508.41	3629.46	3233.63	5876.39	3402.62	3223.27	3520.56	3233.36
M123T302			4193.68	3232.29	4755.7	4002.04	2042.91	2757.86	1943.03	3980.29	1997.18	4855.82	3469.24	3700.31	3394.37	3546.94	3633.87	3339.48	4718.34	4718.17	4635.33
M123T303			1671.91	4333.62	1380.92	4878.59	1552.11	1768.1	1610.89	1523.49	3082.33	2479.61	2485.21	1380.47	4286.8	2005.52	1918.71	1545.89	1458.28	1585.45	1584.73
M123T34			46027.5	37708.8	26284.5	34619.6	34173	24790.9	29835.2	33231.6	13582.7	27233.3	19933.5	29030	28584	30734.1	21543.9	27351.3	30120.8	30624.6	30711.1
M123T345			5408.7	6302.08	1462.98	3969.5	920.22	5833.14	1342.66	1221.87	1497.38	5592.22	1946.39	2292.97	3585.24	1237.02	1814.84	1653.6	2826.5	2308.82	2260.16
M123T353			11326.8	15630.8	12888.6	9460.06	21134	11404.3	15467.5	10910.8	19502	16173.3	17269.9	14935.3	16396.9	18995.1	9032.21	22835.6	10998.6	13072.6	13081.8
M124T128			15796.1	14891.4	13305	9079.09	12666.9	93738.4	8049.06	38500	35179.4	22931.3	15222.9	18423.7	17270.7	3087.98	15118.8	9390.81	28214.4	31170.2	28346.3
M124T213			8500.09	5862.87	8511.76	5963.97	4769.15	5442.18	10628.5	4193.61	7318.9	6948.02	11021.6	9584.47	14016	11708	4761.66	4345.2	10861.6	10856.4	10708.3
M124T244			13811.3	11538	12154.7	11777.2	13610.4	20181.2	16709.9	15314.7	12094.9	11082.1	12197.1	14348.8	12704.4	9527.9	9692.89	11420.1	9244.03	7989.46	7995.09
M124T270			29621.1	24943.9	27171.6	19555.5	26114.3	28768.5	27050	22904.1	17373.1	21419.7	22753.6	19492.6	19562.8	18627.5	18305.6	17667.8	18074.7	17313.3	18071.7
M124T294_1			80905.3	89003.4	63373.9	103046	64511.6	69419.9	68918.9	79853.5	42556.8	50427.3	37232.8	52102.3	36553.8	51063.6	67697.9	62401.6	54576	56473	54550.1
M124T324			131617	118285	125692	239532	37979.7	81267.3	83445.5	329688	62983.3	118094	93579.2	64511.8	33139.7	79564.7	91825.9	80037.5	140936	136934	138587
M124T347			6749.85	25272.1	25258	10289.4	16750	18626	16315.5	40877.6	10221.9	14259.8	15558	12080.5	12110.6	14327.7	5574.24	2576.99	21206.6	21206.9	21259
M124T368			63571.2	39642.2	30301.3	69879.4	32813.5	110748	46945.6	49257.3	16830.3	53223.8	21555.6	16490.7	22438.1	46410.5	27902.2	23553.2	41572.4	41562.7	40944.4
M124T48			133364	83017.8	53294.5	25099	34251.3	24645.7	51969.6	20619.3	42189.3	136163	71658.6	59592.4	57916	59790.7	52721.6	44336.2	94908.2	92834.4	94931.4
M124T85			29964.3	44151.5	20697.2	14244.8	25572	24152	15854.2	61845.8	3972.39	32570.3	21387.9	16160.6	19537.4	19989	40518.5	26068	50421.4	49840.1	50423.5
M125T102_2			5269.5	4005.55	6422.01	4570.57	4971.44	366.512	2218.96	1145.18	3458.1	2599.98	1606.07	4158.33	3145.14	2416.87	2385.16	2891.52	2222.31	2334.13	2634.06
M125T176_1			11476.2	2754.67	15690.8	4952.22	6620.15	28970.1	15672.1	13979	3948.12	3171.42	4924.59	4379.63	2180.83	4738.66	2787.84	4098.63	2032.26	2031.54	1769.3
M125T176_2			3.15763e+06	2.36346e+06	2.56342e+06	1.1622e+06	2.44872e+06	7.32894e+06	2.64413e+06	3.57212e+06	1.27891e+06	969876	1.35451e+06	1.40585e+06	1.56356e+06	1.33363e+06	1.15127e+06	1.4494e+06	886599	886608	880846
M125T192			2.47476e+06	2.06327e+06	2.06707e+06	940282	1.87237e+06	5.8463e+06	1.64643e+06	3.11714e+06	1.00672e+06	668321	943585	1.08187e+06	2.00224e+06	1.2406e+06	998332	1.12414e+06	2.99172e+06	2.98196e+06	2.98195e+06
M125T236			1359.4	1933.86	2114.04	1444.17	1205.67	2884.22	2727.7	1411.86	3875.99	2509.93	3449.01	2541.01	2068.3	3579.26	2071.75	2789.29	2652.31	2628.46	2628.34
M125T314			9873.75	5320.51	8681.78	10073.9	7093.06	15228.8	5681.63	14144.1	8328.65	6349.86	6645.59	6695.16	4460.95	3732.85	3083.96	2909.46	6892.47	7061.13	6894.58
M125T35			45228.9	42937.4	12023.6	23931.8	22044.1	10430	2037.02	73726.6	66574.5	22860.5	7292.44	34856.6	18201.2	91354.7	28044.7	12816.7	908.937	915.42	1023.63
M125T369			2971.24	4239.69	8985.93	5539.08	9808.99	4637.59	10208	6264.75	18531.1	11291.1	4061.74	11131.3	8041.14	24152.1	5119.14	10845.3	3623.07	3624.04	3502.46
M125T370			20560.4	20083.7	30216.2	30275.7	25518.1	19744	18286	27596.1	15809	18354.5	21302.1	17471.8	17002.1	22179.9	13892.3	16190.2	22139.7	20738.9	22125.2
M125T382			4010.94	1062.87	5763.81	3400.44	1409.61	631.727	926.886	4354.44	375.114	3581.29	765.283	907.644	735.863	845.133	930.908	1100.17	671.952	617.535	618.653
M125T389			5126.07	311.96	6488.65	4294.88	5795.76	2330.01	3263.93	4855.88	2892.42	2696.56	4470.43	3811.27	5954.46	3287.64	3978.47	3438.74	5424.56	5240.72	5424.7
M126T103			21172.9	6858.82	5130.89	8193.96	4718.41	6076.98	5438.47	5545.19	4775.5	9114.88	7945.32	7663.79	15258.1	20245.3	6977.94	8592.18	9205.9	9218.74	9770.09
M126T213			7054.07	7259.92	7260.67	4991.69	5986.95	3945.04	3228.76	6805.88	5280.92	6213.3	8092.48	3923.34	8668.74	7985.5	3989.37	5820.04	7209.93	7677.53	7693.44
M126T244			12014.8	13017.1	11636.8	11080.8	11068.5	13347.3	9197.46	13036.9	11065.1	9252.39	13248.4	10710.7	15806.1	8259.74	8964.87	11919.8	6670.45	6460.57	6669.66
M126T269			32870.4	22578.1	36688.7	253405	30456.3	46133.4	24913	46490.7	32680.2	67228.8	34209.1	40180.1	31701.4	43798.3	23701.5	23457.9	57037.5	58144.1	55865
M126T284			37594	23048.1	52830.6	75132.9	46660.6	33883.9	81337.1	46382	41858.1	45988.1	39892.6	44818.7	55563.5	50255.1	36512.9	28730.8	39497.4	42121.5	39472.6
M126T298			5759.9	7943.22	4974.03	6216.86	5253.77	4137.74	4031.4	6792.92	6195.48	4715.23	5888.79	6608.76	4178.85	6283.49	4004.56	3635.55	6319.03	6316.48	6128.01
M126T308			16837.2	2380.67	19528.2	20985.3	16566.4	22591.7	16489.9	2092.51	18928.8	16327.8	16994.6	16945.2	21182.4	18118	15006.5	15012.6	15747.8	3324.49	16209.4
M126T345			3815.45	4632.79	5091.3	13788.7	4335.8	3773.56	2585.71	8653.94	4107.43	4685.34	4887.37	6278.15	8365.56	9578.2	7945.71	6224.08	7054.55	5672.28	7066.39
M126T372			8107.72	6398.85	5216.7	9284.53	8610.26	6730.87	5432.82	8655.52	8045.53	9632.57	8692.24	4826.77	3353.34	7467.04	4282.7	7948.34	7132.49	6354.1	6371.34
M126T99			2080.32	4387.62	1826.08	1755.4	2469.07	2350.9	3850.14	2707.93	3483.72	6822.53	4877.8	4859	5606.39	4194.81	4925.9	4102.82	4160.22	4333.56	4337.45
M127T101			7354.06	4837.39	1563.06	3319.66	3665.02	5231.07	3701.41	2065.88	6219.21	5012.36	5516.41	5021.13	5461.72	6137.32	3720.96	3487.74	4376.42	4985.38	4489.54
M127T154			25090.4	36318.8	60434.3	34252.2	62243.6	37387.9	43061.7	53433.8	38719.8	55137.6	22177.2	44880.8	47770.2	34567.2	58822.7	31568.3	23317.4	22266.6	22664.2
M127T192			75313.3	82535.5	84424	24224.5	65446.5	277047	72127.5	128815	45993.6	22365.6	28943.7	44648.6	66963.9	62925.8	43600.1	39927	103587	103922	82959.6
M127T206			2280.75	6131.97	2629.05	2190.8	2696.09	1607.13	1832.2	1056.46	2182.55	3938.25	2409.64	4167.65	7072.06	6573.23	2474.02	3238.57	12865.6	13060.9	12663.8
M127T211			7645.64	9750.33	12168.2	6110.89	13430.7	6340.62	9969.44	6816.58	7327.96	7673.01	8609.43	7780.09	7656.47	6502.71	9498.59	8319.53	5477.19	5296.26	5598.56
M127T28			46135.1	53481.3	24298.3	52895.8	51711.2	38764	101067	29254.1	38890.9	63468.6	92842.8	56681.6	55712.4	79727.2	53127.5	70128.3	662183	663046	697179
M127T302			20540	21993.5	18347.5	28084.4	15852.6	12144.5	21472	29941.4	14469.8	19479.4	15153.2	19737.4	19788.3	13150.4	15555.3	15916.3	23704.7	24204.3	23712.5
M127T323			6798.5	7322.23	5038.18	4448.17	7046.37	6679.2	5063.61	8821.11	4088.07	7156.52	11279.1	9119.17	6443.11	10388.9	7592.33	11665.5	4994.86	4963.36	5270.9
M127T332			83772.6	84254.7	56798.2	81332.3	77154.4	70915.3	67640.2	69125.9	76952.8	78338.3	80008.8	79593	74698.7	79941.8	67198.9	79727.4	63298.4	65291	65289.1
M127T356			2542.58	2078.99	2787.84	2379.16	2778.47	7577.71	2164.55	3867.58	4356.51	4650.72	4892.84	1910.19	2697.25	1574.79	2550.39	2299.69	4473.29	4125.94	4122.31
M127T370_1			4675.6	3883.08	4747.07	7353.03	4712.36	4236.25	3487.4	5564.46	4177.39	1869.8	4960.52	3891.06	3036.62	4768.35	4082.94	4405.16	3620.02	3788.49	3784.92
M127T370_2			932485	701061	989629	1.64167e+06	849168	945359	992321	1.22639e+06	698277	813902	932689	763737	754319	1.02554e+06	804180	631743	1.04069e+06	1.04082e+06	1.04963e+06
M127T51			326450	262515	110468	49889	168334	93729.7	346029	67372.6	161780	315785	356789	311103	202702	285711	148059	152687	206594	209322	169775
M127T676			20775.2	10087.3	12803.9	8790.12	13225.6	11628	7883.63	14358.4	4094.31	9997.8	17910.5	10500.8	2793.35	10140	13048.9	12143.7	8571.38	8605.24	10253.6
M128T100_1			80561.3	64839.5	24344.3	76585	58393.6	91461.9	139479	41606.7	51531.9	118265	93013.8	188744	129444	94274	61136.7	74800.8	86742.6	76198.4	76393.5
M128T137			84863.2	78104.8	33610.6	37811.6	180109	119497	105851	46518	33007.5	34099.8	27249.7	145231	66279.6	51358.4	40532.1	250120	64609.1	65197.8	82030.8
M128T138			82230.1	54896.1	23331.8	49763.7	58440.1	72654.8	97110.7	19774.3	98444.7	30167.7	37622.1	87933.3	55384.4	92586.4	34251.7	36747.7	53126.1	50072.6	53083.1
M128T14			31350.1	48416.6	17011	16646.7	55536.6	23709.8	109158	47514.6	15532.7	46026.4	145731	48965.7	28591.5	42486.8	26942.9	62848.2	17144.5	25615.1	16497.6
M128T213_2			3152.78	2774.74	3114.99	4797.75	1258.04	3385.5	3035.24	5379.67	7043.06	5477.97	8654.87	5126.83	3131.44	3027.57	3725.79	2203.81	6182.55	6339.65	6859.57
M128T236			634.528	2171.67	2386.32	2472.67	1941.67	3432.48	3059.19	2200.53	3791.75	3267.17	3634.69	2735.73	2318.74	4017.84	1551.02	2543.28	4051.11	4021.02	4021.04
M128T245			1647.66	1642.57	1851.64	1810.63	1448.37	2007.92	1390.26	1735.37	2231.01	1873.45	1756.01	1937.4	1933.55	1168.59	1239.93	1508.74	1168.68	1098.82	1133.16
M128T257			1367.76	1780.22	1447.27	1860.79	4983.23	845.901	5883.36	1518.82	4512.09	4710.57	1288.53	1516.58	1760.52	737.662	5334.22	4737.04	1888.63	1315.93	1903.29
M128T270			11805.4	27521.9	13775.8	19339.8	15328.8	17257.1	8470.31	36255.9	6290.62	9743.88	13153.1	7447.99	9282.27	14353.4	14742.6	6126.49	14386.2	16736.4	14494.5
M128T302_1			828.669	680.344	1543.94	3795.08	1533.37	672.02	1382.49	2168.45	597.442	824.836	552.9	653.014	920.666	784.078	772.022	859.707	1013.8	1012.84	964.885
M128T306			73271.9	67688.5	97025.7	51964.3	59050	52029.4	59556.3	80022.8	42600	44575.8	30468.6	41688.7	26958.5	34104.5	32927.2	32824.7	47544	47576.5	45247.8
M128T336			17186.2	28213.4	16065.1	16592.5	17560.7	27834.4	22643.8	4565.67	17636.5	11920.4	6661.83	9002.02	9134.71	18056.8	24961.3	24573.7	13936.9	13900.3	11805.9
M128T371			1267.68	881.357	1568.04	1754.83	1514.89	1227.27	876.823	1525.85	898.015	594.853	1114.65	1088.97	1077.42	770.772	738.605	1261.26	1228.03	1227.59	1310.25
M128T399			94357.2	159530	125079	367102	85014.5	69040.6	94005.9	84741	52045.6	86807.8	92404.2	68365.2	59225.3	85557.1	98982.9	77850.7	107042	107689	107689
M128T42			11060.4	9092.87	10796.3	10131.5	15448.6	6296.2	13316.1	9268.47	5980.93	7039.64	12614.5	7434.72	14474.3	12928.9	12023	19073.5	22794.7	34320	23274.1
M128T430			23366.9	28176.2	29858.3	94250.6	24475	19807	10330	40607.3	9048.31	30929.6	26322.6	13068.7	15922.2	29187.4	14968.7	15465.7	29112.4	29089.4	30944.2
M128T493			11400.1	21720.4	15976.2	66598	6117.91	7323.02	8813.82	31014.9	14694.6	13579.6	8551.04	17743.2	21194.8	19244.4	12175.9	18155.1	16484.5	14549.8	16648.5
M128T51			3132.01	2372.82	1174.58	2594.49	1980.82	846.108	5003.15	4570.98	2235.98	4886.2	909.514	4487.78	3627.85	4640.73	1838.75	2081.84	3747.61	3443.44	3444.16
M129T106_2			1.73002e+06	1.06097e+06	895557	802635	1.39534e+06	407878	785194	1.04815e+06	678633	918723	669225	1.07758e+06	1.05964e+06	580264	439588	1.13863e+06	923675	704203	927203
M129T119			97578.6	69777.7	73070.6	149319	81165.9	226632	127419	97517.3	65819.2	375073	100128	436539	132308	173271	157711	391861	186628	134237	182308
M129T135			112784	82474.8	224025	28795.7	108601	93282.5	69841.1	99979.5	143436	142391	49750.3	144620	149171	21649.3	415325	144118	95686.5	102001	79422.6
M129T173			106759	95136	72329	93627.9	103641	88475.6	133380	113414	86877.9	37260.2	66704.2	178628	129833	54300.1	99108.8	120848	47387.4	52679	52627.1
M129T200			29969.3	9450.85	25313	22788.1	15671.8	12091.9	23250.5	16372.6	32603.7	19650.9	47431.7	33808.3	24234.1	30953	36252.3	37845.5	37523.3	37604.4	32057.9
M129T236			1591.65	3817.11	7593.58	3330.19	25173.9	12176.6	10866	3761.16	17472.7	9786.94	13038.4	9287.81	2908.46	9928.81	6796.46	3512.24	12854.7	12858.5	13719.7
M129T240			43918.4	45563.2	42249.6	51438.2	25853.2	53244.1	22045	61030.7	21774.6	23172.8	23844.2	25352.4	22400.2	23694.2	23679.6	24208.7	40945.9	40948.4	41536.9
M129T306			14713.2	18563	16284.8	13203.2	25415.5	17503.5	17771	11443.4	7686.78	11851.1	11443.9	13893.4	14343	15322.8	8878.45	8137.05	12040.5	11583.4	11609.8
M129T346			19197.1	19592.4	26594.1	55618.5	14020.9	14347.3	11924.6	43770.7	10706.2	14741.8	14929.3	13479.5	14288.5	12264.8	12446.9	13645.3	31219.4	32590.8	32592.9
M129T371			8946.96	5398.9	8380.27	10906	7625.31	7543.02	6588.08	10147.8	11411	13200.1	6440.05	6002.08	6452.01	9105.75	8471.8	5733.32	7739.92	7738.83	8000.59
M129T41			497314	200242	231451	830206	339664	219002	372609	775478	382248	446206	435002	443171	462125	252973	318179	297684	540170	505762	539488
M129T447_1			1482.39	781.643	1387.9	1480.72	584.447	2000.95	708.345	2389.48	529.795	1060.27	1096.79	643.981	561.262	528.293	322.362	699.64	934.919	1027.88	1029.86
M129T447_2			229483	149955	272591	315635	134606	442652	156056	479149	153164	218328	215293	169265	111978	107963	140247	117878	260167	257754	260171
M129T51			226661	162573	62660.2	38201.7	114252	62344.7	236198	49190.7	132270	239394	257504	233786	160768	227649	93321.7	124743	146586	148573	131170
M129T54			1.53509e+06	451465	590130	2.78994e+06	970298	780259	1.56262e+06	2.27134e+06	1.07364e+06	1.48616e+06	1.61438e+06	1.69882e+06	1.19064e+06	1.11088e+06	860830	854917	1.32303e+06	1.30815e+06	1.32298e+06
M129T70_1			5943.52	3076.81	2724.26	18045.4	2692.31	3631.79	10088.6	8622.96	2510.03	7512.49	7445.5	5580.36	8260.46	4376.9	3979.45	6087.17	5485.27	5409.67	6476.59
M129T70_2			1.40324e+06	588764	584523	2.00951e+06	1.27201e+06	730672	1.77945e+06	2.78582e+06	625234	1.67893e+06	1.67298e+06	1.5459e+06	2.41473e+06	942982	870236	904589	1.77179e+06	1.8791e+06	1.77507e+06
M130T138			91311.9	92136.4	39671.7	107812	150697	148211	189586	118276	141121	37014.6	66844.7	88668.1	86731.7	34760	211138	304229	81568.8	97757.2	84667
M130T169			12116.2	4872.59	2697.48	15859.8	21144.9	624.137	13920.5	5895.68	3209.78	1378.61	8391.08	11040.2	2610.35	2097.38	1704.62	1288.22	8155.27	7968.62	8117.19
M130T261_1			11097	15031.5	12074.8	36773.5	7812.97	3596.61	8899.81	21842.3	9349.67	8358.53	10329	7554.15	13474.2	10917.4	10888.9	9434.72	13036.5	15420.3	15503.5
M130T272			1.56242e+06	1.03739e+06	1.41172e+06	3.89812e+06	1.09951e+06	544545	1.09789e+06	2.70248e+06	1.09088e+06	1.00796e+06	1.30403e+06	989648	1.80994e+06	1.37399e+06	1.34659e+06	1.0922e+06	2.05512e+06	2.05577e+06	2.08267e+06
M130T287			5261.02	5219.99	4523.01	9045.46	5631.14	9222.3	5938.59	6827.54	6779.88	4400.69	6560.17	5988.24	8394.33	6895.6	5411.6	6510.02	11890.7	11999.9	11999.5
M130T302_1			4166.79	4654.86	3604.12	3215.77	3571.63	3885.88	3990.71	5523.78	5301.67	5128.05	4317.57	4582.16	3521.63	3765.47	3404.54	3095.58	4303.13	4302.56	4076.01
M130T302_3			3787.18	1211.65	2326.35	6662.96	1721.48	2987.11	1225.71	5302.29	3598.01	1161.74	3402.33	965.436	1529.35	3244.52	5337.11	951.667	1792.88	1792.5	1756.65
M130T343			3015.94	3552.67	4637.04	7193.09	1983.85	2511.35	2578.6	8562.31	3100.35	3251.19	2779.54	2664.48	3576.48	6168.99	1548.42	2185.53	4903.65	4918.46	3658.6
M130T344_1			2167.23	1078.82	1802.48	1976.8	1145.84	1947.44	1217.79	2796.44	1073.02	2499.01	2188.27	1796.49	1448.99	1181.67	1998.63	1686.98	1896.63	1711.67	1721.95
M130T376			44777.1	37264	40196.6	225018	26574	15562.8	27034.9	100848	14978.8	29050.3	20730.2	20912.7	34487.7	32647.9	14118.5	18541.6	22804.5	22960.3	22805.1
M130T397_2			18643.7	15613.7	22311.9	38797.8	12247.1	18132.4	9558.84	43552.2	11953.5	18392.7	25512.3	21818.1	14875.5	19930.1	16846.5	13392.4	22002.4	21763.4	21763.4
M130T70_2			4058.9	5239.15	4520.98	243185	2657.06	5250.23	5238.07	6350.44	841.703	4531.37	200303	4607.72	3525.54	5579.55	3816.08	5678.78	149258	9803.28	149024
M131T116			6197.88	972.244	2629.62	4098.25	2852.41	1497.61	6588.76	36171	22498.1	2831.89	2105.75	892.472	2728.5	33371.8	33529.4	2537.48	34333.9	34379.8	6203.07
M131T201			32331.9	42380.4	26480.4	27548	24897.9	20729.8	41334.9	25415	31546.2	23043.4	44860.3	35483.1	30196.8	45056.8	36025.6	41984.4	21163.8	25381.9	20955.5
M131T229			2120.71	1096.44	1917.51	1321.3	1143.46	1135.57	1127.25	1956.23	1521.74	2050.33	1848.08	1078.12	1435.56	1644.61	2249.56	1523.71	2197.27	2294.25	2197.6
M131T284			2246.18	7455.09	7790.32	24161.8	9957.72	7797.68	8063.68	8195.27	7826.34	11461.8	4128.96	2997.28	3698.47	3327.82	6829.81	9277.36	7039.19	8187.81	7297.59
M131T30			18071.2	14345.2	16525.7	9607.59	18652.5	34589.4	17866.5	33480.8	8989.49	14790.3	18400.9	14662	23618.5	19736.9	26133.6	30941.4	16392.1	15611.2	16390.2
M131T300			175293	172038	164553	320473	169104	106140	219025	265650	110773	134928	140432	141026	177550	112242	108821	131309	183880	189578	189586
M131T302			1382.36	1011.78	1296.2	155754	1195.5	864.02	1408.81	876.319	36700.5	1811.67	64600.8	1499.62	1029.38	1116.61	60524.5	1148.74	1527.52	1495.9	1495.59
M131T387			476067	352662	454150	468674	431328	366901	330828	552127	354799	385691	399850	442791	726535	651143	496826	541839	549624	550150	553812
M131T388			1797.19	2125.38	2671.19	3098.02	2606.06	2358.48	2047.86	3469.96	1504.88	934.277	1594.55	2257.26	4290.11	3773.12	2108.95	2477.08	2751.18	2752.11	2695.69
M131T520			314334	250805	145377	568772	329833	218722	329723	162883	239421	326310	362588	315292	340206	289687	315110	373050	242112	147406	239466
M132T162			708.811	2220.07	1535.6	1986.49	790.552	788.057	1173.65	6217.77	1421.71	1923.16	1308.29	1645.25	1135.87	2375.01	1068.99	1477.06	483.271	480.046	571.295
M132T29			140634	77732.2	93360.5	43259.2	100711	212108	88890.5	185252	28362.3	73545.7	70688.4	74813.7	194189	126389	188464	203917	111048	103252	109088
M132T308			8017.96	7582.02	3291.44	13710.1	6126.5	4651.39	4003.39	2628.69	5109.43	7578.09	4538.48	7167.82	8201.27	12633.8	4477.48	3058.37	3040.75	2863.16	2772.8
M132T380			5822.8	3865.29	3308.33	13818.7	2639.62	2706.15	3249.13	8949.28	1887.62	3665.18	4412.77	3837.78	6579.13	5088.18	2581.97	3306.03	5543.74	4635.06	4642.85
M132T422			23545.9	26158	23423.1	111516	20928.9	12932.7	15844.4	17300.7	8639.52	11263.4	13118.3	9180.66	9563.87	11608	14902.5	13975.3	21802	19818.2	21805.3
M133T104			4173.79	2227.37	2156.05	7193.87	3645.62	6351.23	6775.55	4258.77	2532.06	4406.24	4230.36	3818.56	3319.74	4067.92	3331.23	2383.72	6489.73	6327.13	6493.64
M133T129			7660.09	22376.8	12293.5	7643.09	2354.68	10851.3	4148.62	8343.54	13157.3	47754.1	15643.3	27030.4	7430.59	5151.95	16107.6	7229.2	7534.06	8870.5	8837.78
M133T169			2608.35	2222.01	2993.62	2200.01	3774.21	2271.18	10591.4	5216.53	11268.2	8164.75	7777.99	3726.56	3927.76	13057.5	8352.51	6088.19	1637.57	1336.45	1753.75
M133T200			10913.6	18068.5	8276.24	7187.97	3580.88	8651.68	18465.9	7849.56	7381.84	8892.63	6710.47	6975.23	13121.6	7349.23	14375.8	13802.3	9238.14	10049.6	9305.61
M133T211			14576.3	17907.6	15548.3	16445.5	14804.5	11867.7	12596.5	7002.42	8546.26	5154.22	15396.5	7720.65	9655.25	11167.7	11360.3	10617.1	11132.3	11435.9	10713.3
M133T224			3633.63	2808.86	4760.65	17391.1	868.644	2977.64	1000.01	2063.51	2282.81	1727.99	1744.63	2989.49	3095.71	1445.27	2518.79	2113.23	2776.02	2777.04	2875.28
M133T232			1658.77	3983.26	983.903	2724.67	4155.85	2608.47	3161.13	1799.52	3724.56	1993.38	2869.2	1407.08	3161.9	3310.27	3792.91	4336.33	1335.24	1618.86	1620.7
M133T245			23540	16110.7	15639.5	22600.5	10906	24978.9	13794.3	18196.2	15261.3	12712.7	14603.4	14659.9	14078.9	11631.8	10480.4	14450.7	9088.98	8876.22	8876.7
M133T302			1490.95	1337.29	758.249	1370.92	710.652	2151.28	1399.59	962.509	2498.23	2065.99	1870.22	1800.36	1433.52	2399.92	1170.63	1749.53	1964.74	1962.09	1457.23
M133T319			4847.73	6136.73	13943.3	3690.1	7158.18	15191.6	5213.52	12256.8	7317.84	10191	13360.1	15750.3	15560	11202.9	13197.9	9601.24	7026.55	7949.78	7945.64
M133T352			2691.53	3372.6	2925.66	2951.31	2204.78	2307.63	3040.82	1996.15	1875.39	2177.29	1416.25	2307.29	2432.13	2590.4	2217.67	2456.26	4353.37	3932.42	4360.35
M133T438			69747.4	62990.9	139449	163809	49203.8	73345	25562.3	231462	57957.8	111030	79209	56732.8	35471.6	59664.7	39932.8	40126	90077.5	87333.1	90088.8
M133T86			2340.44	1016.98	1286.83	2621.34	912.154	1184.73	1650.24	3765.7	631.788	2606.71	3784.74	2151.45	2553.7	2688.15	2391.29	1476.92	7362.08	7048.01	6703.73
M134T298			8026.69	2605.66	4200.09	10447.4	25924.6	11559.9	27810.9	12625.3	4450.02	4780.98	5720.71	6370.18	12581.5	10559.1	8398.89	17405.6	8879.65	10078.4	10072.1
M134T316			625.061	1417.05	748.014	817.031	671.536	2711.42	769.028	1464.1	1405.62	538.698	829.789	919.934	721.427	382.792	340.405	606.266	1296.27	1114.46	1294.27
M134T417			6913.56	2172.98	12566.4	45427.6	3670.03	4002.31	2769.41	56083.7	4275.46	10678.2	9457.03	4178.81	2794.42	2488.94	3536.34	3096.13	16090.5	16091.6	16257.3
M134T48			152506	121597	57830	31222.8	53812.6	37178.9	73870.7	58061.2	55572	143125	93188.3	83558.1	67650.2	79987.7	63428	52430.2	52163.4	54076.1	54080.3
M134T98			46909.2	31969.7	21748.7	33132.6	19398.9	43628.7	25733.2	63486.7	23308.4	45363.8	54561.2	31609.1	39619	34681.5	20660.2	27077.8	34626.6	36020.9	34663.5
M135T103_1			9407.39	8414.94	4578.15	9374.24	6753.76	9161.36	5882.7	6950.9	4102.23	8156.86	7092.26	8241.68	9547.06	13638.7	8432.22	5769.22	14486.2	11094.2	14632.8
M135T174			14745.7	20874.4	27524.5	32687	31465.6	29963.5	27822.8	21705.4	15899.6	19503.8	32609.8	30420.9	17134.4	28455	36530.2	20928.3	21004.1	15460	15085.1
M135T175			41700.6	10045.9	7743.11	18711	7268.61	40669	9485.5	10718.9	8320.47	10652.5	19434.6	7936.43	37955.2	14395.6	43511.4	42384.9	26728.8	26780.2	25225.7
M135T206			13062.6	13325.8	11688.1	10279.6	11949.8	12383	13976.4	14350.2	17716.7	11784.4	15309.2	13793.4	15399.7	13412.9	14802.5	14059	22522.3	22063	22038.6
M135T207			8182.03	4339.19	7154.37	19187.2	2112.4	2792.9	2457.75	11040.5	3888.26	36330.5	3161.25	60577.4	3662.38	2752.75	3112.01	842.412	10835.8	9784.52	9780.27
M135T211			13388	23031.2	7665.39	15298.6	14450.8	5711.51	20133.7	14019.6	9734.06	18294.4	14150.5	10275.7	12344.2	12780.9	14765.7	13111.8	10676.9	10676.6	10494.8
M135T245			16316.2	22414.8	14816.3	29292.9	13453.9	16885.1	15685.4	17722.6	14782	13854.8	21497.5	12355.9	13958.4	12091.1	11412.9	13340.6	9786.67	9748.3	10773.1
M135T272			2961.94	3299.39	3294.7	4793.93	1568.14	8287.08	2145.6	2653.87	7837.88	6968.15	6951.98	1662.34	1788.78	1716.75	2429.43	8196.5	6044.85	6027.94	2796.73
M135T304_1			538.423	3535.05	1744.79	2641.86	693.506	2700.12	926.625	4480.25	1415.91	518.931	1678.75	990.847	1259.03	760.297	1449.71	861.745	2145.56	2222.61	2145.09
M135T311			83987	88412.6	93890.5	258010	58918.2	148816	69010.9	175018	41696.9	64319.6	39094.6	66565.3	34597	50371.2	42151	40565.6	138913	138432	140248
M135T327			91127.1	73748	74223.3	141279	87245.3	127858	75714.1	179206	55837.7	98693.9	52509.1	54737	29324.7	42098	54182.3	62105.2	30355.6	30359.7	30844.5
M135T34_1			13403.7	13122.4	7781.52	9662.66	10493.2	10052.2	8148.5	9142.77	8701.78	11845.3	9488.74	12216	5976.3	11665.8	7724.92	7987.13	9798.6	10299.5	9789.48
M135T34_2			99326.3	105349	51088.3	73685.2	56190.1	54491.5	51935.2	36122.2	61576.7	55245.9	56929.7	90440.1	81629.7	101797	89359.8	65691.1	6609.28	7128.97	7135
M135T346			124635	108005	101211	116633	125596	117959	129704	175482	99357.1	122340	112626	91871.5	100976	104417	115046	122680	102402	105244	105225
M135T385			44925.9	40252	71513.4	57830	48509.5	43940.9	40863.4	79805.1	32391.7	41914	34230.4	32354.4	35290.5	29303.3	35665.9	38498.2	46366.7	47243.2	46397.9
M135T59			6789.66	4802.94	2636.55	5345.23	5134.6	4070.15	1688.26	7123	1994.13	5333.69	3238.91	6636.15	8052.08	4143.66	3126.25	6165.27	5495.8	5487.36	5893.36
M135T66			1774.85	1674.41	2080.88	2093.17	1788.75	2467.01	1037.8	9256.91	822.708	6902.98	1248.24	11046.6	2565.22	1483.56	9859.17	9176.89	2789.51	3716.77	2940.69
M136T104			7983.05	6213.46	2186.77	14382.3	7575.94	3735.36	6213.97	12419.3	2657.44	8064.25	11908.1	8428.18	8353.88	4153.43	5189.63	6547.24	12423.9	12418.8	12206.6
M136T105			55358.6	40891.9	12078.4	28225.1	28805.2	14669	25938	68750.4	16656.9	65964.1	32211.8	27329.5	15753.1	27220.4	48631.6	25104.8	42146.1	48547.4	41957.4
M136T312			33751.7	31903.1	31031.1	65277.1	4431.1	50363.7	13235.5	33684.9	6348.11	25252.4	7428.61	11681.5	7134.62	8625.57	14745.5	6843.54	23972.5	23589.9	23587.8
M136T33			22609.7	4602.45	4031.55	3360.27	3210.7	1228.03	18117.4	1339.31	2876.9	3303.44	2871.44	29298	2058.47	5504.11	3369.3	2803.7	4328.98	3122.98	3165.08
M136T38			55345.3	42966.6	39495.1	41484.4	57419.9	32401.3	23606.2	37650.1	39659.1	24536.8	35431.3	55204.9	58066.8	29083.7	38128.3	38669.4	8000.95	7870.79	8004.03
M136T382			11031.1	7599.33	6855.27	29637.8	6406.8	6090.96	5477.23	16460.6	4829.99	6857.7	7122.37	8889.21	15491.5	11710.1	7282.89	6820.52	17396.7	17429.3	17214.9
M136T42			1442.87	11458	3692.39	8322.22	8161.65	5164.91	8613.84	10669.5	7414.7	8467.4	6651.6	8427.58	12380.4	13132.6	8416.28	10596.4	7809.67	5793.75	7264.8
M136T598			98829.8	78575.9	74055.2	124367	66941.7	80051.2	70312.2	97122.4	101165	125688	132146	109167	107126	83620.7	22831	70227.1	83940	86652.4	83909.8
M136T622			18504.6	27641.9	22207.2	22198.4	6830.18	17569.2	15335.5	41500.5	38065.2	23465.5	49865.7	23655.9	21143	24278.8	31217.1	35513.8	32857.3	40984.2	33104
M136T642			12748	21068.4	18505.6	13160.9	20634.2	35907.1	10325.4	19139.3	20772	43075.6	64524.5	22006.8	26252.1	21175.1	25237.3	19267.2	19760	21775.1	19818.1
M136T663			38199.3	87372	52181.3	31563.9	114031	34207.3	33517.5	19121.3	63720.5	49451	83673.3	27096.4	50056	30576.4	33434.3	96763.3	39649.8	32681.6	39865.2
M136T665			1802.59	14029.9	28199.1	11758.5	19580.7	13274.5	21954.6	11099.2	20392.2	2360.36	13483.1	15005.3	13653.7	21416	18813.5	22312.1	22123.7	25206.4	23144.8
M137T100			18637.3	30008.1	15945.9	12146.1	11675	23745.9	14986.5	14754.8	20565.8	27143.8	26003.9	28473.4	24146.3	23962.2	27601.3	25156.6	23777.3	23556.3	23253.2
M137T132			45991.6	28350.1	24595.5	18137.7	22070.7	50651.8	17161.8	28853.1	35708.7	34694.8	22154	46158.9	43273.6	29627.3	22927	28928	13456.4	14298.4	14300.4
M137T245			5368.54	6145.46	6303.71	8891.48	7755.13	5811.82	5585.71	6730.25	6157.84	4942.19	6968.05	3739.12	5356.99	4622.47	3928.12	5158.2	4161.91	4365.45	4161.43
M137T288			1863.95	1748.5	2488.47	2236.56	1573.32	2472.98	2326.35	2883.2	2340.83	2327.07	1770.68	4969.22	5070.14	2134.79	2535.42	3019.73	3832.9	3842.64	3028.43
M137T302			10419.9	11155.8	9635.82	9782.02	6337.35	8671.46	12869.1	9324.59	12646	12955.7	11608	11017.8	10698.7	8626.91	9127.65	9346.27	12074.4	12110.5	13503.2
M137T324			21171	27675.4	28569.4	11579.7	17727.8	29866.1	32409.1	12429.4	34936.5	24590.6	32768.4	22492.4	27412.2	15313.2	36276.8	35418.2	13419.1	12506.6	12283.5
M137T34			3866.4	2886.14	2652.66	4541.24	4128.67	2606.62	2443.45	2273.63	2414.52	3521.97	2449.1	3452.06	2482.65	3196.47	2330.01	3025.89	2891.03	2962.59	2889.32
M137T348			1271.2	1545.81	1079.5	2242.45	1609.14	1458.53	717.12	1065.8	531.709	649.6	733.725	900.746	1409.61	811.808	1171.65	1366.67	798.764	829.134	797.295
M137T361			4574.89	5853.04	9749.78	11697.8	6722.33	5828.64	4222.13	8276.42	7647.53	9765.06	8372.94	7730.55	8775.06	9719.41	7829.39	4350.24	4142.22	2872.37	4132.97
M137T382			17148.4	24196.8	17254.6	88492.9	13289.7	19365.3	16965.1	46595.1	14806.1	14190.6	24441.4	14545.6	34206.9	24442	17733.4	14474	38981.8	36138.8	38977.9
M137T42			23846.2	12723.4	16335.7	17684.3	8264.52	4355.1	22733.1	16622.4	12830.1	5853	7656.88	11937.8	6894.95	6922.01	15641.2	8125.82	6154.65	6008.24	6015.75
M137T586			360035	670094	611608	435479	648159	646725	768488	481474	448489	340389	866017	554030	487650	700778	529987	695627	542399	538515	525930
M137T59			9677.2	4006.29	2449.18	3580.65	4284.16	5641.92	2529.64	7435.57	3555.6	5437.38	2372.04	2311.71	3360.54	8552.26	4704.57	3049.49	6172.42	6532.79	6519.22
M138T173			20400.1	22478.3	20571.1	25275.4	11257.7	24384.3	18465.3	5120.13	10776.2	20823.2	24034.8	23848.6	14971.4	19444.6	21393.7	16902	9673.95	9670.13	9901.87
M138T208			1851.72	774.252	1490.97	1593.97	1102.25	1957.51	2357.22	2377.48	3471.46	3025	3089.32	2413.47	1831.93	1790.7	4360.04	2335.93	1569.25	1836.37	1834.95
M138T213			3854.68	72374.9	3722.11	68530.7	3529.01	2310.5	65750.3	4743.41	63201.9	70946	61211.8	2950.41	2151.62	3447.34	2193.69	63107.8	2716.51	2446.77	2709.03
M138T279			70932	67908.9	62313.2	63305	67480.9	77461.9	18384.8	8654.16	63637.9	35060.5	41909.1	28998.2	21876.3	34104.3	42721.3	30029	14907.6	14493.6	14481.3
M138T44			35409.4	24896.4	37935	70020.4	15524.2	69849.4	5927.65	48701.8	13782.5	13373	12785.6	14992.3	19273	16298.4	14903.4	11042.4	19571.6	19425.7	23396.5
M139T102_2			5216.64	6647.61	7850.13	4484.51	3158.74	10767.5	5389.54	5972.13	7555.61	6175.11	4998.75	4992.91	6230.06	4473.5	7548.01	4783.42	6474.08	6446.46	6932.54
M139T154			64334.1	137651	83328	72984.9	141879	91294.6	101736	133126	65995.1	92902.2	94338.3	103401	115603	73717.3	136086	114564	66572.8	64157.5	64234
M139T176			6610.94	1307.29	4725.14	9197.03	6143.64	4082.38	8467.62	5004.81	6043.73	7014.78	7063.26	4369.54	4181.92	3835.86	4121.96	6544.23	13134.1	12556	12567.7
M139T208			2498.1	668.496	2562.97	2506.52	1023.82	2310.24	1538.39	1871.62	1511.32	2417.05	1429.72	1214.36	805.385	924.899	876.667	2090.15	4645.87	4135.05	4634.1
M139T262			7993.16	11994.9	10891.5	12314.1	6319.25	11202.6	18039.3	12339.1	9808.93	6702.99	7148.91	5256.22	9559.11	7283.57	8410.69	8866.72	18804.5	14859.9	18810.2
M139T265			2201.17	4598.92	1494.42	1137.68	3385.92	2328.91	3739.75	970.357	2317.51	1322.69	1972.44	2369.15	3071.15	1937.8	2297.89	3211.64	1415.64	1558.55	1414.27
M139T288			1316.65	1677.02	2498.91	1932.98	1929.43	1600.87	2020.17	2900.65	1229.89	2137.27	1668.09	2048.25	1302.78	1364.58	1946.16	1627.58	895.913	893.201	699.129
M139T302_1			4923.65	4354.52	3163.71	1363.17	2640.18	2714.98	3517.25	2464.1	4065.35	5672.59	3538.17	3734.23	3237.17	2843.48	3950.01	2691.72	5178.04	5179.35	5253.59
M139T307			5250.78	5675.81	8907.22	22034.1	15850.8	6222.5	15537.1	11369.2	13499.6	2502.31	4563.45	14203	1586.6	17948.9	3051.83	13345	9501.82	8351.02	9510.2
M139T310			544.039	1328.28	1231.64	2739.55	1011.04	4890.14	595.66	2948.86	1460.08	1501.02	1792.29	2091.01	1439.44	1297.94	1315.98	1592.51	2132.47	2134.15	2005.45
M139T345			14285.3	1350.59	22946.4	10967.8	2370.93	1999.64	2138.99	34550.1	1608.69	2002.86	1635.91	1700.89	8862.21	2490.08	1944.92	1845	10002.7	6361.07	7652.14
M139T359			11560.6	13823.6	18596.3	22922.7	12598.2	10681.9	15904.7	82834.2	11852.7	23361.6	22443	12966.5	14664	18896.6	17881.7	13533.7	38200.7	38052.6	42551.5
M139T364			6114.14	6359.48	5262.68	4008.9	6436.62	12667.5	358.085	7514.39	6731.54	6046.9	15266.6	6258.27	4825.97	4461.26	6100.17	6269	6394.52	6890.06	6388.78
M139T389			7344.36	6722.09	5027.26	3860.07	5151.12	14907.1	4971.64	15142.8	4208.3	4526.99	4026.17	5112.28	6090.4	6346.35	4061.85	3730.67	5148.97	5056.24	5148.2
M139T391			7149.08	6057.15	16074.3	19713.4	6276.53	10439.4	4215.3	27183.3	3988.39	11867.7	7839.06	4402	2614.7	3596.3	4562.49	2233.47	12536.6	13039	13041.7
M139T437			5798.32	5598.34	4981.4	10870.5	3412.23	5988.37	2490.72	17019.5	2406.78	2234.81	5937.18	5272.13	2099.21	4830.41	5162.5	2644.95	3376.34	4246.92	3269.4
M139T74			27139.1	19921.7	21109.4	22477.8	20888.3	12180.7	5054.5	15849.7	10699.2	12254.2	5442.59	23637.3	26598	22458.5	12128.5	16026.5	9534.18	9534.85	9326.69
M139T86			22920.9	20174.9	27897.2	17389.6	8663.8	11965.3	18461.4	15516.2	5260.05	13010.5	20686.8	24229.9	22161.3	22244.8	15546.2	14959.6	10172.4	10195.6	9900
M140T162			7725.34	3887.79	11280.8	7842.98	6686.23	4092.59	5183.66	23585	6957.75	13949.9	9517.45	7628.6	3642.88	9914.16	4884.54	5205.72	6931.56	6929.36	6755.25
M140T185			122622	93989.5	105551	249907	86321.8	126329	83861.5	179953	119674	142259	120925	104941	95547.7	116466	102177	113963	115939	115490	115490
M140T197			38445.3	51805.4	36535.6	451909	16139.3	31866.7	20742.9	55223.1	22817	35133.6	31555.7	26272.2	27161.4	33301.2	38956	32980.8	45250	44299.3	44300.7
M140T206			28158.8	42345.8	30920	12598.3	19689.5	15640.1	18439.4	7997.39	27233.1	34901.1	33152.6	44097	65437.4	79495	32698.8	24856.1	94386.2	95085.3	96109
M140T264			8751.08	8843.34	13053.9	6064.87	9528.92	9829.24	8735.8	16580.4	8080.72	9309.76	14916.9	8630.06	7324.98	8151.58	11570.4	7460.47	14519	12243.1	14592.1
M140T349			25241.1	23782.4	19921.6	58213.2	16531	16444.7	10946.9	40826.6	25489.7	25929.4	22506.4	27217.3	33472.5	30136.4	26806.4	33172.1	32611.6	32795.4	32609.5
M140T375			11437	10181.4	10794.1	24326.2	8908.52	10148.1	8454.5	32793.7	5861.8	16851.8	10188.6	9507.84	8544.24	9593.33	13248.7	8134.1	15248.2	15243.9	14628.5
M140T389			3976.48	3779.18	3774.87	3291.45	5014.53	2405.57	4583.15	2187.14	2165.3	2974.54	2970.45	2604.72	4170.45	4560.21	3400.95	3028.29	4721.68	4721.43	4942.35
M140T463			8164.89	1246.22	4139.46	8092.4	1584.53	2898.19	363.877	7660.53	551.794	2897.32	1472.41	1240.96	1529.27	2643.63	2523.02	704.369	2932.37	2438.19	2901.69
M141T100			51503.8	41208.9	19800.5	22398.8	25717.5	43488.6	36101.3	36520.8	15467.4	33860.7	45880.8	31752.1	60397.1	29188.2	29626	25425.6	35766.9	35433.4	41553.8
M141T125			65638.9	39287.4	87788.2	22453	7669.82	38833.4	33680.4	45867.2	15580.5	86448.7	36484.9	49106.1	62617.5	16498	45524.5	49081.2	36056.4	38912.5	36167.6
M141T139			7233.83	6314.12	2847.98	9047.49	3700.61	1381.84	5923.17	7646.88	2291.05	2967.07	1434.36	7541.46	2330.08	9847.53	6747.72	3146.55	3653.95	3670.1	2040.77
M141T214			49268.8	47794.1	44619.1	39756.7	53395.8	26442.3	33795.7	16085.1	51462.5	52690.7	27206.5	28010.2	51380.3	234845	35081.6	46276.1	68112.2	68374.1	97886.6
M141T250			84929.3	84258.7	136531	75528.5	92837.5	77590.9	180261	70465.4	165779	77940.9	81512.3	76629.5	80147.1	78227.8	77724	86490.8	60900.7	61404.2	61406.2
M141T284			193991	287463	194796	161337	210025	299144	231950	155092	144251	115813	327878	174768	124754	188299	196753	193420	120477	120939	141433
M141T303			223927	232768	173848	129128	187938	264679	264516	181388	555809	544094	625866	261853	172706	243673	551788	514281	198370	172310	198030
M141T304			524.348	1473.15	662.232	718.451	1240.77	1059.63	1561.9	1120.38	813.364	1146.51	1309.61	1070.81	988.016	1243.67	972.199	1087.04	652.699	817.321	644.314
M141T336_1			293765	273527	235990	277889	280667	273310	251592	237164	158732	241123	218385	230610	206714	237135	254068	267094	159304	224549	223734
M141T336_2			8.26338e+07	8.41963e+07	7.57305e+07	7.96152e+07	8.18076e+07	8.20896e+07	6.63605e+07	7.20947e+07	9.2887e+07	7.62477e+07	8.91136e+07	7.20037e+07	5.50725e+07	7.778e+07	5.4266e+07	8.57787e+07	6.44109e+07	6.43101e+07	5.91791e+07
M141T40			5831.27	2758.06	3796.11	6040.59	3487.14	1568.87	9594.32	8181.21	5014.68	4601.93	12877.5	4967.5	4408.9	4142.79	5470.83	6004.86	2933.91	3446.92	2934.17
M141T422			869.045	1844.38	1297.05	8084.01	1518.58	895.513	550.217	1499.02	1390.4	1413.49	1349.93	449.423	1946.78	1194.73	526.534	992.578	2313.57	2318.38	2430.11
M141T424			160578	165952	142261	115302	207526	146530	143404	129510	109397	835991	72424.5	75854.9	186481	137159	189601	160135	151035	147768	150917
M141T78			15636.5	24034.6	19322.1	17241.8	13193	17903.8	14622.7	14869.7	17433.8	25768.8	11166.8	15146.3	13517.5	22722.9	13795.8	22596.8	10050.2	10044.4	9504.39
M142T100_1			3798.89	11560.2	1243.1	30665.1	3867.66	3086.43	14506	5350.93	3925.89	4532.84	7320.59	6548.24	12121.7	9737.54	17021.3	4765.57	10042.1	13108	12935.9
M142T105			38742.1	29466.5	37020.4	27537.7	11530.5	14563.7	9738.11	13708.3	11362	4027.6	5582.43	8232.72	5944.2	4918.51	7792.48	10218.9	11452.2	11125.8	11446.8
M142T121			7651.64	3054.96	2940.73	3084.55	3595.46	2631.96	3818.72	4003.58	14506.9	10195.2	16988.8	7979.92	7226.73	3994.13	20725.3	14000.5	10927.8	10350.1	10938.7
M142T211			637.237	448.57	1782.94	832.799	519.927	425.124	982.143	1605.06	1035.15	982.383	1563.72	2321.66	2962.46	1594.81	1060.15	637.748	3973.92	4611.04	3966.95
M142T224			2263.26	2859.73	7898.66	8024.56	2942.06	32169	4653.43	4221.34	16027.7	12317.3	19549.7	13468	9156.72	6486.25	5016.18	3977.83	15434.7	15736	15736.3
M142T256			13927.2	13415.4	17332.5	17115.7	14375.2	8477.45	10435.3	21047	10019.3	8985.36	13714.8	10814.5	21289.9	13334.6	15128.9	16327.6	26526	26527.4	27058.5
M142T286			3531.58	3808.05	4779.31	4969	1980.95	3547.53	7291.95	8168.99	6130.39	2724.14	3382.2	4172.7	3870.63	3795.6	2947.78	2841.02	5492.35	5097.21	5492.77
M142T312			5267.28	12025.2	4564.8	11191.2	3105.11	11531.3	5839.52	8860.4	2740.45	3375.62	4027.57	1607.38	2944.84	11596.8	6701.95	5668.13	5757.22	5971.94	5966.6
M142T347			1936.74	1845.05	1406.52	1046.55	2838.63	1509.84	1799.26	2092.72	1158.88	1460.05	1318.56	1491.91	1427.65	1119.34	2556.8	2326.9	3334.71	3328.47	3594.52
M142T348			1776.12	1860.5	2980.49	2072.11	3216.44	3835.5	2667.81	3363	1071.29	1108.19	1477.82	2589.23	1745.65	1535.03	1369.24	1440.77	3763.65	2475.37	3701.37
M142T409			10235.3	15957.9	8937.09	16671.8	3143.99	4293.59	4600.54	22828.2	4640.35	5881.05	7404.09	7282.26	7787.35	6335.03	5294.53	6611.27	11157	11458.4	11457.1
M143T100_2			129043	101859	81540.7	85496.6	92848.4	91534.3	220695	83329.8	93120.6	89081.3	121886	131606	137330	225725	88997.9	97399.3	92978.9	89130.6	93027.9
M143T123			2155.75	1533.69	2779.51	59131.8	1378.55	4236.77	2403.11	97172.9	1134.55	2642.93	1977.33	2862.58	4990.6	3316.21	938.363	3601.09	3637.89	3415.4	3402.03
M143T234			5299.6	6490.51	5871.54	11246.6	4248.51	15032.6	3191.72	5448.7	6677.53	2458.62	5683.2	3379.22	3628.36	2918.53	2723.01	40066.5	8414.31	8417.4	8080.88
M143T239			2294.99	3665.99	2062.8	1424.16	2710.18	1473.25	1566.69	2178.09	7063.17	1455.7	6347.37	4416.72	2228.02	2847.99	1557.55	3378.61	1740.56	1803.91	1744.58
M143T256			5437.38	5143.11	7492.64	37585.4	6441.32	4406.47	34799.6	8492.16	5269.68	6058.54	36108.8	7190.69	6510.63	5013.17	5427.96	33375.8	6397.54	6379.02	6571.25
M143T302_2			16423.5	17064.1	12295.1	13185.1	12842.8	14447.3	15241.6	17730.2	21028	18488.6	18249.9	19086.2	15638.6	15579.3	12900.9	12569.8	18580.8	17760.8	18564.6
M143T314			4220.64	3076.64	3549.5	3730.18	3286.27	5983.68	2484.39	5687.21	4368.36	2914.11	10657.3	2991.17	1427.15	9511.62	4273.36	9294.41	2611.34	2612.54	2572.45
M143T335			3101.06	10122.2	3974.13	1600.53	3731.25	10246.5	10513.7	3610.42	2079.66	2159.24	5979.39	5845.05	3722.92	2537.35	2994.12	2584.45	6391.29	4772.95	4710.54
M143T343			265309	4029.87	7081.97	22688	244580	7312.04	9836.57	12429.9	13103.2	208777	275152	13219.5	9321.77	7686.84	252861	2251.47	215216	8415.29	208696
M143T369			3299.9	309.273	5432.69	3870.65	7981.26	4626.75	6363.71	5085.89	5955.65	6485.77	9454.5	3934.07	7614.61	5521.9	4355.81	5245.77	6365.38	5002.38	5181.55
M143T372			16594.3	15511.3	11353.5	13933.1	11554.3	16342.8	16783.3	17502	16559.4	10231.8	16834.1	11543.6	11143.3	15310.2	13866.8	8624.81	9382.19	10547.4	10556.1
M143T399			5517.15	3768.49	6499.4	24804.2	15971.8	3381.7	7772.72	10537.2	1400.55	3139.59	3167	3007	3753.54	3002.18	15944.9	2479.33	3279.58	3403.83	3405.49
M143T52			216750	182866	124059	522200	594913	161082	733207	533198	147396	293514	673250	691118	715994	236562	556934	596959	278999	278992	282262
M144T105			10680	12076.2	12690.2	10278.8	2246.68	3762.57	2382.66	4330.89	3089.41	5373.51	1503.01	1897.89	1038.2	2146.91	4857.36	1750.63	4464.99	4844.13	4471.09
M144T117			217182	186861	154553	278253	249977	100864	246953	143791	100682	77317.5	167671	221316	293593	202590	240436	171464	183848	176008	175980
M144T136			356641	258955	578646	138240	374269	259610	230045	542529	179505	180221	171649	386404	903596	178722	902390	427426	94127.4	130102	129973
M144T201			68212.5	42019.5	59964.9	565518	32356.7	70554.5	33359.1	216926	218747	54497.3	73227.2	40086.5	53655.8	30569.2	39747.8	43248.5	77741.4	76281.8	78791.4
M144T257			12134.3	11277.6	10154.8	59922.1	10426.3	12871.4	13918.5	8069.72	9221.26	7786.01	8949.78	7291.27	9938.49	7919.5	16932.6	10769.3	11398.6	11795.4	11771.8
M144T270			32195.3	25211.3	36059.4	162386	27477.6	58412.2	27779	121590	29465	76670.4	35064.5	41709.1	54416.6	43227.9	24519.8	29077.6	178853	179376	99667.7
M144T297			36578.2	24311.1	79027.1	48485.4	81765.8	52747.9	61615.7	35454	33266.3	39403	133569	153253	47393.8	47316.6	47118	51747.6	39328.5	39135.5	39328.7
M144T299			18213.6	20774.9	20081.7	25104.8	26430.2	23169.2	31989.8	19314.2	12382	10403.2	17404.6	13488.9	18413.2	15983.4	22653	25898.3	3484.95	3984.1	3409.38
M144T331			19352.8	21936.9	20485.4	22955.8	19293.2	21846.9	13755.3	22254.7	21512.6	16463.7	18514.2	8519.94	16311.6	19649.3	28073	21715.1	16706.3	16078.5	16704.2
M144T390			10133.6	19411.1	12246.2	25535.8	7401.42	13160.2	4295.76	22514.9	5072.65	5125.81	7924.21	6008.62	5307.98	5361.83	5891.22	4843.29	7979.11	7978.7	7877.62
M144T42			116126	47032.9	61788.3	43274	118978	51137.8	237879	102826	39562.5	24954.6	23017	29273.5	84066.4	99149.8	107529	138701	37251.5	40104.4	55536
M145T125			7423.7	6118.69	4853.16	2221.66	991.666	30142.3	2767.76	5277.43	2326.53	3313.84	3176.39	3700.43	1081.32	3977.35	977.066	2261.53	2813.34	2823.79	2561.99
M145T167			2171.8	2311.09	2297.99	936.57	1922.03	639.921	2547.22	2697.83	1908.14	777.832	2159.32	1240.86	1582.02	2002.87	3036.57	1866.64	529.724	525.28	646.551
M145T200_1			262434	234873	186487	181926	181064	134079	219760	194287	190233	211622	267718	266999	277596	312303	310312	301592	150661	150638	148100
M145T240			1470.62	3256.28	3097.33	2879.43	5055.85	10054.5	844.073	2064.02	3217.29	2079.24	3376.7	2019.75	2395.85	2485.64	1318.92	2984.47	1877.38	2022.85	2021.94
M145T244			5145.01	5409.59	6657.09	26952.6	4636.73	5556.87	3987.92	14715	6918.79	6481.77	5183.54	6526.85	5932.41	5309.16	6463.75	5411.06	6029.8	6245.94	6182.56
M145T255			11182.9	12839.7	11693.9	21442.3	15272.4	15609.4	12946.5	69079.8	9085.71	8820.68	9763.46	11118.5	9418.17	7113.95	8155.77	11252.9	27997.9	25128	27944.9
M145T285			12155.3	10231.1	7093.05	24338	9278.19	8986.45	5845.32	22405.6	6893.73	6760.68	5784.24	6121.74	4862.94	4139.83	5300.84	6000.42	8657.04	8653.31	7705.26
M145T298			7680.77	6859.66	8160.78	8086.23	9759.89	11669.7	6069.14	4685.84	8942.75	8995.21	8504.82	10897.4	7029.37	14156.8	6330.73	4501.67	6197.98	6157.02	8064.82
M145T302_1			1115.26	15087.6	526.258	7080.88	432.606	10103.2	611.99	15550.1	5905.01	1085.25	1186.67	1076.39	1099.59	1248.45	876.692	958.474	815.761	816.146	799.836
M145T302_2			14964.7	14112.9	11126.5	59075.3	10479.9	19583.1	14000.8	11019.5	10383.6	13409.6	12057	12765.3	13144.1	9581.76	9750.1	10961.6	16888.8	16837.1	16593.9
M145T346			2709.62	5704.61	3689.16	3901.32	7064.56	8121.65	1862.76	6709.36	2360.99	4543.36	1514.73	3554.87	3306	3049.75	2691.61	6864.9	3282.52	2939.82	3282.02
M145T370			3.29504e+06	2.39563e+06	3.06283e+06	4.84817e+06	3.09741e+06	3.09362e+06	2.78418e+06	3.75354e+06	2.4246e+06	2.76665e+06	2.9737e+06	2.62599e+06	2.70149e+06	3.76433e+06	2.37126e+06	2.42072e+06	3.61519e+06	3.6159e+06	3.66241e+06
M145T371_1			17207.1	13016.9	21414.4	25225.7	17818.9	14231.8	14236	18469.2	9384.18	16537.7	16279.3	12893.8	13936.4	18489.6	12983.7	15141.8	16033.7	16668.1	16670.6
M145T383			7207.09	18314.7	15330.8	16690.7	4080.56	8217.02	1.43423e+06	12847.8	8471.91	9230.18	5713.34	6412.45	12898.8	9692.28	10430.9	5583.57	10979.3	10973.9	10249.1
M145T524			1386.7	625.814	751.533	5063.63	622.124	472.94	404.426	2726.69	133.546	1003.3	1889.56	985.321	3671.91	1523.12	1857.2	1329.89	1414.65	1109.41	1399.01
M145T525			401710	387271	306700	1.23028e+06	330276	294491	317019	936348	295908	390336	415616	316427	593056	655916	492120	497440	615965	612314	612317
M145T592			24206	127381	23929.2	36573.6	23563.4	21901.2	15107.7	26853.8	148303	19118.3	26311.7	60577.5	31759.7	33090.2	25535.3	306493	201884	45820.4	199668
M146T174			9203.29	9748.79	4839.25	14829.6	19903.5	12553.4	20624.4	8693.83	14069.6	14684.3	12566.6	15358	25992.5	9407.48	16989.9	16119.5	3395.85	3393.32	3066.04
M146T213			15616.6	6020.19	5985.35	13569.9	2523.48	3015.64	934.183	6074.46	1071.44	1536.57	3550.29	2081.74	6681.28	2693.31	3811.29	1904.17	11215.3	11346.9	8827.06
M146T244			13537.6	13340	14356.4	11381.8	13857.9	15820	11178	20370.5	17972.4	14264.5	14670	17182.3	18633.1	12644.8	15163.7	16694.7	12358.5	1638.53	12312.9
M146T257			5692.16	4752.56	5936.83	12944.6	3702.01	3288.35	3285.74	9256.31	2130.74	2470.01	3571.6	590.857	4459.06	3738.13	2471.76	4001.01	6740.85	6741.53	6609.36
M146T29			27248.4	23380.4	20642.2	10127	29364.3	50938.8	29104.5	44808.6	10758.9	18873.2	18779.2	23217.8	44874.6	36714.9	49934.5	44934.4	27768.1	28607.6	27788.8
M146T298			174769	138999	134275	127903	124331	107149	199039	121860	209388	158031	189240	224212	153249	213749	134736	243110	135070	136184	137798
M146T301			24676.3	16476.6	21738.3	105402	26289.8	24235.7	24283.8	55279.8	11843.3	13300.8	18498.2	17034	22038.3	23872.7	13578.7	26511.1	40880.9	40245.4	41729.7
M146T345			1429.4	1887.41	2654.53	4103.73	1830.23	1970.16	1405.37	2580.67	1199.71	1591.12	1517.34	1840.85	1678	2629.63	1295.02	1226.91	1591.76	1589.36	1643.1
M146T348			53764.6	51631.7	48096.6	85864.7	51313.2	44256.3	39846.1	61302.5	28811.1	34683.2	37245.7	42819.5	70988	56363.3	48667	53718.2	55442	54737.6	54737.5
M146T372			3549.82	5226.31	11920.1	9818.57	3053.32	9783.63	3699.78	9457.85	2881.34	6103.04	3951.83	2887.38	397.634	1144.01	2658.96	1697.51	5238.38	5559.03	5555.83
M146T380			3099.73	2525.12	2167.11	1671.68	992.032	1021.33	1222.78	1550.87	1150.84	1024.23	1370.46	77366.9	79864	1578.38	1232.14	1051.5	1761.35	1807.1	1761.26
M146T398_1			1377.09	999.825	1630.56	4805.62	831.239	618.81	882.774	927.615	646.189	965.637	752.408	930.903	835.026	1029.07	811.352	1524.89	969.001	1088.44	970.8
M147T113			21871.3	79964.6	17048.4	128809	19875.7	30959.1	4798.51	70090.4	13154.9	25300.1	25286.2	92547.8	7043.76	61304	11443.3	18131.9	68313.2	52135.8	63483.4
M147T127			58300.8	130801	34249.3	93103.7	89884.5	121601	74758.5	39029.2	20477.8	49710.7	38369.8	38852.4	90120.7	21911.7	48345.3	69110.6	27379.3	27385.4	26638
M147T128			5499.77	7002.34	3103.2	2548.3	4441.16	4468.48	57055.6	3037.69	4483.63	6221.37	21972	52892	7291.41	3993.81	10691.2	5943.97	7898.79	4980.38	10996.7
M147T14			31589.9	27011.6	10349.3	15394	19846.4	20687.9	72200.1	39414.2	10916.8	32762	101589	35279.9	25802.1	27173.2	43760.5	28261.2	17272.5	20395.7	20447.8
M147T174			61766.2	54793.6	46736.9	51955	68735.3	55940.4	51455.8	53086.4	62024	41896.9	73150.9	68769.3	53127.7	89068.5	57753.6	60198	29612.2	29760.2	22435.4
M147T200			228529	221700	173206	154408	161691	140045	248669	181310	176780	174496	221772	228723	264494	234305	238496	266035	145537	145864	176006
M147T206			1325.29	1574	2081.56	1035.13	1288.81	7063.77	667.36	436.523	6668.18	1697.52	2063.24	5882	1748.19	1154.38	1079.83	1489.94	6704.43	6704.71	6594.59
M147T231			15328	13478.9	16782.2	12643.2	10743.3	8316.1	8699.19	13045.2	10394.7	11461.9	11305.1	11565.5	12302.3	10679.6	14431.9	11586.2	9615.61	10158.7	9583.74
M147T235			490.789	1403.36	3137.32	3580.33	1207.78	2663.38	1876.28	5555.93	2149.15	1508.56	2961	1942.87	2072.3	2692.12	2201.83	2265.9	3349.43	3198.58	3210.95
M147T242			5612.01	14873.3	82080.9	40788.3	137259	95520.5	33679.3	40023.6	95360.3	59665	78679	79661.8	28833.6	20391	54293.3	52811.9	27560.1	31199.6	31493.9
M147T254			358925	333811	328765	762628	229018	214827	252322	675452	187709	216513	267544	224510	280546	253277	222946	186186	431526	437354	437381
M147T255			1232.16	1444.72	1306.39	3259.09	494.068	695.872	947.115	2254.98	542.123	848.643	893.987	421.434	504.906	722.699	905.966	478.023	649.735	704.352	911.449
M147T281			79534.8	64068	55393.7	41859.5	68671.4	38232.3	102269	42139.1	31428.3	68285.3	53917	47106.4	45889.8	43891.6	80570.6	74318.7	25920.4	25422.2	27536.2
M147T323			58336.9	57873.4	31052.4	26757.1	52213.3	34008	40735.8	19509.5	45354.7	42342	64495.9	53198.6	26027.2	32644.9	75896.3	69232	28712.3	29583.2	29591.1
M147T346			15401.6	31836.4	14463.4	22301.1	41019.9	38058.9	39342.9	24289.8	40945	36176.1	30900.2	8834.15	8416.56	6089.13	35237.6	7179.14	18483.8	17700.2	18483
M147T358			82022.9	95489.6	83341.3	46695.1	44399.4	101468	100257	32723.2	147252	91705.7	87646.6	87628.5	68586.1	73492.2	102308	132306	41018.6	41808.4	41802.3
M147T397			44758.6	45584.6	73215.4	113420	38949.6	96948.1	38116.9	195178	36046.4	53650.5	51519.1	42306	30066	46328.9	48456.3	32742.2	98118.3	97242.1	98119.6
M147T424_1			27664.5	33441.4	22907	9709.03	35993.7	27197.4	33148.5	11768.1	29663.6	91194.8	29437.9	26148.3	24541.4	16107.6	43632.4	36198.6	14352.5	15267.1	14434.2
M148T133			31290.8	37594.2	18156.2	15669.4	17460.4	8395.62	16124.2	12719.4	37422.5	72206	26661	43239	57328.6	54115.5	25757.1	31144.1	28519.8	26047.2	28447.4
M148T147			37323.1	135453	51209.5	19868.5	23111.9	17258.8	18524.3	12815.8	69859.3	108366	97235	75079.6	66856.1	88220.8	43296.6	101698	54439	47326.7	48291
M148T172			20785.1	25733.7	13277.1	10294	12339.1	9113.07	13479.3	9613.8	42214.7	75397.2	35482.1	63164	26152.9	86378.5	23441	19422.5	17789.9	18393.2	17792.6
M148T281			100386	51912.5	75217.8	267549	66024.2	57674.9	66323.7	183166	72032.4	75172.7	101745	76447.4	106996	107187	69879	68405.1	99683.2	100401	99682.7
M148T29			30108	14450.1	17707.3	12846.4	19272.9	58283.8	21330.7	46621.2	9744.03	16581	17282.4	20662	57984	32570.7	55252.6	53583	27921.2	26579.1	26612.3
M148T378			977.358	788.425	1451.12	2827.87	951.404	717.568	399.132	1728.31	844.808	970.85	505.057	558.207	1447.59	2302.13	1690.82	1770.45	1214.6	938.541	1219.61
M148T398			2481.86	3191.21	3227.91	7963.32	1677.77	917.095	2097.64	2108.02	1014.34	1886.03	1712.91	1363.02	1111.63	1900.03	2106.41	1620.96	2469.97	2470.35	2560.21
M149T100_1			50998.8	63324.2	34534.6	45831.3	69993.5	90839.6	122249	50982.2	53306.7	34827.4	70857.5	81757.3	80046.1	76587.3	54540.1	68952.3	66145.5	66465.3	59510.6
M149T100_2			374867	180075	188402	135316	36680.4	41910.5	41724	67382.3	60951	116399	194796	69370.3	66593.8	63626.2	64227.4	71710.2	62118.4	58993.7	62128.5
M149T142			6911.39	6964.87	3651.2	8324.67	30123	8394.5	45399	7187.7	8841.63	5347.38	33061.1	5853.23	5791.87	5777.58	7916.08	7013.93	26522.1	26559.3	27389.3
M149T143			3012.15	26021.5	8216.62	5541.98	28551.6	27731.5	46693.9	13134.3	12759	6221.88	5736.44	4684.68	2222.1	54091	6314.5	3402.7	25372.8	25373.9	25682.7
M149T152			22801.8	31223.7	25865.1	28983.3	49537.4	50813.4	75364.6	38077.8	73710.8	90216.2	44213.4	86394.1	58437.4	63846	66815	54635.1	34067.6	34083.3	32684.8
M149T200			92837	104077	66452	58999.1	78554.4	58850	92512.4	72947.1	69561.9	68002.7	111787	83987.2	103206	109926	95705.6	101701	89517	89668.9	72225.9
M149T210			4154.82	1048.82	4170.62	271.027	660.153	909.036	1523.37	4575.4	1132.91	3626	3146.09	1383.48	1735.44	1591.3	1527.78	3298.46	1462.04	1462.78	1246.16
M149T229			17633.3	16012.2	15553	15415.5	12155.4	10862.1	9897.38	18408.5	11261.4	12897.7	9340	10783.4	10623.9	11017.2	11892.7	11461.6	12649	12420.9	12580.5
M149T299_1			101235	2970.02	3106.84	4946.67	4435.02	1693.16	3441.37	3305.7	1212.88	2546.17	2350.77	3452.03	3455.26	3285.58	58676.6	604.974	2630.37	3269.8	2561.72
M149T302			6575.85	6662.33	5369.71	4305.43	4873.48	5653.24	5554.94	5415.34	7370.15	6269.28	6153.5	6078.55	6580.9	5468.62	5580.75	5603.06	6226.92	6226.58	5583.67
M149T370			2279.62	2480.84	298.644	4570.04	4286.42	2271.92	3714.43	4714.1	3505.01	2952.73	1956.47	1905.14	3772.72	4098.58	3148.6	2337.76	4395.54	4419.57	4436.88
M149T389			5532.42	5679.12	6218.07	12923.9	4173.5	7940.24	4172.32	8306.14	3704.95	3430.83	3514.95	3527.3	4807.81	2551.61	3426.88	3438.5	6190.3	6440.22	6439.52
M149T53			17728.7	10212.2	6559.16	3603.38	23131.3	55242.6	18991.1	18012.1	5265.57	7629.18	6237.09	6517.8	15364.4	4547.94	3854.98	6684.63	14008.6	12156.8	12209.9
M150T220			7726.31	9167.71	6916.85	7334.81	8215.79	7622.65	2226.61	1270.65	6660.44	5261.2	4246.48	2906.51	2464.71	4978.25	2559.16	2627.77	1754.25	1941.19	1746.14
M150T273			1026.86	863.406	1185.68	6047.6	451.794	3579.97	718.894	3081.08	613.102	1042.01	1730.24	1975.65	1496.85	4830.39	5955.93	330.204	2195.43	2196.07	2385.57
M150T347			891.09	1398.29	524.151	1093.89	1048.97	504.332	820.221	1366.6	1108.09	652.461	976.323	1780.65	1517.88	728.845	1487.75	1107.11	1128.54	1143.76	990.056
M150T370			16932.3	11249.3	15639.4	12962.1	12997.4	13432.3	10232.3	13696.6	9382.18	13717.4	12804.3	14906.9	9791.98	13443.6	15216.2	9218.98	14452.7	14452.6	14678.6
M150T77			28115.7	15730.8	18714.8	9313.26	17075.4	7947.29	23689.9	22542.1	10193.3	28434	15908.2	13190.2	14118.2	22301.9	17233	17773.4	23333.7	23283.3	24180.9
M151T118			31328.1	29854.2	21223.3	18942.1	43272.1	39103	39581.7	29066.8	18088.7	15178.5	18061.2	30761.7	4979.12	29765.5	27306.8	28670	10431.2	10407	11527.7
M151T120			3378.79	10071.7	5468.51	4478.61	1656.37	2043.69	7752.54	7633.56	26413.5	12113.6	6091.6	5300.55	7193.6	3225.09	4642.11	28275.1	7121.06	5293.68	4267.01
M151T200			9004.64	9338.43	10060.7	8145.61	1813.56	4353.72	5066.37	8287.79	4737.36	6735.07	11573.4	12816.6	3652.46	10013.8	11053.1	8201.65	6465.9	6453.66	6668.47
M151T208			4041.79	3035.76	3425.93	2288.78	441.576	2565.39	2587.47	1872.58	3750.66	2406.92	3232.08	3516.15	4082.56	3097.31	4308.12	2291.41	34103.1	34221.7	19510.8
M151T210			2571	2696.8	1931.44	1203.42	1978.3	1663.34	2113.93	1185.23	1212.22	2622.84	1521.34	1969.27	2166.41	2072.04	1932.32	2113.01	1231.05	1346.81	1232.55
M151T219			20.294	76.5052	20.5634	70.8743	38.4112	16.9551	2600.39	3468.51	11667.6	9692.33	8965.56	6240.32	5007.02	8016.46	4799.47	3544.75	2082.73	2212.91	2213.55
M151T297			31077.5	19122.7	16423.4	41284.7	20431.1	9325.37	17905	47852.1	5400.46	16785.5	7693.2	10754.8	9728.83	6908.9	11398.2	9346.88	8019.89	6697.17	8021.15
M151T302			5394.11	5715.85	5282.85	4310.36	3926.16	3561.44	6748.06	30531.5	5594.2	6597	5905.7	6599.01	4407.67	4156.46	4599.83	5893.6	6391.13	6613.92	6388.9
M151T343			3059.31	3036.93	4350.41	2256.7	3827.72	4110.18	2848.72	2050.68	3924.86	5257.82	3637.99	3597.36	4167.85	3651.43	4296.46	3771.64	4171.73	3653.45	4178.52
M151T35			104439	96867	74363.8	80354.6	89452.8	59741.7	76620	71620.1	67566.1	62818.3	69671.7	88732.2	87144.2	75340.8	79321.2	81677.9	17677.5	16682.8	17680.9
M151T361			1393.15	1570.7	1149.35	894.648	2347.08	2618.03	2292.03	617.613	1003.38	1345.66	2327.68	2613.46	2757.28	2137.71	1458.27	1362.48	1780.47	1728.88	1731.78
M151T379			6808.83	2948.07	4654.33	3709.29	4375.36	4338.27	4232.31	5724.83	4626.11	4350.4	4597.12	5277.19	6734.91	6901.21	5944.67	4770.29	7005.5	7022.64	6498.41
M151T410			2280.19	1606.76	2210.9	4557.81	1187.7	1713.2	1372.23	1194.13	2158.57	1702.86	2322.99	1831.75	2554.18	2190.8	2417.47	1880.54	2402.03	2396.71	2396.73
M152T162			32434.5	36970.9	40134.6	32790.7	31261.9	33968	26454.9	62435.2	35815.1	91483.1	38100	38541.1	44427.6	37278	71855.6	25680.2	37369.9	46789.4	37484.2
M152T173			87532.4	48324.1	36810.2	74574.7	37965.7	23050.4	52662.6	79716	101743	93931.4	82781.5	121384	98471.9	72608.3	71403.3	56033.1	30429.9	29899.4	29907
M152T202			2.39511e+06	3.10872e+06	1.5252e+06	332295	1.2821e+06	700245	1.18451e+06	710879	829723	1.55829e+06	1.06798e+06	1.04106e+06	966678	1.72598e+06	801306	637818	976773	976784	963501
M152T312			6623.88	4714.47	5097.09	8984.87	507.904	8120.13	1604.59	5195.45	780.545	3988.74	926.014	821.861	872.956	975.035	2441.41	915.347	3115.53	3306.94	3295.79
M152T313			3339.5	3560.49	3335.9	12236	2112.38	4612.9	3412.62	6953.49	1286.89	1406.58	2054.51	1948.57	4385.42	1969.91	1907	2143.59	967.829	1117.23	1118.95
M152T316			1770.97	2362.64	1267.5	699.882	1208.2	4086.99	1225.05	2465.18	2141.36	1363.13	1676.49	1788.31	1536.48	640.063	1163.9	736.025	1763.73	1987.04	1759.23
M152T345			1289.73	807.809	1265.8	1313.35	502.796	652.59	871.537	1652.13	522.368	1054.37	1360.05	908.915	1013.7	1007.48	1191.25	758.383	985.12	581.998	981.654
M152T360			9183.66	7496.95	8719.47	14732.4	5818.71	4285.57	5143.27	13297.6	2148.14	6626.46	4830.92	3632.29	5150.24	3532.51	4661.53	3496.33	5171.32	5303.2	5171.64
M153T162			6564.16	14838.9	16396.7	9315.86	10703.6	5720.34	7912.06	38143	10954	18748.6	7301.99	13587.3	6297.21	14426	7107.13	7018.02	10583	10584.8	11084.9
M153T164			2033.22	4042.5	3335.55	770.581	2178.16	3359.31	2013.13	330.425	2262.45	1328.82	3343.96	3061.61	3265.45	1505.12	2148.94	2096.3	1491.77	2223.05	1411.48
M153T240			5239.16	7749	4464.61	1512.49	8949.26	3884.75	12192.1	1544.24	5688.56	3113.48	6280.34	5400.68	8086.37	5971.38	6769.73	6616.8	2808.15	2785.3	2785.28
M153T242_2			72560.4	61301.3	83054.1	70837.6	67677.1	132959	63315.8	66728.8	79243.4	69794.6	79834.9	81871.9	90407.1	79592	87062.8	85192.1	90461.3	90804.7	90461.4
M153T27			214828	79576.3	65065.8	129236	5347.11	5383.89	14277.5	32146.7	29758.8	11442.8	37197.6	5851.21	4163.2	24313.8	12764.3	5417.49	28250.4	28250.9	27825.2
M153T276			69818	83837.5	89280.6	93427.5	48345.8	43170	33997	56579.7	33899.1	44547.5	48778	38736.3	97370.7	45607	67781.5	56064.8	62060.9	62057.9	61129
M153T302			7492.87	7800.23	8048.23	13912.8	4820.77	5428.42	4002.34	5971.27	6282.62	8998.35	7796.75	7581.12	6821.94	5325.2	7421.54	6953.58	8455.84	8601.76	8455.85
M153T305			1173.73	1927.52	1662.09	20915.7	1149.68	2467.61	1320.87	14572.7	1664.13	1670.6	1263.29	2091.98	6887.88	4520.9	1736.23	1551.01	5161.94	5014.15	5008.35
M153T321			7687.02	5640.18	8165	20846.2	2343.44	5466.15	5508.44	18491.6	2853.34	5840.96	4008.42	2917.68	2545.62	3234.46	3257.46	2251.6	8421.74	8423.85	8507.62
M153T346			1410.53	8974.41	1387.73	1299.2	1472.68	1228.74	1169.49	1179.9	1825.51	724.274	928.426	724.676	1417.28	1319.21	1365.75	1085.59	1524.97	1525.78	1427.11
M153T366			1473.14	1655.64	1032.03	1322.61	1056.91	1425.48	1219.06	1103.73	1762.09	814.247	982.229	575.044	2521.25	2805.12	1606.94	1695.05	1378.67	1160.36	1369.5
M153T380			10619.5	11460.9	11542.9	29561.7	9726.52	14597.1	11200.5	19231.4	7131.62	11429.1	9552.96	10165.2	14475.9	17885	10282.8	16108.5	15094.1	15093	14931.4
M153T382			10665.6	16803.4	15576.4	3728.54	26323	20166.1	24729.9	4194.67	10247.3	7286.96	8855.45	11987.8	13049.8	12738	16330.7	16053	10490.1	10506.2	10526.2
M153T433			2452.32	3166.42	1944.6	1510.73	2764.15	2450.92	3525.67	2341.56	2471.01	2195.76	2321.91	1616.68	2819.21	2854.99	2998.91	3011.74	1620.95	1732.36	1614.3
M153T50			1069.61	66967.8	45013.5	3107.37	3664.95	3263.53	3438.37	67624.8	1544.97	42458.1	2787.15	74777.7	71428.3	71910.5	65454.2	2239.3	5607.45	5774.58	5776.21
M153T55			96186.7	119052	53067.9	68400.4	98848.4	128226	163722	81851.3	70531.8	94315.1	89031.8	139139	86890.7	99643.7	107580	104389	5392.63	5570.86	5571.77
M154T101			22101.9	31601.3	18555.3	10873.5	7958.94	6341.65	31702	6303.53	14199.9	17162.4	22794.2	14773.5	17714.6	20834.5	15248.7	9553.82	16851.9	16890.7	16223.5
M154T154_2			763672	987523	587445	548312	957690	646179	349304	1.42979e+06	703744	968092	685378	721791	471486	876248	560528	848409	399783	436415	436158
M154T173			2441.38	3027.77	2673.64	4369.56	1854.7	11354	1261.24	3814.14	4149.8	7009.8	6913.12	6618.35	3780.61	4714.02	1214.05	27240.7	98586.1	95795.2	98588
M154T242_1			2150.96	2267.34	2707.45	1978.54	2437.71	11703.1	7790.19	8741.73	1358.24	8778.25	1093.25	2743.9	2093.49	3057.98	2530.96	2664.32	2309.48	2522.19	2329.71
M154T264			1965.65	1339.03	2940.71	2026.63	2223.05	3992.86	1868.08	631.143	1297.72	2510.29	1470	3157.92	1853.28	1989.24	3101.12	2347.89	3092.88	3097.67	3260.39
M154T279			3011.83	9442.69	2512.03	20453.2	7694.33	8577.74	15607.8	17204.6	38427.5	9881.81	25798.1	15315.9	9893.37	23311.1	33409	10104.3	10032.5	15357.1	15469.1
M154T316			7673.6	11679.3	8727.57	8203.76	7349.35	16896	6621.08	11188.1	9784.67	8859.06	9518.52	9891.96	8075.45	7248.74	7787.82	5336.07	10076.9	9901.35	10498.4
M154T346_1			1918.73	2374.01	1833	1222.38	2199.15	2140.91	2325.32	1039.86	2972.53	3213.21	2247.27	2662.66	1743.84	2412.07	1640.73	3289.72	1896.97	1896.95	1489.63
M154T382_1			1939.41	1309.66	1943.15	8258.2	1858.25	1121.42	1437.18	3085.09	1459.44	1353.08	1476.79	1695.14	2588.24	2506.92	1575.42	1796.71	3125.01	3339.6	3336.47
M154T382_2			432303	421386	340588	1.77184e+06	290008	301299	293906	857651	388801	300476	392049	315352	513323	459400	361283	309814	799846	805758	805755
M154T406			4628.97	3271.94	4603.77	17220.7	3897.89	2676.86	3278.66	5205.29	2576.38	2787.76	3271.42	2794.49	2723.95	2238.01	3645.89	3959.31	4265.29	5492.8	4302.45
M154T416			90810.2	95746.1	83520.2	110565	152791	75677.1	79059.9	59846.7	152156	102596	115363	79840.3	115716	92440.5	101309	96253.7	146363	178843	145381
M154T441			100526	105778	90976.9	312938	81781.6	82034.9	81986.8	112795	36718.8	102107	104963	79906.6	111080	124963	86036.1	105650	131226	131314	146671
M154T512_1			95419.8	110849	176435	215594	79047.5	74873.1	43067	80566.8	43811.4	62534.4	183586	152546	93189.3	70259.7	90408.1	69540.8	63464.2	63665	75082.4
M154T512_2			90352.4	1098.28	1164.66	128881	2984.96	2227.66	3081.24	115435	584.61	858.796	864.411	994.65	988.667	1142.36	595.998	999.51	88702.9	86886.3	88697.4
M154T58			6511.53	4311.08	3969.26	4025.84	7296.88	4505.93	7672.22	3230.47	2921.62	4178	3834.77	5139.15	3270.98	8788.48	5479.8	5245.8	4254.59	4238.54	3929.91
M154T592			35942.9	31046.8	32723.2	33014.8	11390.6	23132.6	24314.8	147949	26053.7	46152.1	20351.7	20391.8	28681.6	26498.5	24154.8	39700.1	22817.5	22793.4	23780.4
M155T167			4081.18	15727.7	3717.07	4170.44	3242.68	5418.19	2357.93	5150.83	4291.61	3482.13	2164.71	4765.38	3981.59	3841.23	4292.15	4173.52	7967.49	8545.44	8552.79
M155T233			33414.1	36480.2	42265	12264.6	74938.5	72807.6	45935.6	17000	15176.7	19335.2	20584.8	18844.9	14918.9	11773.4	8634.17	27954.6	30265.5	32454.5	31639.1
M155T292			2380.89	4772.44	7460.53	5444.43	8270.44	8517.48	16294.3	2513.83	11080.7	5768.92	6785.38	17043.4	27191.4	43296.3	2237.21	6004.07	23836.5	24075.6	23835.9
M155T302_1			1356.27	1354.99	1120.68	767.237	11652.4	987.257	1542.41	16492.2	1544.66	1637.67	1227.8	1119.7	1369.42	1922.46	1410.38	11647.8	1622.52	1760.02	1758.13
M155T322			16799.5	16645.3	11211.7	45488	7602.38	18630.9	5591.21	19160.5	15146.1	9411.81	11806.1	13953.9	6838.78	8302.6	5744.8	4739.6	12441.4	12590	12440.1
M155T323			116620	122791	118807	93301.1	134998	132412	129492	91809.1	104667	143579	80782.7	133721	114370	63018.6	139832	134781	83271.9	83272.6	82502.1
M155T329			2581.38	4784.38	2069.57	6461.71	3007.06	2656.75	5958.09	6053.3	4404.97	5422.76	5934.08	6693.97	6684.52	5261.55	6212.04	7510.33	8895.12	7250.85	9342.51
M155T34			13156.1	8650.46	8903.23	14222.5	14624.1	10338.3	7657.82	8695.02	11322.5	7255.86	35334.8	17329.3	19254.1	14351.8	13802.7	15009.6	328.2	230.097	199.871
M155T346			78773.6	104423	92658.8	44379.7	88246.2	95991.6	80852.6	62952.8	117241	90838.6	85239.7	96768	69878.2	75266.3	92337.5	85707.8	44924.3	41500.5	41375.7
M155T42			12997.6	1821.33	3254.71	10145.8	3778.08	10453.5	8202	6639.51	2112.14	13801.3	16885.6	4996.58	13200.3	12735.7	6192.03	6112.69	7823.55	7858.7	8599
M155T426			428047	211987	197621	234662	237192	303301	187045	231605	365297	191574	436756	406143	289592	284440	327634	357953	337045	325132	336713
M155T45			903.056	3923.28	1793.86	1759.71	3674.08	1718.46	2198.32	3957.05	2471.93	879.909	1490.24	3688.44	4096.47	2921.48	4812.82	5480.02	3215.91	3329.81	3222.33
M155T469			860.777	4189.95	455.156	57821.7	4173.51	526.943	3785.68	62991.9	4113.84	1113.95	1142.73	396.105	485.706	3804.91	3800.1	693.749	1455.62	1639.11	1454.08
M155T53			21488.9	20604.6	20911.7	16949.6	9214.77	21087.8	30912.9	15670.7	87262	30216.4	41818	51048.7	27719.8	30533.3	14043.8	15221.7	20546	27090.7	21731.9
M155T55			4140.15	2451.31	1130.48	775.261	1590.55	3937.42	3568.4	1742.13	1257.27	2936.43	2837.46	2272.71	3776.29	1264.29	3115.11	3147.66	2538.31	2688.97	2540.4
M155T585			3.56196e+06	3.52565e+06	3.45308e+06	3.26582e+06	2.87739e+06	2.84537e+06	3.31926e+06	2.70776e+06	3.77339e+06	3.33403e+06	2.54666e+06	2.88414e+06	3.12086e+06	1.55876e+06	3.29629e+06	3.07188e+06	2.39889e+06	2.39336e+06	2.29096e+06
M156T100			7899.43	8640.44	3136.12	3576.42	2610.34	9428.9	4828.88	5555.75	5870.36	6037.43	7870.49	9317.22	7914.14	8928	7654	6613.55	8915.01	8249.26	8995.92
M156T101			12178.4	3569.97	5769.07	2113.98	3645.75	3429.3	11461.1	6386.83	10162.1	18204.1	31308.9	10350.8	14196.6	6815.23	37237.5	29977.3	15841.8	20846.2	16062.1
M156T205			12003.3	7410.2	16100.9	40396.2	1776.58	6393.55	583.382	45471.8	61478.1	63505	46216.4	35535.7	8234.19	15013.9	4924.15	4935.67	27448.2	27435	28023.1
M156T207			3046.9	7280.11	3427.79	763.368	2591.53	2731.77	3048.56	1125.68	3405.05	869.733	5146.71	2612.21	8597.85	7441.86	10011.7	9607.97	8339.89	8587.57	8586.37
M156T261			5810.37	12588.6	15925.4	8814.34	11542	11082.2	6693.9	34087.6	5065.43	15466.6	13086.9	5031.33	9908.78	10063.4	12661.4	6645.36	17999.2	17832.3	17999.7
M156T286			6163.36	7426.69	12120.9	7346.19	8764	4665.79	7086.31	20007.8	5516.89	8109.65	9294.9	5515.79	9410.81	9126.61	8558.35	5870.97	9673.07	10097.8	9672.45
M156T301			3438.55	1504.06	4059.11	5816.54	4245.14	3685.68	4378.22	6213.13	4738.17	5119.3	3000.48	4549.06	3781.4	2959.1	2678.09	2825.35	4080.99	3808.33	4083.33
M156T343			449.248	9891.23	7870.2	17918.4	3641.25	4112.62	3509.27	13835.4	6381.86	7233.16	5385.61	5087.14	8021.88	7774.08	4040.32	4677.5	6538.68	5944.79	6567.13
M156T360			15124.7	6476.18	6708.61	13926.6	4901.32	6759.41	5022.69	10304.4	7611.38	9398.61	9171.63	9542.41	7055.01	11297.6	8303.49	12335.4	17704.6	19944.2	20566
M156T386			4096.63	1869.63	2838.97	13004.3	2767.77	2623.42	2272.09	6467.45	4986.39	4651.75	5220.44	4860.9	5974	4233.5	2983.89	3869.32	7068.32	7049.45	8482.95
M156T399			9796.22	8515.45	11960.8	29154.6	5321.36	14088.5	4860.3	16942.6	47600.1	56068.9	60849.1	48761.8	12090	13659.3	16325.2	8912.64	34500.9	33923.7	33928.2
M156T405			1629.75	1526.93	1475.95	2793.62	1667.5	1559.81	1358.54	1792.09	7336.62	7732.54	15269.5	10854.8	1776.52	1890.21	1166.43	1546.51	3754.71	3952.33	3760.72
M157T100			9420.29	9382.04	3561.81	4964.38	1446.85	12757.3	4852.26	7360.27	4148.59	10505.1	7028.41	14715.1	4904.24	9088.39	10309.2	5679.54	9073.72	8547.52	8552.49
M157T101			32000.1	52495.6	14152	24220	29173.3	39815.8	36745.8	21588.7	245701	38986.4	35990.2	38413.8	61359.4	23777.5	21695.1	24553.7	34573.5	34448.2	36426.2
M157T119			117277	28469.3	247699	252250	24806.6	253799	287496	242184	17170.5	274077	110850	49776.3	39889.5	17856.6	51286	66257	38691.1	42471.9	42503.8
M157T125			16606.2	11877.5	4799.03	10196.3	10271	10785.8	15862.1	18399.9	3852.91	12959.9	15427.8	10357.7	12243.2	14882.3	4997.92	6505.04	8531.73	6832.79	6911.3
M157T136			191241	8924.13	53740	195906	45170.6	77005.2	179126	43817	32245.6	232122	184559	245389	96352.1	29761.8	46088.1	66269.9	42488.1	121868	121738
M157T176			84285.5	36515.6	33670.4	28720.9	22130	26223	44131.2	78769.2	29364	39269.3	79471.4	38907.1	80767.6	21663.5	28247	34436.3	60093.6	60836.5	62266.2
M157T185_1			9299.23	6572.11	3748.27	21979.8	6983.22	13383	4036.96	16670.4	10488.5	9758.03	7157.07	6502.05	4732.65	8195.49	8539.14	8643.81	8466.35	7114.8	8456.32
M157T185_2			2.2204e+06	1.90072e+06	2.1396e+06	4.05922e+06	1.5162e+06	2.23416e+06	1.60476e+06	3.69473e+06	2.17568e+06	2.61223e+06	2.147e+06	2.05763e+06	1.90092e+06	1.95821e+06	1.99867e+06	2.13904e+06	2.14717e+06	2.1519e+06	2.1519e+06
M157T219			31835.1	23583.5	35924.5	77367.6	29029.9	52743.2	31268.2	63521.4	12844.1	8583.36	13155.3	9989.62	23611.3	8244.2	30481	27784.7	26457.6	25115.1	26888.9
M157T226			85533	8401.33	10289.2	80514.1	3566.12	1443.07	9061.48	82301.4	6324.55	96782	12418	6397.34	9800.52	6997.26	10321	12176.2	52479.4	52349.7	21760.6
M157T256			5921.29	6459.59	8270.84	9031.98	4986.38	11682.2	6030.13	8147.11	4770.32	3460.97	4482.93	5744.06	7308.37	5684.74	7088.14	9015.09	9711.37	10121.4	10236
M157T26			460570	225937	208620	1.55855e+06	145510	244166	221617	1.30538e+06	28905.5	134358	86042.7	63769.4	140206	208741	176618	178582	356189	374043	373954
M157T265			5418.95	13574.3	4934.96	4088.98	9549.25	6210.18	9348.95	57508.9	6136.82	3134.33	4987.59	6683.3	8794.15	4340.13	6981.38	7416.14	5052.13	5222.59	5046.11
M157T282			29910.7	43670.8	38437.6	29470.2	47428.1	47383.6	46033.8	36132.1	45502.5	47762	43130.9	45895.6	292268	50666.1	45739.1	46831	291722	238102	328708
M157T298			10542.4	9597.96	11871.1	18912.7	1902.9	11344.6	16212.5	10269.9	13018	11506	14185.5	14562.9	11797.6	10985	8220.16	12259.4	7419.86	7423.46	7801.59
M157T302_1			6915.18	6679.42	3987.95	3286.7	3736.22	4958.29	3270.11	4285.25	7545.09	7764.56	7772.82	6991.27	4728.06	4766.16	4663.09	5404.79	4544.9	4473.19	4473.26
M157T302_2			1.98202e+06	2.18603e+06	1.01143e+06	935845	1.12338e+06	1.54452e+06	1.09017e+06	1.09489e+06	2.04023e+06	1.79217e+06	1.64492e+06	1.7086e+06	1.5507e+06	2.07852e+06	1.14122e+06	1.38884e+06	2.06366e+06	1.93547e+06	2.06237e+06
M157T328			4814.55	3455.98	3759.38	6941.63	3955.54	4640.5	3739.09	7574.04	3629.24	4871.36	2760.76	4100.27	4169.18	3476.5	3987.72	6105.15	3999.27	4229.72	4224.92
M157T347			5102.17	5047.68	6160.18	2556.16	7060.1	12258.5	6257.65	9118.12	4238.46	3904.78	6889.93	4573.71	5158.57	5324.56	6534.09	13543.2	5218	4962.08	5217.37
M157T36			2966.34	2105.51	2567.49	2382.87	3011.6	1818.53	67657.3	2024.28	4509.8	3676.71	60080.1	6421.41	4769.88	4109.76	3706.9	3815.54	22222.6	20546.1	20614.9
M157T388			4830.54	4332	4532.67	5314.57	3863	54722.5	3863.41	6128.61	3936.81	3722.9	4409.53	4857.19	8057.81	7379.6	4721.43	4575.15	6087.41	6085.23	6285.2
M157T389			16240.6	12816.1	13214.5	32240.5	7402.16	16952.9	8504.91	25673.2	7734	8614.92	7410.69	7052.01	7480.08	5650.65	7030.23	6790.85	14242.4	13762.6	14242.2
M157T40			152294	121889	112835	149442	142134	106833	164206	175019	161534	133302	131909	130472	128459	124213	135294	127541	77595.9	85307.9	87891.3
M157T42			201057	7627.51	8638.63	10892.7	5040.21	131081	183502	9682.34	6201	140307	188982	158031	9908.15	9073.04	9446.79	12131.5	75329	38776	74911.1
M157T424			2013.03	2359.49	2376.31	2145.65	2421.79	2215.01	2878.29	1625.71	1762.16	2121.75	3107.8	2815.25	1714.99	2205.09	2332.27	2132.65	2188.24	1919.7	2197.64
M157T433			118874	115245	117035	113488	110770	173131	118696	119626	135410	114075	119009	124630	117195	101927	124724	129829	108437	110502	110495
M157T458			24040.9	13187.6	26200.5	26503.6	1484.46	2854	1769.46	108619	11611.4	10151.4	12868	3951.04	6058.35	4200.17	9453.96	7022.66	11308.6	11310.7	11589.2
M157T52			24070.6	15520	22464.7	12887.6	23763.6	16695.7	28184	15316.1	16867.1	21339.6	24096.4	32797.6	18048.2	21950.6	15364.1	17683.9	16340.6	12367.7	12350.4
M157T56_2			170678	197251	146711	125970	213597	335819	211881	153101	125419	185864	185159	171103	163614	341284	142190	162162	128753	128422	158723
M157T99			196830	486799	142462	160891	150608	409989	223239	171513	463680	200692	221697	216064	197570	177043	432548	186650	231236	257386	233387
M158T119			2.67812e+06	813116	363287	1.48454e+06	1.04449e+06	419212	1.21792e+06	452491	389277	473973	1.51648e+06	2.66712e+06	1.73485e+06	1.3049e+06	1.20406e+06	810942	1.75064e+06	1.36862e+06	1.74579e+06
M158T135			2471.2	1110.38	2886.12	1028.31	5720.47	3616.48	2764.67	2446.97	2964.43	2924.77	3016.54	2520.53	4817.78	2063.42	4155	8108.48	1506.92	1526.42	1676.86
M158T138			1.1188e+06	2.30969e+06	653922	501230	1.03659e+06	630513	622679	379760	573286	510367	868482	1.07924e+06	1.68258e+06	859639	731266	2.42805e+06	721615	730937	731020
M158T174			12221.1	41521.2	7657.69	7037.3	62861	37425.4	3236.6	13099.9	10516.7	10380.8	9910.2	10212.2	5226.17	2383.8	3299.69	59584.1	36016.4	34341.1	34310.4
M158T207			1935	7078.5	2047.64	1018.58	1041.31	1631.7	1494.65	799.434	1887.25	957.208	2786.21	2961.34	6661.92	5312.51	6895.54	5580.98	6040.16	6043.66	6543.11
M158T256			12934.1	9786.66	10678.2	6907.37	12838.6	7777.37	10743.9	6537.81	11049	9335.75	9309.52	8656.02	12035.4	8711.46	13008.9	14168.9	7744.69	7760.94	9018.26
M158T271			14350.4	12675.6	15498.2	13059.1	1069.63	1609.86	3362.02	11150.2	976.987	1860.21	494.484	4354.57	1364.42	4608.26	4808.75	4066.26	4833.77	4856.57	4833.88
M158T273			4162.88	5390.62	6855.5	7430.37	6862.54	4709.99	7052.84	8112.49	7894.73	2263.87	3509.17	7922.48	7130.08	3488.65	5839.01	4255.48	4627.96	5719.1	4623.13
M158T302_2			3375.98	3432.07	2229.51	2932.35	2011.63	2598.68	3607.52	4135.11	2827.75	2145.82	2506.6	1820.37	2207.31	2345.86	2728.38	1791.95	3684.1	3125.57	4182.11
M158T309			13655.3	7508.95	14650.1	24279.2	4214.37	7032.07	30011	37315.1	6294.37	5134.97	5708.84	8779.85	10405.5	16432.3	6194.43	5764.49	5262.54	5295.18	3952
M158T321			9125.49	6734.76	9829.19	7926.46	3898.48	10990.6	3521.72	5790.12	15560.4	15293.2	12228.1	15394.7	15375.6	15912.7	14024.7	13656.8	9669.83	9570.19	9567.46
M158T349			6623.45	7619.04	5941.88	16191.3	6978.44	3885.83	5245.39	12268.3	6709.48	5304.96	7196.03	6915.91	13510.5	12330.5	5172.68	10156.2	10211.9	10452.4	10209.2
M158T354			1503.32	629.328	940.576	9056.52	5373.72	5241.91	1011.81	4516.53	5667.11	1577.41	1214.33	737.675	12193.7	1146.63	526.295	1154.77	2629.45	2466.02	2463.33
M158T42			168483	92274.4	99058.4	100239	134088	66812.8	241082	120627	84531.6	74830.3	939865	126695	262996	162408	131775	212884	150672	149485	241205
M158T60			1083.99	1491.09	616.408	754.46	1370.14	843.886	418.835	840.257	947.672	516.86	623.048	770.506	1679.09	1239.63	561.239	1513.44	1348.71	1360.92	1126.41
M159T100			62968.9	66713.2	32099.8	21607.1	29638.9	61791.9	55824.3	48934.5	27419.1	35217.8	30149.2	60078.8	43599.2	62766.6	21576.5	22772.7	78782.3	79031.4	95240.1
M159T139			33600	52382.5	112118	44690.8	112020	115212	112402	46721.6	45171.8	158073	62733.5	21559.7	13545.4	78324.6	39942.7	33905.7	32796.6	37402.2	33056.1
M159T239			18601.5	16680.6	18708.2	15666.8	11278.5	19981.1	14518.2	14521.8	14594.8	19814.2	8081.95	19848.8	8508.57	14626.2	20559.4	9404.05	4817.47	10438.5	10221
M159T253			21783	15151.5	14284.6	25831.4	9506.37	24012.3	6764.02	15945	14401.2	7995.62	13632.5	6335.8	6341.46	7097.7	15008.9	5570.56	42169	10629.5	42060.9
M159T256			20304	20940.5	28504.2	27607.1	18949.6	12697.6	15521.3	36645.2	14534	15021.2	16782.7	16616.8	27508.6	22814.1	22172.7	24522.7	38384.7	38800.5	38824.2
M159T271			60699.6	48238.5	58161.7	62849.8	7133.37	9496.57	8314.81	45198.1	3389.53	8176.47	5188.59	5168.71	9418.04	19351.9	19869.9	17598	9159.9	9154.25	8993.25
M159T276			14834.8	12699.3	16679.1	12032.8	13867.4	29025.4	3872.23	18625.5	11915.3	10477	13886.9	9437.62	9741.19	14869	9918.55	22593.5	14995.9	13808.9	13482
M159T317			2828.1	6054.99	3793.69	4464.69	4896.6	6595.7	4566.9	6420.94	9421.27	9521.57	8979.77	4713.26	3757.94	4775.63	4073.94	6708.7	4973.4	4946.56	3735.12
M159T323			11442.9	11119.3	8789.68	8273.73	8009.76	12134.1	17456	25059.9	27231.6	14878.9	14063.5	15310.1	7995.98	26622.7	28059.6	9705.08	12550.6	12693	14801.1
M159T346			8471.98	4825.66	12623.4	10632.6	3859.36	1850.49	4893.51	7031.59	10292.2	7233.21	8490.45	7762.99	10113	9338.37	6083.99	5524.61	9616.11	9606.78	9208.26
M159T351			8231.69	8355.16	4646.62	14186.1	5009.71	4342.22	4172.78	8639.98	8757.06	8741.45	11403.4	9628.27	12764.6	9576.94	6895.05	13174.2	7729.91	8310.41	8283.9
M159T353			68483.4	32511.3	52858.1	48798.5	56924.9	60395.7	75125.7	41056.7	53154.7	151163	38226.1	25433.5	54523.6	56533.6	51964.2	53932.7	44800.3	50324.6	45791.4
M159T362			14910.1	16050.5	17994.6	20171.8	6068.82	17152.3	6263.28	34410.4	7476.6	7662.63	12992.4	10431.2	10760.2	9705.81	9572.39	9530.45	16494.5	16851.7	16852.7
M159T389			7472.48	7115.6	5591.09	8057.58	4004.26	4004.51	3774.18	7614.18	3942.94	4647.95	5482.75	4170.09	6977.9	4690.93	5360.41	4739.13	6818.32	7051.91	6946.61
M159T423			23590.6	21895.8	21792.2	487.595	1256.56	1653.59	1412.98	810.528	1008.22	21114.6	25760.7	1118.59	1341.14	1573.59	1348.06	794.001	1267.01	1298.5	1244.52
M159T475			1143.02	816.662	1539.95	472.147	685.288	3609.47	580.8	2883.95	624.721	1555.38	1174.57	1020.63	558.983	922.174	713.468	363.973	1319.99	1401.51	1319.68
M159T48			54676.9	33166.4	17725.8	176951	7943.12	35828.5	35168.1	116111	469.221	6736.04	7272.7	7921.95	10592.2	4026.6	7410.24	8382.27	49775.2	49318.9	49773.4
M159T534			11893.9	6633.86	7342.66	4127.76	12333.7	8324.43	2723.58	17858.5	13309.1	6695.25	6509.24	4816.74	17623.9	23756.6	37466.4	34453.6	21377.7	21085.5	21216.2
M159T59			1761.48	518.781	453.012	507.472	554.755	611.267	1014.87	787.36	388.324	512.909	518.632	829.863	2793.69	2156.17	1099.81	1701.01	1832.06	1849.39	538.644
M160T209			5387.53	10844	18939.9	6532.33	4694.48	6712.33	8161.97	11230.4	9709.72	7164.39	13434.8	32262.8	79618.2	65369.1	11664.5	11748.2	58262.4	59068.5	63939.9
M160T250			14566	15389.6	12827	23461.1	8311.25	27653.2	14641.7	18482.8	9205.34	10755.7	9849.11	6594.05	6188.63	10324.1	10685.3	15429.9	12170.9	11671.5	12163.6
M160T275_2			22857.3	27086.4	21648.5	60883.9	16128.9	36629.8	13943.9	35440.3	24690.3	20259	26756	24409.5	28323.6	23435.2	18547	25657.1	23766.1	23506.4	23638.3
M160T302_1			874.267	1725.8	1581.14	3172.68	1162.78	1269.27	3655.93	2730.69	3116.23	2861.9	2061.92	2894.88	3999.87	1905.46	2291.25	1976.6	1026.29	1128.63	1040.24
M160T348			1798.7	1875.62	1643.86	3496.73	1989.55	1790.75	1760.04	2429.47	659.728	1179	1501.92	1848.93	2818.37	1898.53	1519.5	2076.07	1888.46	1889.14	1745.21
M160T379			41078.2	43854.1	45987.8	265746	30341.5	18115.7	41854.8	141749	25743.5	32378.9	42009.8	35968.3	80485.1	37215.3	31116.9	38151.2	35946.6	37883.5	35947.6
M160T410			39157.5	71418.5	47625.3	75617.7	14543	16179.7	18419.3	92684.3	21222.3	22211.4	32876.9	29009.6	35910.3	29157.2	22375.3	28454	46573.3	46573.6	47940
M160T424			1783.89	3191.9	6956.2	3177.97	3162.89	944.686	4020.55	2326.53	3611.08	2289.07	3647.55	3088.55	3301.73	3326.18	3747.08	3248.51	11152.5	10285.9	8846.98
M160T59			3930.39	3618.6	545.998	1519.62	3601.16	1987.45	2394.61	3691.48	1880.96	3120.26	844.723	3762.76	4304.31	1185.65	2882.71	2683.66	4048.48	4256.74	4263.24
M161T200			14031	26596.4	39342.3	25635.6	15904	12504.8	13407.5	29868.3	44338.8	34414.2	48020.9	62059.4	43755.5	30395.6	16901.5	26391.7	149694	108531	111692
M161T210			2682.4	2018.82	2541.7	1438.59	5515.29	24201.5	2613.28	6102.37	4107.8	1708	1639.53	2518.58	2757.96	1576.76	892.701	2133.55	3174.8	3175.13	3029.66
M161T236_1			6395.41	8007.15	6897.24	4578.53	5358.05	7372.8	7120.22	4299.36	7317.3	8194.6	5483.67	8092.66	5992.68	9072.86	7584.79	5035.99	7525.18	7720.04	7532.43
M161T236_2			475.159	6585.87	2091.33	786.171	1187.54	3219.26	3108.43	748.829	4663.75	3334.27	4203.83	3651.65	2669.03	2455.77	1996.22	1422.87	2311.32	2371.14	2362.4
M161T24			1089	1282.41	855.065	1373.17	1040.4	1150.72	1986.25	1477.45	2302.99	1687.24	2496.21	2109.09	2256.89	4314.82	4335.99	5594.76	2390.26	2479.7	2420.56
M161T299			755386	817741	683119	1.44207e+06	763012	457142	948300	1.28864e+06	487530	594073	597946	662447	802023	492211	492102	626905	775758	767998	767983
M161T302_1			2508.69	2521.95	1985.45	3533	2128.54	1147.42	2138.69	4329.6	2108.68	2052.92	2048.15	2431.61	1914.65	966.656	1401.33	1401.45	2486.76	2486.62	2531.82
M161T323			10935.7	18606.8	9846.82	10443.8	36427.2	15329.6	19739.7	30560.5	19107.9	8676.02	29744.2	36431.3	10498.5	35792.9	18017.3	12415	11925.7	11949.9	13410.3
M161T34			1.13688e+06	746603	620270	653246	634517	542700	653661	757708	251320	537802	389448	431593	556893	680868	417352	524039	678070	672518	677954
M161T356			26987.4	86100.5	45509.7	60537.4	47613	47631.9	72118.7	50547.1	34923.1	25758.6	69688.1	45945.3	53009.3	78686.4	48775.9	77798.8	47232.6	47266	45745
M161T361			641.715	1667.74	1485.44	23620	1060.95	1039.03	949.697	11932.6	1013.54	2089.5	1871.94	1453.42	947.578	1535.63	2105.25	1162.89	3594.44	3812.07	3596.79
M161T394			74345.1	100069	26642.7	69465.8	54981.5	108603	69359.4	79694.4	75901.8	68783.6	51869	30354.9	24726.2	123943	106601	21705.3	70406.8	70406.3	70648.2
M161T423			2571.83	1829.61	2940.65	2271.55	2906.68	1978.27	2202.1	2020.24	3312.81	2222.01	3738.01	2610.49	2385.49	3306.02	4054.85	3214.92	3512.03	3448.11	3719.54
M161T49			17089.1	4783.68	3592.01	61471.6	5182.41	12234.3	13782.6	38930.3	1222.06	2105.92	2045.78	2154.51	2696.48	4050.7	2675.94	3076.69	18926.2	18274.9	18276
M161T516			967.593	1844.14	348.245	7427.48	882.944	1330.21	1339.05	3336.29	1277.5	2529.03	1198.32	2597.84	3095.28	2187.16	2710.41	3353.46	4066.43	4054.62	3468.17
M161T55			18527.1	12765.1	2662.69	1700.63	2913.22	2410.51	5604.19	3565	3245.31	5343.23	4205.73	6305.22	1520.91	723.693	2042.47	2851.3	2701.77	1923.47	1793.95
M161T59			4755.05	2100.33	858.816	1066.38	2677.35	1362.82	2121.67	1734.52	685.346	1839.01	2034.68	4718.01	4593.18	3212.94	2772.12	2416.97	2716.94	2296.21	2491
M162T104			77176.5	56523.5	20536.5	27260.9	2879.19	22071.8	13749.9	20090.8	14111.7	50019.2	14640.9	78235	42926	62766.3	13905.2	25518.8	38503.9	47522.1	39049.2
M162T127			63648.9	32987.6	14461.4	20431.7	29006.9	12876.5	13707.3	20729.8	33003	71629.4	25211.8	34051.3	39298.5	72466.4	23579.7	21029.8	24526.4	24232.5	21642.8
M162T194			7229.86	2299.14	5170.52	46522.7	1757.1	62486	3338.49	12341.6	12754.5	14596.1	12922.5	4443.29	3459.97	3228.95	6856.06	4545.01	6506.28	6611.64	6665.95
M162T209			8024.89	10724.5	15087.1	6212.57	4975.99	6579.31	5704.36	9771.02	10683	10761.3	21740.7	27119.7	85761.1	50202.1	13161.4	9942.39	65782.7	69884.2	69703.2
M162T260			5232.18	4248.62	4028.24	7834.89	2759.6	6041.15	3259.13	24657.3	2124.12	2919.62	2975.21	2299.29	5016.07	1912.93	4107.18	5424.09	7493.05	6865.05	6917.32
M162T29			6551.66	3308.06	4096.95	2759.23	4682.25	9021.7	3604.92	7895.21	3279.62	4190	3546.76	4575.17	10224	10052	7734.95	11478.5	4133.86	4517.72	4502.49
M162T34_2			5915.44	4396.45	3148.09	3288.6	2951.45	2919.53	2825.92	2080.54	1287.4	3360.37	1605.64	2002.37	2337.81	2406.34	2062.32	2300.68	2581.38	1997.59	2584.25
M162T347			4871.64	3661.95	4233	11784.4	2557.05	8074.43	1812.74	9025.42	2747.15	3587.2	2236.16	3454.1	1982.57	2318.91	2220	2273.12	3377.01	3362.3	3144.37
M162T389			1502.74	911.323	2129.32	1147.49	1047.1	1030.64	1068.06	2266.71	1483.31	1111.28	1995.68	1481.95	1668.69	2035.02	679.782	814.728	2692.69	2692.14	2835.21
M162T423			1029.11	1051.3	1301.29	1210.53	1426.88	1893.25	2006.94	969.075	1475.03	1044.26	1508.75	1563.18	1065.76	728.038	1637.61	1639.96	1440.3	1500.62	1499.59
M162T60			713.013	1543.52	507.184	526.885	1274.78	997.96	339.464	631.826	664.92	1187.37	69.3409	1292.4	883.83	1022.56	1112.33	920.875	1173.95	1086.66	1086.41
M163T117			33689.7	34200.5	17936.6	48004.1	16990.4	34511.9	28681.4	20479.5	19289.5	18921.2	12591.2	88577.5	34348.1	16814.6	25437	56153.3	25846.7	28214.8	24921.4
M163T139			16052.3	16844.1	4305.92	10343.4	15390.2	6977.08	9981.7	5169.37	2855.49	5039.55	2745.15	2925.26	17072.4	13498.3	2359.44	3907.23	8739.11	8501.13	8489.09
M163T201			49740.9	61611.3	66203.6	70661.5	28589.4	10936.8	87109.6	80363.5	25886	45554.6	72641.3	91926.3	123905	164277	23926	30488.7	272866	275401	275380
M163T220			18651.6	16692	13100.2	6825.99	8124.47	6350.9	7865.42	9756.05	9153.33	8713.23	9345.2	8639.24	9634.35	8010.6	8768.74	8767.42	13097.2	13119.2	14074.1
M163T231			2320.88	4136.69	1047.4	1416.68	2646.22	2537.54	3074.85	1253.82	1675.42	1881.45	2982.99	2604.88	3491.73	1881.63	3796.72	4365.05	2342.23	2506.21	2341.22
M163T24			48893.3	37341.4	19024.6	34819.7	16249.9	13679	17201.7	39275.5	7737.51	25636.9	16988.2	17273.5	19816.8	47944.8	21443.7	31149.4	40378.6	39815.8	40377.5
M163T257			11117.8	12614.6	11877.9	19369	11139.9	10729.9	9967.33	34029.9	7322.15	21856.3	9223.08	9477.09	12251.4	13815.3	7228.09	8201.24	35028.7	35040	35456
M163T311			1193.77	2282.54	910.298	949.81	799.685	1453.9	1162.92	706.232	3479.1	1950.05	2368.22	2771.51	2183.3	1542.73	2120.55	1559.68	954.608	956.061	880.019
M163T321			3521.95	4528	4399.95	4143.31	1674.46	8000.53	2718.81	37342.5	2055.32	7985.61	3656.49	6508.64	3053.13	3928.65	6954.88	2940.29	5593.39	5700.77	5699.68
M163T345			23991.9	22770.4	26109.4	33008.2	20472.6	35617.3	19032.3	33719.6	21110.8	23649.9	16213.2	19785.4	19375.6	18175.1	15514.3	17758.8	20191.9	20188.3	19979.3
M163T352			2073.9	1819.98	20380.9	27013.7	1341.63	1243.94	15721.3	28618.1	1745.35	3092.99	1684.85	1334.14	489.151	1953.73	2337.24	2831.13	1559.75	1409.96	1422.94
M163T389			18909	17200.3	19006.1	30240.6	34912.4	23411.2	19800	27824.4	24005.2	19405.5	14048.6	16594	24573.1	18437	11827.8	22658.6	18725.6	18712.8	22480.2
M163T416			4384.66	2738.19	3519.2	5267.35	1631.07	620.767	2342.91	3061.99	4973.12	7941.88	9360.23	4770.02	6334.65	2844.71	7487.18	4460.8	8557.76	8616.41	8557.74
M163T424			3918.5	3852.49	7009.82	3414.51	4373.71	4809.03	5685.75	3927.54	5101.71	3403.55	4521.37	4806.12	6990.85	4182.46	4123.54	6077.08	4475.69	4468.73	4389.36
M163T53_1			31134.7	24710.5	13583	34772.7	14834.4	4219.31	7263.81	76882.7	7778.75	5912.39	12506.4	17037.9	11070	5487.23	4247.61	9839.54	14574.7	15029.5	14573.3
M163T53_2			4151.21	4250.76	6102.63	6187.27	8006.9	15797.4	10322	5342.72	2200.94	2518.3	1173.07	1759.84	2210.77	3192.79	5618.02	9842.59	6284.42	5971.88	6188.58
M163T59			1214.8	607.385	489.25	608.229	773.201	693.498	812.261	1269.48	370.776	913.761	546.894	1929.73	2102.99	1926.94	874.797	1429.75	1279.6	1151.92	1144.18
M163T99_1			31839.1	13698.3	5867.6	15824.6	8247.29	5859.61	40852.4	16768.8	46299.7	56973.1	70950.6	57884.9	66946.5	59024.9	94832.2	117906	38066.6	38066.2	39030.4
M164T103			25631.7	20094.5	7215.75	7707.21	5290.58	8105.16	7877.73	23781.9	7080.99	33308.4	2856.33	7786.59	8262.11	27430.1	1635.87	5734.33	14783.8	14209.4	11435.5
M164T127			15572.7	12689.8	6746.24	7856.67	5904.66	1307.32	5001.65	8245.13	5009.26	31318.6	5505.35	8033.24	8961.97	17542.3	6927.88	1951.51	5953.13	6101.54	6101.09
M164T191			35667.4	27616.1	24829.6	19630.9	22539.4	16256.3	17790.8	43951.4	14431.3	15169.5	22252.5	16661.5	30547.5	16741.6	23110.4	25166.9	20139.3	19668	20144
M164T209			1842.32	4518.16	5370.66	2964.42	520.292	1944.57	1407.3	3192.88	4537.57	2198.23	6946.88	12453.2	29198.5	19739.5	3741.33	2492.87	29351.3	29823.8	29762.6
M164T255			7247.52	6768.72	7442.72	16146.7	3719.53	5845.34	6226.48	16067.7	4209.26	5285.02	7667.78	4481.48	5937.11	5958.03	5586.37	3396.01	9185.74	9430.98	9421.46
M164T279			1713.69	1279.4	1444.3	2351.02	1204.15	1197.13	12269.1	2658.34	35383.9	17234.3	22983	15804.9	11619.6	16409.3	24693	16655.4	6609.94	6359.8	6354.44
M164T288			383.197	349.522	659.383	378.957	645.167	1552.24	576.136	656.194	464.486	527.757	458.905	416.121	258.55	308.305	459.199	494.367	150.469	164.483	150.785
M164T29			20467.3	10334.7	11612.7	6769.8	17749.8	34885.7	21556	24604.7	6269.68	12777.8	11596	12788.4	35679	26147.8	35344.9	32096.6	23670.4	23304.9	23311.8
M164T33			19991.7	30571.4	21254.3	40223	33210.9	34915.6	528776	28719.6	27081.9	32006.9	422815	35210.8	36590.3	53885.3	38106.7	26529.2	91379.7	89080.1	89095.2
M164T360			5762.94	2588.8	4467.31	7255.03	10079.5	2477.03	2898.24	9344.66	1144.86	2927.54	2184.24	1514.82	2178.59	972.491	1960.05	2128.93	3268.12	3262.12	3089.43
M164T364_1			24432.8	12585.6	20146.7	40761.7	11601	9677.67	13339.1	22856	18032.6	17592.9	21427.8	16466.9	26808.1	21341.6	19589.9	15818.3	19136.6	19137	18804.6
M164T364_2			1074.03	2609.28	1575.99	966.206	1006.5	840.327	795.291	5148.62	446.606	2071.51	1175.34	900.82	641.218	767.787	1471.87	635.072	1353.63	136.619	1350.08
M165T133			90284.5	77698.2	59808	191692	42755.6	69052.1	46278	279500	47517.3	58266.9	27263	57116	46058.2	29986.2	42144.7	51848.2	44793	47799.4	47802.1
M165T154			677827	499888	524046	292778	576939	582271	720423	928669	636104	862981	347949	651953	415433	504638	892560	784576	402434	402451	399860
M165T164			36257.9	38010.3	22764.3	40506.1	25052.8	25875.5	12413	11029.9	15052.4	12482.9	10510.6	25880.2	25360.4	27618	29209.1	21513	2025.99	2073.39	2073.68
M165T196			14932.3	18199.8	39572.4	46578.5	1390.03	13500.8	3678.38	26577.3	6484.83	3813.71	4421.96	3893.82	2566.57	4285.28	3917.42	2672.95	4803.78	6392.14	6396.32
M165T199			8542.58	21294.5	24345.9	16606.7	3377.32	14724.1	24608	35484.8	27956	20830.8	15775.5	25150.4	27000.2	68868.5	14701.4	14553.1	65107.3	65142.1	56085.1
M165T24			29553	23773.3	13114.9	21754.4	9529.15	7768.48	10194.4	25213.5	4848.43	16736.6	12786.4	11762.6	12680.4	30344.8	13091.6	20993.1	21930.4	21323.8	22323.9
M165T263			3232.87	5235.09	102755	2517.77	4053.04	3034.35	6795.77	6082.75	3948.09	4117.71	9876.15	102877	72239.5	4390.04	5715.38	7663.89	14338.5	30600.1	10233.9
M165T270_1			5170.52	5117.8	4211.72	2072.28	4829.95	5338.57	4748.76	3011.91	2784.48	4265.02	3922.23	2355.43	3369.88	2995.3	3299.03	2193.42	2822.59	2855.43	2855.18
M165T270_2			1.36186e+06	1.06091e+06	929689	491527	1.03433e+06	1.56642e+06	888163	598008	586875	915675	773552	732727	685719	724531	682804	528733	749210	752958	752940
M165T288			98673.7	119700	159125	56924.4	139972	104398	152774	174843	113790	149565	142498	85623.2	67467.6	80945.2	142960	125402	57562.9	61069.9	57633.1
M165T302_2			4614.55	5841.64	6989.54	3151.17	3138.13	3800.07	3994.92	8017.51	4486.19	5184.98	5668.3	4722.01	5772.48	4530.05	3515.12	3861.34	5894.23	5673.63	5674.36
M165T302_3			1487.59	2567.96	2098.71	3062.5	2250.22	1178.33	2141.31	1522.28	1085.97	2216.63	2435.44	1441.46	1180.25	1344.22	3096.34	2615.79	1522.51	1518.18	1372.11
M165T326			12504.2	8286.44	8279.94	12893.5	5973.36	8724.08	5815.19	9512.32	4913.31	9933.22	5676.18	6384.59	8242.31	9756.35	8983.52	9383.42	8343.45	11880	11879.3
M165T327_2			6950.13	5841.12	5633.71	5203.92	4965.6	5663.13	7749.93	5753.34	5425.94	6640.07	4715.55	5954.12	4478.34	5221.01	4974.99	5558.13	5533.61	6058.41	5552.95
M165T346			23543.9	21121.6	20978.5	17889.9	18120.7	14156.7	21619.6	15713.3	18972.1	19030.4	15938.2	15647.4	13849.5	21324.4	17367	16908.4	18105.3	18137.6	18689.4
M165T354			92451.2	38179.4	36936.3	66580.9	9537.3	60266.6	11487	81389.1	25049.8	16101.8	36125.1	34694.1	12133.2	17044.6	32720.2	13791.3	44247.4	45497.6	45497.3
M165T360			9527.94	7704.7	8139.3	35392.2	8271.54	8997.51	6670.16	42495.6	9444.49	38356	9832.26	13673	11098.5	11342.2	14402.2	23062.1	24203.9	26643.7	26597.4
M165T364			208788	264629	312304	146668	149895	120709	134088	759919	70298	207038	158258	78005	105111	124421	146171	93346.5	313413	313409	315103
M165T394			47514.7	56847	97065	117854	46595.2	43586.9	31133.3	229856	40006.4	75444.4	81534.1	47182	48562.5	82650.4	57589.9	34126	145158	142069	145158
M165T40			10598.1	6256.89	10120	10055.8	11100.7	8758.21	75740.6	9468.85	12122.3	9988.12	11131.8	9056.4	19793.7	12340.1	12298.6	17310.9	18298	18765.2	18764.4
M165T424			1324.01	1416.79	1141.39	989.386	1030.62	688.635	1316.69	1241.25	960.462	825.906	982.646	977	1872.32	1633.35	905.063	943.314	1280.34	1188.24	1187.88
M165T48			6403.36	1240.85	1590.7	18901.7	11805.7	9153.55	1023.91	20496.3	4425.05	6700.55	5002.12	4632.05	4393.48	5467.06	13101.2	1732.65	6090.17	6626.12	6624.66
M165T78			33130.3	28951	33216.1	24752.3	33351.3	33135	31915	28141	29201.1	43969.2	29142	35240.1	45932.4	43004.3	47966.2	74415.8	35582.7	35557.4	37525.3
M166T176_2			562244	411282	590291	428221	391793	1.03997e+06	185501	972358	258089	302105	334023	266038	196455	232518	253106	277263	364524	371999	372093
M166T202			1.06435e+06	956705	1.26761e+06	858692	615508	2.09281e+06	749533	2.37429e+06	671175	445594	740935	607889	468282	419020	657451	565172	850937	861219	850728
M166T210			544.356	813.993	1344.55	813.2	375.138	602.265	532.041	513.634	892.702	581.849	947.005	1689.23	4597.55	3522.29	993.065	721.162	9799.6	9833.95	8851.39
M166T294			47928	37841.9	38277.4	70264.6	20217.6	20029.5	18657.7	75763.7	19445.2	26666	14049.4	6684.89	16485.3	12299.5	15746.2	9463	33744.4	33527.2	33312.1
M166T302			1539.28	1135.38	2009.77	6517.02	4860.57	1924.28	1486.43	1367.57	1277.13	1527.05	4082.41	1346.92	949.309	1452.48	1855.97	1585.54	3030.68	3070.67	3070.42
M166T34			6284.83	4752.03	4398.1	3808.57	5077.74	2524.45	3812.38	2719.86	594.548	3412.57	2487.81	2839.22	1333.61	5015.93	2976.28	2700.78	4369.08	4388.66	4047.29
M166T359_1			1481.83	904.238	765.419	2351.15	722.949	439.848	562.682	1253.84	185.085	837.916	498.429	304.18	559.872	298.982	451.425	312.352	243.371	170.759	149.478
M166T359_2			667776	487127	502901	1.83238e+06	233536	153272	243708	1.78355e+06	87726	395239	220860	141800	260960	148691	168698	136680	256333	257986	258012
M166T371			33.3552	39.9688	31.402	22.914	31.6778	31.4747	350.169	21.4293	25.912	19.682	33.6387	49.752	48.6796	31.7245	43.1617	32.6335	191.058	103.867	1882.86
M166T41			10102.6	10490.3	10591.8	41989.6	7649.13	3748.73	8522.68	35503	13072.5	12926.7	7623.73	8486.95	5116.92	4573.63	6807.72	6889.64	12401	11615.6	11575.4
M166T410			5167.35	2469.9	3366.93	4702.49	1247.42	3201.41	2759.93	2754.5	4040.41	6375	8282.88	3417.54	8612.12	1369.83	9422.21	4557.76	7349.71	7424.25	7423.14
M167T169			824.265	2066.39	1043.61	3769.18	887.999	783.637	1022.63	1072.8	923.41	571.684	529.134	775.669	953.993	775.85	441.114	426.259	647.44	593.123	596.813
M167T208_1			882.808	1392.16	1720.77	561.042	510.98	737.327	812.538	1082.95	1589.31	772.394	1642.87	1983.3	4085.3	6725.97	2197.9	1292.36	13119	12033.6	11893.9
M167T208_2			1075.3	2220.05	1547.87	461.622	646.29	1022.56	937.481	2037.53	1412.52	1442.76	1760.98	1972.48	4340.31	3620.91	1460.67	1122.84	6510.59	6300.83	6283.77
M167T237			10377.5	3725.84	9664.03	25564.6	2634.2	4215.23	3438.15	13401.9	5757.07	4608.16	6067.36	3013.13	1653.96	3418.33	5164.3	2277.65	6838.21	6902.01	6959.49
M167T24			5496.54	5087.45	2208.42	2922.99	2173.63	1331.99	1807.82	5017.53	1071.74	2883.47	1920.9	1701.02	2543.87	4783.41	2053.18	3456.94	4419.14	4631.43	4630.35
M167T245			8743.8	7893.22	6708.03	8646.7	5509.57	13382.6	5919.27	11753.5	7526.71	8334.93	3847.17	4181.38	5457.84	6877.83	7678.99	7368.61	6704.82	6703.42	6608.85
M167T302_2			7286.35	6926.57	7118.36	6994.24	6066.4	4767.03	8885.52	9120.88	4731.51	9308.21	6125.77	7594.81	1025.68	4488.95	6634.75	5447.6	7496.51	7618.71	7496.52
M167T34			33857.3	26213.3	20931	22678.8	20837.9	18620.5	15876	22141	8623.68	18356.9	12322.5	15134.1	16819.2	22280.1	9280.32	15173.3	23350.6	22948.3	23346.2
M167T352			3589.32	2646.7	2170.43	911.273	1931.36	2770.66	2507.05	1693.68	1567.38	19548	1426.01	2062.03	2581.24	1146.49	1070.96	952.07	1483.66	1483.24	1774.11
M167T370_1			1248.77	619.291	980.183	829.21	1249.06	1223.49	764.654	1125.87	773.327	618.359	896.284	901.489	906.896	964.344	1068.05	1397.39	1112.29	1019.29	1019.96
M167T370_2			252897	209936	219766	224828	241328	237020	225738	226699	193168	204831	228204	193859	203402	227174	196753	207986	244169	244180	245587
M167T372			5797.06	7949.84	17659.4	17978.7	6858.18	17119.1	5396.43	15174.7	5463.91	8146.51	6147.76	6319.29	3354.94	4338.03	4566.05	3018.38	10328.4	10692.1	10340
M167T39			4036.29	2818.89	3224.02	10532.8	1584.54	2340.47	1927.54	12775.6	2457.31	5546.14	2461.77	3031.87	4985.68	2836.06	707.686	2433.25	1857.4	1853.57	1691.63
M167T398			1257.66	904.319	2174.09	7571.95	1801.93	1047.08	2404.74	4986.52	801.286	781.816	1517.8	1293.01	1644.98	1253.74	804.01	1082.99	1011.85	1075	1075.12
M167T44			2145.35	8958.39	8786.94	4920.76	12888.8	6516.06	12892.7	23723.2	3495.21	1887.65	6703.59	3498.75	4473.47	12262.4	10608.4	6128.41	4133.61	4125.78	3220.14
M167T49			9555.21	10861.1	8374.17	13062.8	6412.06	13003.8	26752.8	8413.57	14601	14440.5	11411.5	21752.9	5388.88	5584.58	6409.03	8278.58	8775.7	9092.15	8478.39
M167T57			6656.1	6434.19	4014.53	5318.6	10881.9	7421.68	7735.99	12940.3	3266.38	2699.79	6276.18	8988.12	12078.3	11969.8	6786.55	9319.54	2340.64	2338.82	2449.34
M168T172			12002.1	10995.4	14474.5	14088.6	3651.15	5202.94	10655.9	1760.95	4486.15	7127.78	10000.9	3465.19	4059.62	8668.6	5219.84	8691.52	1921.6	1821.42	2121.4
M168T211			5529.06	6319.51	5483.25	5025.78	4081.03	5909.16	6169.53	6895.6	3133.91	4216.21	4606.21	4012.84	3551.54	5811.66	3858.84	3218.51	5049.3	5070.88	4797.18
M168T299			3298.84	1854.42	4929.36	4168.16	4209.36	2546.03	2210.33	4179.2	3466.4	2821.84	3270.09	2703.55	3031.81	3857.99	3537.24	3241.37	3175.02	3645.79	3231.02
M168T348			23249.3	16916.5	21391.5	9140.72	36536.9	37406.5	29046.1	13375.2	14321.4	12630.9	22326.6	21487.7	20099.5	22619.5	17649.8	20152.2	13212.2	13267.9	13382.7
M168T371			792.663	892.138	450.827	1322.64	1241.75	458.028	779.813	1058.85	518.884	770.581	758.83	3587.04	1957.51	765.04	561.527	672.7	1140.55	2499.56	760.385
M168T398			29781.1	32332.9	36662.9	71632.3	26684.2	28615.4	25311.8	30291.3	16603.8	28821.2	29229.2	20605.1	17755.5	22963.2	27733.4	25670.4	34302.7	34789.9	34789.5
M168T410			48017.8	27786.7	37560.1	39421.6	14131.6	9267.93	25532.1	25972.9	42074.5	50151.8	66510.9	35995.8	65204.4	22199.1	71924	42214	61631.3	62234.3	61641.7
M168T470			13777.6	4834.78	8856.61	18111.1	5579.13	5610.78	1255.33	13026.8	4464.27	9134.45	8700.97	5568.41	5144.92	7846.58	5344.54	6263.88	9406.23	9623.64	9626.29
M168T513			3028.61	4834.35	2788.71	797.954	9088.45	7724.71	11433.1	2701.18	4179.46	2693.77	4309.72	5568.34	7584.7	7749.47	7195.48	9279.54	2084.13	2255.44	2252.74
M168T60			1059.54	437.741	985.052	1748.73	851.823	813.31	674.333	1504.62	511.46	669.445	467.185	1573.4	1635	2073.31	341.782	527.562	9007.35	7104.02	6766.51
M168T83			33819.7	12188.5	22343	14727.9	14732.9	1616.32	20473.6	3822.76	7239.33	31681.7	19873.9	22108.1	17514.4	28209.6	8368.94	19609.7	14046.8	14164	12683.1
M169T100			6640.37	8101.75	2161.23	6688.59	9040.18	6913.33	7625.42	15265.8	5032.94	6507.69	4555.04	12629.3	16973.9	6937.78	9958.15	18173.8	12773.7	12188.2	12784.4
M169T175_1			6833.58	7774.48	8599.24	11175.2	5347.65	7560.6	2405.1	13919.7	9519.54	11621.6	10005.5	6817.74	5722.03	4892.52	6919.18	11781	1412.05	1343.57	1333.02
M169T212			4942.53	4939.84	5509.99	3698.04	3886.48	3501.91	4895.57	4001.39	4450.56	6177.35	4051.23	6201.03	4324.84	7019.66	4169.59	5794	6999.56	6484.74	6449.27
M169T217			7253.81	6747.84	4316.53	4418.23	2455.9	2335.47	4097.54	3143.42	14805.2	14763.2	11500.2	9653.44	6839.56	13259.9	5151.46	3740.16	7755.66	7856.12	7755.52
M169T263			25465.4	35708.2	24128.7	18758.8	63440.5	45128.7	55863.8	16227.9	27788.5	26711.9	35311.2	39958.3	59776.7	62138.1	53904	58847.8	41758.4	41506.7	41758.2
M169T294			6750.02	7202.56	9892.54	8110.14	3588.61	12780.6	4688.3	9593.42	5796.56	4498.9	2657.67	4211.62	2661.14	7092.8	7340.39	4802.75	7351.12	7349.43	7592.63
M169T302			26502.3	27777.3	20433.5	20399.8	18096.5	19012.3	19973.9	20967.1	27118.6	30751.3	27522.6	27885.8	20623.6	20745.5	15761.7	17712.7	30282.6	27441.5	27439
M169T314			16084.8	12445.8	16982.4	20909.1	14118.5	33115.4	10346	27960.2	16744.9	14673.4	15309.2	14299.9	8565.25	7633.9	6295.29	8098.81	13865.8	13628	13629.9
M169T34			2518.7	2662.84	8439.07	8535.97	3620.91	3617.23	10542.2	1018.94	2796.47	4855.83	18622.9	3793.48	5270.48	4283.33	3558.33	2893.33	1644.22	1409.44	1407.24
M169T371_1			5610.08	5107.46	5986.89	9164.37	5169.82	5782.47	8923.25	2878.3	7086.82	5602.49	5616.32	3993.85	3315.04	6644.79	4800.12	5969.23	4573.51	4697.38	4612.87
M169T398			1973.59	1752.63	2316.22	5087.68	1855.55	1241.94	886.89	1556.87	1703.92	2137.84	1538.49	1547.99	1064.59	1564.14	1559.33	1287.23	1980.61	2059.11	1980.32
M169T55			42717.5	37437.6	58131.4	71166.2	58114	77036	122993	81255.4	72393.1	60231	67502.8	64681.2	40150.9	48510.8	43286.7	37859.7	47810.7	44847	38224.9
M169T99_1			13118.5	14260.1	42033.5	11748.9	25530.7	14547.1	25948	30044.2	22264.9	12957	19688.2	15896.2	24840.6	25433	11943.1	27298.5	15460.8	11588.3	15371.9
M170T211			8513.86	10194.4	5241.3	6959.52	7092.37	4656.54	7771.79	8295.21	5170.78	5523.84	6076.52	5456.07	5427.64	6501.38	2435.78	6715.88	5520.71	5420.85	5420.33
M170T253			4472.25	3473.61	3309.16	5610.51	2533.24	1696.36	2111.77	5463.19	2374.59	3338.5	2858.82	2827.82	2791.25	3172.31	2957.12	1954.75	2696.21	2584.74	2582.99
M170T261			10253.8	10773.2	9610.31	14904	7045.69	4211.92	8007.62	12664.7	7937.88	8225.32	9824.87	7820.73	10575.5	8539.51	8584.35	10081.6	14531.3	12376.8	12361.4
M170T272			6536.83	4945.19	6340.87	11814.7	6042.55	2517.67	5812.99	9357.05	5890.23	5226.81	7429.81	5439.38	9067.22	6530.73	6440.86	7051.37	8130.78	8158.17	8278.45
M170T308			1733.99	1405.78	1173.16	2826.06	570.91	612.004	2549.34	2218.91	2326.28	1701.46	1160.53	1394.79	1370.59	1767.99	405.092	976.067	2008.68	1970.96	2255.99
M170T342			862677	709763	827289	2.76479e+06	442533	407590	337097	1.82244e+06	448997	747024	534124	504561	649308	844704	411371	413078	782498	782433	794544
M170T347			66310.1	1059.87	1152.82	481.183	44451.3	639.279	33918.9	1205.69	28760.7	849.056	51137	875.737	652.048	380.645	537.597	598.018	1398.19	1320.74	1320.86
M170T390			13947.7	28315.3	23904.1	40474	13768.3	16199.6	9492.74	35082.1	11022	11550.3	13329.2	13062.2	18072.1	6974.03	11306.5	7716.49	19005.4	15331.3	15343.8
M171T101			145639	104359	70313.8	77512.1	84732.8	119927	140030	84325.9	110102	96139.5	133106	152782	103329	83404.7	85423.6	92923.3	80372	88445.7	88316.4
M171T121			35944.7	13029.8	13672	37547.3	7811.06	36069.5	5436.05	48934.3	5074.28	8782.93	7794.07	34020.6	19521.5	10933.7	14980.9	23580.5	23444.9	23444.2	23310.1
M171T172_1			1870.19	1819.62	2132.56	2080.88	1643.53	1677.9	4214.97	6428.4	19920.5	13395.1	14975.1	10102.9	5076.37	8685.43	20279.4	11576.5	3328.92	3279.54	3249.73
M171T212			9168.87	13165.6	9201.39	7822.84	12009.7	6954.46	7244.92	8399.85	7906.68	13356.5	7599.31	8450.15	12776.4	8913.51	10090.6	8291.54	7613.41	8004.76	7603.09
M171T233			34666.1	30086.6	29798.9	25266.1	29557.4	13537.9	16865.6	28537.3	22762	23633	21704.2	22204.7	25348.5	24359.9	25915.1	29333.9	21989.3	23714.8	21975.2
M171T240			1091.23	58812.4	2046.8	61655.3	804.144	1452.03	1722.68	59405.4	1206.24	2095.69	5016.24	409.335	61217.1	731.589	3602.75	2664.81	2394.97	2446.04	2746.97
M171T241			16716.8	23315.8	13269.1	3068.7	34291.8	14570.3	41281.6	3054.19	19656.8	10711.6	21709.4	19904.7	27030	21365.1	21956.2	21239.8	7007.86	7464.64	7456.64
M171T243			4247.46	3921.15	4953.71	3965.58	3277.99	4594.82	4809.58	5486.99	5447.7	4563.69	3796.61	8170.78	6469.08	4729.43	3554.29	8509.02	4036.07	5241.24	4061.95
M171T247			7342.38	6988.62	6311.32	5537.83	4389.68	12132.1	8580.2	4319.49	10569.5	4163.92	3728.23	6615.57	4511.39	9675.17	3804.08	5224.83	9826.4	9833.11	9661.13
M171T303			1138.57	1260.05	1248.4	2597.24	1020.53	2970.15	3306.32	2537.55	1303.42	2630.69	897.722	1529.48	1344.67	1021.12	1352.46	572.503	1476.58	1497.59	1475.85
M171T323			2710.21	1946.1	1972.3	18257.3	413.829	5280.2	637.852	5732.36	405.133	2708.31	414.72	784.702	595.706	490.603	993.498	414.548	450.748	415.098	415.048
M171T330			10589	5372.06	13692.7	12395.1	6100.88	5631.9	6007.84	20865	12435.6	10713.2	22297	15027.8	20503.4	15589.3	8527.86	9507.94	11044.9	11031.8	10087
M171T370_2			5343.09	6766.8	5613.06	8388.09	5403.66	44044.2	3229.06	11744.6	6471.36	5674.66	51187.4	5416.46	4113.32	4477.66	7691.19	5005.6	6642.9	6785.42	6789.29
M171T42			7155.34	4502.52	5971.75	7242.18	504.575	455.608	2471.52	5875.77	1485.87	364.556	577.089	1292.88	9983.69	1322.29	2758.17	939.911	2611.6	2198.45	2254.35
M171T435			43997.2	32869.2	56682.4	101471	26147.7	24235.7	18447.7	62154.3	22352.1	36136.2	40090.8	20888.3	37106.8	24781.2	33133.1	26384.8	40813.4	39911.5	39908.9
M171T52			118924	99871.6	138254	126154	112524	186586	152057	124098	263500	202197	104878	112102	122328	116841	101443	108128	139750	153186	140099
M171T53			50291	40472.1	29978.7	56914.2	69450	50506.3	95303.3	70276.5	49152.5	40903.6	127624	97733.3	81308.4	52828.6	33986.7	58310.1	58900.8	58898.2	61412.6
M171T99_1			38014.7	28901.4	188870	27404.7	25686.5	33740.6	41308.4	31749.9	28297.8	53478	38463.3	48143.6	95978.6	200833	25296.3	39128.5	36352.7	32999.2	36237.9
M171T99_2			215413	209576	256720	180191	434293	435162	231202	166672	200093	440782	216799	221076	214443	443001	206410	211581	402897	412839	412855
M172T101			9430.32	9167.65	6713.54	4771.04	6979.8	8461.91	10951.2	4569.6	8768.63	7638.03	11049.7	13594.8	7526.62	6525.08	7455.66	8208.07	7397.21	9951.56	7364.24
M172T127			30722.3	24036.7	64185	35967.2	57604.2	17492.9	49416.2	22062.6	17947.3	21304.1	36925.3	39465	37459.9	22442.5	102748	48977.6	24914.5	27139.2	27112
M172T132			1879.45	2496.11	2055.74	1793.17	1629.66	487.014	14789.6	1162.68	1289.44	10790.7	12026.2	1846.97	460.564	14336.4	2202.97	1031.93	2648.41	1259.16	4221.74
M172T207			5643.26	8117.94	4967.34	1564.71	3616.97	2801.41	5886.52	2679.4	4782.46	3427.62	6653.06	5572.39	7878.67	7737.58	9746.61	6993.81	5908.05	6072.26	6066.17
M172T212			4984.6	5039.03	4743.39	4273.82	4859.7	5082.64	4606.27	1966.02	2723.71	3688.33	4182.58	1875.93	4088.57	5626.23	4025.19	4725.66	3273.58	3272.99	2961.87
M172T228			5478.26	5273.98	5432.76	6979	5287.35	3966.55	5522.12	5420.52	16709.6	6226.57	13387.5	10107.2	5601.91	7309.97	11675	7952.07	1546.9	4231.05	4163.57
M172T244			6813.78	7907.2	6261.29	11047.7	6526.02	7369.78	5462.37	10350.5	8607.5	7844.42	6862.07	6698.18	12707.2	7850.7	6774.15	7837.77	9519.42	10164.4	10154.1
M172T26			30629.8	8578.76	3137.77	10206.7	72687.4	111286	80759.6	117299	15402.1	45705.7	21155.9	28819.1	76129.2	19915.1	31624.7	47614.6	33268.6	33385.7	35124.5
M172T285			857.241	883.87	901.805	1135.44	819.191	675.345	1006.93	501.104	2127.4	1907.61	1872.49	1739.63	810.214	828.87	1241.72	844.942	1074.47	1031.27	1008.08
M172T298			4421.36	11529.1	13908.9	22444.6	4246.65	3872.75	1314.51	8238.87	3799.32	3328.63	2771.29	6176.43	4984.45	5065.55	2651.87	2774.36	3036.01	2739.67	2733.96
M172T301			3051.81	4101.27	2612.57	2245.7	1743.16	1554.34	1943	2490.83	4208.17	2699.23	3586.78	3832.9	3403.31	3523.44	3554.57	3981.28	4143.81	4325.43	4137.73
M172T310			1835.59	1486.64	1736.44	2502.6	976.166	1530.2	870.085	3351.31	820.206	1603.33	1736.22	851.366	1586.6	2026.96	1857.13	1173.83	984.245	1215.41	1342.38
M172T313			48226.9	51626.8	47847.3	148106	43833.8	13781.2	55580.1	91997.5	20263.5	26448.7	28717.7	30256.5	57719.9	32693.7	31073.7	30392.8	20456.8	20456.7	20526.9
M172T343			9902.76	6578.28	8928.35	34030.9	3788.74	3847.32	4795.14	20653.9	4965.94	9128.85	7577.58	7045.34	9688.72	11194.9	6968.27	5321.22	11937.3	12390.1	11934.7
M172T364			6209.77	6944.72	1869.1	11785.7	3868.99	3967.71	2917.56	1182.99	1751.69	1404.37	2301.01	1972.31	3159.98	4247.46	241.681	2712.5	1357.55	1524.57	1379.84
M172T367			2911.97	3594.85	6710.67	8812.42	4249.77	6439.67	7265.11	6350.18	2583.5	5730.04	3630.7	9295.43	4226.12	5633.43	3621.2	5557.21	4558.85	5154.57	4538
M172T447			900.528	501.277	999.307	1062.33	542.162	1788.64	647.877	1521.96	368.157	501.778	589.442	555.262	483.986	437.909	578.403	385.226	791.416	769.962	790.264
M172T511			15891.4	19088.7	30193.3	16886.2	55209.9	54067.2	36122.8	6421.02	8421.87	9084.75	12035.9	23853.8	21763.8	17166.5	22757.9	18518.9	12778	12792.3	11923.3
M172T99_1			30379	3953.12	1466.47	24907.2	27398.5	5685.81	5413.42	4625.64	31179.2	2953.5	39416.3	8186.7	16444.4	26922.8	30935.3	9434.71	19924.9	19970.5	15134.3
M173T100_1			89869.4	19834.7	11550.6	11713.2	26765.7	24975	22292.7	59246.4	11068.5	15473.6	16362.3	68489.8	31180.8	60276.7	59786.7	21557.2	25533.9	24975.8	24957.3
M173T100_2			34062.9	23540.8	15366.2	16704.9	23834.7	22210.6	36666	24060.8	46866.6	26988.3	35845.5	34713.2	32601.8	51134.9	19612.3	23547.6	30894.6	31921.8	33949.3
M173T140_1			16776.8	15463.2	14101.8	3075.99	17774.4	8920.96	9776.77	15396.7	5433.54	3791.35	8934.76	11736.8	22113.7	17631.2	22089.2	22018.7	12055.1	12234.8	12056.2
M173T140_2			20304.7	9217.8	12809.8	8978.84	14970.1	20967	13328.4	13720.6	10522.9	15069.3	17723.8	19320.2	13567.6	17035.9	16034.9	16487.9	11013.7	11085.3	10913.4
M173T212			7022.55	12244.5	6651.83	6685.13	7728.95	4082.57	6679.14	8069.16	5686.64	7987.54	7154.61	6595.43	8382.55	6883.23	8733.33	6603.87	5696.67	5211.94	5209.46
M173T223			130472	54382.5	117411	44959.2	266969	260526	220463	150217	247492	238725	160668	263071	263123	65032.7	58775.9	127761	47782.8	46594	48475.3
M173T247			2909.7	3529.4	2619.86	3703.8	6642.25	3667.07	2481.15	3888.68	3766.69	3760.87	710.797	3354.3	3662.66	7722.37	3054.99	2538.24	7616.86	7251.24	7449.14
M173T255			580.413	1724.97	1763.85	2012.86	2495.63	2937.19	1185.2	2067.29	618.684	2399.88	819.887	2566.11	2267.33	2597.25	825.886	1649.52	1910.94	1909.8	1855.78
M173T26_1			7.48388e+06	2.39114e+06	1.31936e+06	2.61902e+06	1.91875e+07	2.79051e+07	1.93055e+07	2.96894e+07	4.29017e+06	1.01655e+07	6.20774e+06	7.87758e+06	2.05355e+07	5.45084e+06	7.3804e+06	1.11413e+07	1.01222e+07	1.01208e+07	1.027e+07
M173T272			25193	19471.5	19529	9837.49	8960.77	10095.5	13184.9	17529.7	8238.86	8201.01	6552.61	6640.07	12124.2	17987.1	20269.9	13675.1	9230.48	9745.12	9730.73
M173T280			199342	198708	270142	168669	261666	153781	207031	181416	98928	295180	199150	199788	205963	263904	212026	150762	153678	153697	158507
M173T298			3355.66	9358.01	3237.72	4409.91	3401.37	12815.8	2502.38	22202	2028.72	2441.83	1765.07	2961.82	3868.51	1997.13	656.115	3493.68	2046.08	2197.95	1948.12
M173T302_2			9254.31	8315.96	8068.39	9988.5	5435.1	5984.31	9043.51	9728.23	14691.2	7858.91	6326.27	6815.52	6210.73	4767	7072.95	6261.18	8847.71	8720.95	8720.23
M173T306			5385.19	4544.47	11273.6	3888.67	8735.11	12288.6	2426.84	2288.24	4549.46	1816.08	5341.82	4429.84	4240.81	5157.96	6706.74	3700.26	7787.43	7789.34	7616.36
M173T313			3522.52	4645.05	3750.32	12266.6	3700.47	1085.1	3451.56	9016.93	1860.8	2328.64	2832.08	2217.81	4690.74	2868.03	2579.21	2301.92	1429.49	1516.37	1427.27
M173T320_2			39877.1	46796.7	36247.8	104900	27075.9	43834.9	21346.5	54264.8	29366.9	29493.1	21961.5	29993.7	23019.7	34240	18232.4	19703.9	29558.2	28826.9	29556.8
M173T324			111527	119296	115947	38941.1	133373	126288	129475	46566.9	148028	146715	139239	134068	130160	129498	137790	134587	72858.7	50248.5	72747.6
M173T345			48169.4	45263.4	48850.2	59764.8	37497.8	39304.4	38937.6	52235.5	49200.6	61154	60148.5	46038.6	54821	49623.8	59333.8	43763.3	38287.7	38905.1	38290
M173T346			78343.2	83358.8	79641.1	54887.2	84758.8	76202.1	75296.6	78626.2	103849	86170.5	81092.7	93875	69923	68975.7	82625.8	78342.2	59695.6	59722.6	45473.5
M173T355			187882	163983	158766	172561	118690	144638	129284	150446	94603	102885	95404.8	101618	143721	131526	125290	86974.7	151264	152233	152235
M173T397			1259.07	1928.99	4417.75	9158.94	73088.8	5775.29	71407.2	15093.5	84391.2	1887.02	2076.76	1832.63	82209.4	2188.83	1911.44	1435.25	5963.51	5967.08	6065.87
M173T403			10150.5	11830.5	9728.96	105335	6018.95	4967.49	8304.62	39959.4	3948.47	8328.53	5235.52	4745.3	10344.4	7745.61	5812.07	4248.75	8030.3	7728.81	8028.43
M173T41			28299.3	19465.4	28332.1	52573.3	18609	84498.7	32973	77683.4	14267.9	15783.5	30560	22541	39121.4	33334.3	29616	31367.8	55092.9	55638.7	55146.4
M173T426			215222	228017	218549	149990	319726	212973	161667	165381	228470	245431	253736	154828	146305	308467	246819	275061	208447	195312	195030
M173T442			214516	233232	204033	189338	214759	192821	225815	338502	403682	223609	225825	232587	220929	271443	254214	266705	193149	192914	201668
M173T459			4861.01	4959.78	7572.76	86461.9	5841.58	1522.66	9567.88	30499.1	1098.6	2697.13	2480.68	1038.5	3360.38	3908.1	724.521	1371.84	4212.42	4252.98	4212.29
M173T50			3943.73	8064.95	6107.03	16890.8	8295.9	5606.22	9219.07	21124.2	742.991	3501.51	2876.19	2222.78	7589.49	3496.76	7229.51	8170.52	5620.48	5611.23	6096.66
M173T521			34087	16843.4	38720.4	9642.96	54102.8	38903.6	50498.4	80414.1	52558.2	8209.44	50050.1	56235.4	58048.9	63912.6	64248.6	19602.1	33721.1	23476.4	27613
M173T530			756188	595050	3.84275e+06	2.66383e+06	432529	511189	381100	3.14971e+06	4.11097e+06	1.52007e+06	4.13371e+06	3.38704e+06	3.64267e+06	4.38139e+06	391429	3.18132e+06	3.21994e+06	3.13876e+06	3.14271e+06
M173T543			595.22	6158.88	94.91	687.211	16510.5	12317.9	13704.7	774.1	401.928	332.542	18001.7	947.37	1821.86	318.861	232.333	14520.2	1136.9	1151.87	1316.15
M173T586			2.68449e+06	2.97033e+06	2.99156e+06	2.35144e+06	2.5349e+06	2.48843e+06	2.16724e+06	1.5015e+06	2.4381e+06	1.7966e+06	2.4122e+06	3.1983e+06	2.5175e+06	2.4441e+06	2.8252e+06	2.77428e+06	2.09753e+06	2.09892e+06	2.09246e+06
M174T100			3062.1	2649.02	1788.12	1798.84	1210.17	4448.61	1763.16	2187.43	1612.01	4251.37	4433.53	2114.22	4204.65	4095.85	2754.7	3063.04	3892.66	3518.16	3513.5
M174T137			32989.8	35209.3	23937.4	16573.3	85892.7	48958.6	61954.1	42328.7	75743.7	27268.9	31735	99797.4	70883.4	38905.2	65890	167470	54359.2	48810.3	48514.4
M174T167			12901.8	9467.84	9352.12	13953.3	11758.2	14445.5	11493.9	13598.3	11646.1	9713.5	9914.6	10471.9	9369.6	9359.88	8332.05	12052.8	6639.87	5908.87	6620.03
M174T208			3274.2	4720.04	2556.11	485.984	2384.11	1009.12	3407.6	435.806	2558.32	1961.71	4060.69	3721.7	5413.58	4929.09	5927.13	3854.81	3655.73	3819.19	3819.71
M174T219			6322.06	3912.39	6063.15	12005.7	4740.74	10426.7	5976.67	8393.98	849.653	1035.53	2320.13	1303.53	4376.83	1556.24	4590.91	3783.74	4693.17	4694.89	4335.43
M174T240			15719.6	18178.1	17652.4	20377.7	16067.7	26814.5	12454.7	22536.9	23464.7	14031.6	11086.2	12208.1	11704.7	11479.3	10486	13986.9	17686.1	18110	17699.3
M174T246			1142.26	1352.4	1519.7	1493.2	735.633	2296.75	939.184	2149.61	1545.54	2335.46	2817.42	1310.06	895.828	1435.57	1219.53	1197.41	2404.17	2268.38	2403.99
M174T285			4389.74	5277.7	1000.79	1046	4447.74	1042.59	4942.35	6210.15	2957.4	3126.75	3112.73	3054.8	1257.21	1257.26	1412.71	1299.97	2107.98	2110.43	2021.57
M174T301			1875.01	1816	2040.67	713.446	1802.44	1029.18	1330.75	1583.27	3048.08	2703.09	1791.46	1794.1	1897.59	2675.1	1536.92	2475.18	1861.85	1861.98	1433.59
M174T306			2483.69	2939.15	5510.1	3637.32	2684.22	5928.17	2241.92	7276.27	2387.69	2675.7	2037.67	2132.48	2365.83	2199.17	3169.04	2249.94	4283.32	3938.06	4274.96
M174T388			682.446	448.23	975.649	815.207	679.468	681.318	519.175	629.785	395.44	557.555	602.669	643.651	963.791	1110.46	628.708	1085.13	1157.64	1000.48	1158.29
M174T43			10306.4	4767	5025.3	9288.76	18180.4	7521.26	8064.15	13678.9	6934.56	6148.82	8429.78	20861.7	35229	14838.3	10988.2	27021.5	22752.4	21256.1	21234.2
M174T433			1272.58	3319.46	3276.12	3374.87	2622.09	3972.3	2983.62	2733.21	3661.7	2690.66	2650.34	3354.51	3077.81	2989.07	3023.56	2273.69	2186.01	2231	2231.87
M174T96			39735	30021.4	9386.85	33833.6	37833.6	29319.4	99915.1	50279.9	15362.2	17502.3	47840.9	19225.2	51588.5	42319.4	28048.7	43407.7	39580.1	36805.2	39657
M175T100_1			5495.44	6283.61	2584.13	4842.82	1171.09	16159.7	4850.82	19826.2	2934.47	11067.3	5001.1	10582.4	5236.25	4876.79	9578.09	4109.84	4501.5	4464.87	4465.07
M175T212_1			2017.29	4026.07	4586.77	2876.52	4036.16	2994.69	3377.58	2893.2	3289.3	3582.63	3882.94	2800.11	2936.94	4735.29	2736.33	2644.56	2504.97	2328.02	2506.22
M175T233			3063.46	3066.15	3503.36	2719.53	5016.41	3425.04	3154.28	3672.93	4741.16	2170.31	4306.18	4836.07	7882.71	4601.09	3663.51	4553.3	8836.1	8836.36	8888.64
M175T238			52712.1	167838	55775.5	43043	28633.6	68173	58313.3	41829.5	69180.2	55055.6	72970.3	66765.2	61596.2	188545	63863.8	65017.7	139009	139011	139891
M175T255_2			1666.03	1292.04	4360.34	8762.27	708.664	19959.8	1216.43	7691.48	1701.97	1574.98	1644.05	1676.88	1026.7	1210.7	962.545	827.29	2082.05	2196.05	2082.67
M175T283			158900	218947	155942	163158	244181	246649	234695	124244	232367	251399	219340	215639	96584.7	147438	230030	227603	116587	95527.3	117469
M175T311			2682.46	2323.24	937.302	1188.1	1302.37	557.645	1262.85	14484.9	2188.05	1762.47	2811.26	1180.17	683.069	1609.21	1068.9	796.531	2412.47	2898.68	2389.2
M175T323			61455.1	77289.3	44276.4	41339.4	61953	60166.2	63773.1	72794.2	69683.6	60058.6	64702.9	90767.2	57568.5	49787.8	42845.4	95755.8	52421.4	51465.4	52424.6
M175T364			19960.5	54937.4	28513.2	14817.7	24721.9	49512.9	31445.1	42333.3	72742.9	62412.6	34451.5	31557.9	26136.4	27527.3	25416.6	47027.3	41108.6	23067	42350.1
M175T389			20651.7	18111.7	20060.1	37606.2	10547	25558.5	11588.8	27314.8	10614.6	9380.65	10188.5	11191	11267.3	8737.51	10905.7	7698.33	18096.3	17961.8	18403.1
M175T41			256674	231355	303182	469213	247597	929218	334625	639396	156363	188629	313777	249117	425428	334262	317437	320095	584178	584139	593267
M175T433			637862	588259	754704	667576	619051	902795	655283	633546	785853	660474	623749	731135	610935	566407	672127	695239	636584	639390	636655
M175T457			27273.7	13623.7	26942.5	24885	1992.7	2971.86	1690.09	95845.6	11834.2	10381.4	11998.4	3397.83	5208.47	5505.45	8122.1	6058.01	10100.6	10094.6	10275.6
M176T158			1921.34	1973.86	5656.49	6456.05	5664.72	5266.89	5202.26	3196.18	19075.6	20041.4	2787.87	16377.5	16071.1	8055.12	7224.34	9774.84	3964.24	3937.19	3937.16
M176T238_1			71238.2	58125.6	64862.2	118574	53852.8	66822.2	68293.8	81886.3	24444.3	40969.6	38733.9	33315.2	48559.2	56483.4	66796.7	71921.6	64991.8	65171.8	64946.3
M176T270			2049.26	1776.68	1363.43	6277.83	724.63	3248.8	893.483	2095.13	1601.92	2493.21	2242.7	1162.96	2125.05	2009.94	1099.96	709.437	2539.41	2388.91	2390.94
M176T302			2693.5	3550.56	3754.53	5856.84	2378.59	2086.81	3228.63	4700.79	2535.18	2829.66	2522.23	2192.68	3113.78	2268.7	2244.64	1325.89	3142.31	3356.81	3248.07
M176T354			2221.9	1886.4	5612.26	4729.1	5315.31	4292.32	4662.35	3636.67	4484.5	3556.07	6183.74	6350.47	4546.73	5724.88	5045.2	5462.48	6218.51	5923.34	5937.81
M176T383			12249.8	11703.9	7841.23	38623.2	12093.8	28273.3	14407.6	38612.7	8981.78	9524.98	33218.2	9516.66	13240.1	10115.6	9657.72	9363.79	19080.3	19146.8	20731.4
M176T404			5365.11	2325.39	5685.24	4947.03	3137.42	7125.65	6089.74	9265.84	5668.8	6617.51	6595.66	32632.4	7363.57	9180.29	6886.35	6847.12	10067.9	11928.7	9971.44
M177T100			169000	144060	112817	176669	152059	140480	290559	97393.4	106494	139278	159835	345141	204850	109876	116476	153548	191157	185246	185195
M177T136			53884.4	29851.2	52960.7	53049.2	178846	68688.7	61724.4	99661.8	86985.2	55170.9	37363.2	85238.1	84455.4	69018	98263.5	83433.3	33920.6	36824.4	36766.6
M177T174			33505.2	60519.7	70193.8	86755.2	18229.3	50059.8	75430.7	118934	46700	64812.7	54251.4	159574	65473.7	48338.9	44995.4	118078	42429.9	42446	39833.4
M177T18			11413.9	8756.55	2880.48	7909.18	5778.43	8221.78	10011.9	9114.47	5586.8	11642.1	8340.43	10342.6	6845.64	7538.63	9530.16	9460.78	10187.6	9349.59	9344.17
M177T239_2			8908.92	5440.42	6719.47	9677.48	5931	7568.4	7110.67	8232.99	4137.37	5386.16	2675.89	7091.92	6510.54	7571.04	7331.45	7452.55	5650.46	5918.52	5920.01
M177T239_3			556.392	343.08	371.867	565.913	1667.14	392.162	1891.45	393.285	537.883	344.05	1746.37	2021.91	330.989	259.025	1782.83	259.431	835.09	539.513	582.786
M177T302_1			226.656	342.669	239.932	6437.68	318.158	306.958	206.842	6999.13	278.195	195.726	303.4	286.658	232.041	171.502	395.651	216.471	722.637	1979.38	724.188
M177T34			2865.78	3113.33	2274.25	3371.37	1839.64	711.322	4299.01	1253.44	1163.96	2073.99	5548.43	2895.93	717.641	2266.91	1308.73	1118.14	2977.41	2977.54	2854.04
M177T344			20801.4	36173.3	32096.8	28830.6	27104	61207.9	26726.7	27393.3	26482.9	22443.5	58865.7	27779	20742.1	19556.2	59933.8	28335.1	20217.5	19219.1	19375.5
M177T353			11416.5	8389.12	13307.9	44277.5	16155.1	10916.3	16005.8	34671.1	14012.2	6633.58	6354.55	14543.3	6830.2	3435.36	4924.7	6311.8	24120.4	24162.3	23849.5
M177T361			4549.1	6775.1	4095.22	1092.18	7834.14	10143.3	7729.85	2757.05	5854.19	3410.79	7058.65	7184.75	7608.82	7447.31	6357.66	5288.95	5411.75	5497.34	5499.03
M177T388			9993.54	10273.2	6895.97	16077.6	5378.53	7241.64	4561.57	10218.3	5458.81	5454.54	7266.41	7089.36	9218.01	5682.51	5403.58	5767.03	8771.91	8969.24	8968.25
M177T433_1			46847	45975.2	34024.3	40434.2	27430.7	48978.9	28314.3	31136.7	32061.5	26941.1	25799.4	31852.6	25449.7	22197.2	31028.4	31476.7	32810.6	32891.5	36590.2
M177T5			3552.62	11424.8	3816.3	1844.43	5407.64	10855.7	4967.81	2544.46	3499.63	3973.77	287.534	2658.4	4874.32	4961.22	5242.63	4996.72	6512.14	6536.92	7522.28
M177T99			25837.9	21418.5	28308.8	18390	13106.2	16970.1	18160.5	17528.6	13403.9	24920.7	34813.6	55667.6	20726.8	25874.1	41000.2	46231.1	19781.6	19292.6	19299.8
M178T192			12716.7	15378.2	7016.06	8054	7913.47	2558.36	5904.05	4130.69	22843.5	29548.9	13742.8	20618.5	14009.3	24198.7	7403.47	8768.74	5612.09	5603.3	5297.04
M178T209			736.414	1119.99	1625.21	643.718	548.898	854.112	670.392	1206.09	985.78	729.831	869.988	1744.47	3349.59	3024.57	1292.87	896.442	5662.05	5671.31	5312.89
M178T239			3651.44	2491.43	2491.01	5613.08	2479.5	2103.87	1844.27	3974.23	870.357	1747.59	1602.54	1140.31	2348.52	2670.56	1931.31	3534.29	3179.29	3190.42	3112.05
M178T271			2012.28	2397.82	3321.37	3916.09	1956.3	2492.7	1784.03	2341.16	1797.33	1003.21	793.297	905.194	3570.24	2923.82	1825.13	2553.86	1670.23	1763.74	1760.36
M178T302			2403.72	3770.4	5508.04	8006.48	4220.67	2598.21	5197.02	10162	4169.69	4535.42	4009.38	5000	4050.39	2833.65	4613.93	4450.93	6702.79	7112.52	7100.36
M178T325			1306.59	970.354	740.726	2108.12	1045.81	922.649	1273.14	465.348	569.317	1069.46	1521.1	1221.04	302.722	650.239	1075.61	1060.53	885.006	879.795	924.461
M178T358			2257.4	2674.66	2221.09	4158.67	1343.06	1724.89	2264.28	5067.29	2193.31	1213.39	1173.26	1036.91	1474.82	400.911	1380.51	1951.03	1398.88	1386.25	1232.75
M178T388			3352.41	5914.45	2670.81	1723.76	2486.2	1686.07	2256.44	2309.12	1505.35	2034.27	2196.44	2281.68	2479.38	1659.26	2216.96	2291.65	2359.07	2168.09	2360.81
M178T389			881.496	1366.96	1185.82	1677.39	1035.88	922.879	1524.65	847.186	1003.27	567.826	1403.51	782.479	2728.25	2549.95	803.452	1779.95	2060.53	2138.24	2127.74
M179T117			373956	172444	148102	177658	132591	89862.3	93155.7	293914	72304.5	54136.3	80284.1	142058	141384	102583	89700	101820	102451	79896.7	112547
M179T158			9830.58	6592.4	6201.46	10206.1	6214.97	8044.23	7586.39	5275.61	8654.85	10908.8	4491.55	4782.15	10387.2	5622.13	6509.88	6181.16	5178.97	6933.93	6915.45
M179T210			18214.9	4569.38	20225.1	8379.54	1927.83	2321.1	2025.84	35927.2	8216.26	5262.39	4861.02	4093.39	3453.9	5330.1	6540.13	4694.35	8146.39	8685.4	8145.53
M179T213			419.954	1290.03	505.837	1022.67	1181.62	961.095	1864.73	689.409	1043.96	1138.35	2652.73	837.991	1414.23	1501.42	802.531	356.879	686.547	887.105	887.999
M179T278			246308	337286	210710	711721	113013	57155.8	109557	476175	105763	162602	117399	155109	129339	130690	77178.4	105669	439497	439988	404592
M179T287			19160.7	17301.1	25532.7	9354.48	20784.1	24911.3	12438	5180.87	4262.74	3858.51	3696.37	3985.06	3791.46	7802.68	13532.4	17871.2	7469.63	7799.15	7796.69
M179T298			34523.4	32592.5	29123.9	63897.1	32203.6	15584.3	30574.7	43715.5	18110	23471.5	23461.3	26959.2	29301.1	18783.7	20781.3	25499.4	23537.7	22933.2	22950.2
M179T299			6.93128e+06	7.5309e+06	6.39376e+06	1.4082e+07	7.15907e+06	3.8708e+06	9.07426e+06	1.20101e+07	4.40397e+06	5.33505e+06	5.57538e+06	5.91701e+06	7.00511e+06	4.3541e+06	4.19877e+06	5.63722e+06	6.63327e+06	6.63269e+06	6.73711e+06
M179T34_2			181148	202147	107959	110846	119143	96685.7	96842.7	65230.4	110041	109610	132064	167050	150504	224794	141009	134096	20463.8	2846.24	20746.6
M179T345			7522.2	7959.37	8256.57	7540.02	9735.8	9970.88	8805.42	6471.59	8305.77	8503.6	8201.99	9430.89	7351.84	7657.52	9112.43	8816.15	6613.42	6613.96	6996.68
M179T363			88207.1	40864.4	61419.6	75430.5	12443.3	20835.9	23524.2	55764.2	11793.6	12684.1	19780.9	13976	19320.9	21955.3	15892.5	16785.1	24795.2	25631.7	25385.1
M179T366			7904.82	8197.22	5355.83	3911.82	4202.01	4813.64	9121.85	4834.96	5969.07	5970.15	14467	6837.09	7097.41	8721.95	8062.02	4180.17	5828.12	5813.5	5453.19
M179T432			1831.2	2469.58	2754.55	2986.51	2084.24	3931.64	2970.2	3336.7	2730.34	2232.63	1667.55	3472.86	2287.52	1735.86	1797.07	2707.37	2767.88	2762.24	2982.33
M179T53			31548.6	20652.6	63013.3	30746.2	68139.5	58719.8	65045.2	29338.9	15489.2	19730.5	9664.42	15028.6	5711.52	20803.2	26456.8	52170.4	22436.4	22006.4	22191.3
M179T61			13324.1	7783.17	4541.07	11825.5	13218.5	7432.53	7397.72	12299	6175.09	8430.68	8825.91	14707.2	12391	8565.39	7620.86	13114.9	12971.2	11241.6	11195.7
M179T98			30703.9	21416.7	34082.9	86537.3	21765.2	28270.8	22352.6	38511.2	29951.8	26243	34715.7	23367.6	33735.2	26047.9	56413	29552.2	31149	33744.7	33860.4
M179T99			2000.63	3736.23	1844.75	1459.34	1238.59	4082.07	2515.4	1724.27	2183.59	3179.18	5219.84	4976.78	3580.52	3155.33	3953.46	3661.11	4343.88	4241.24	4238.73
M180T209			1069.93	1002.91	1470.93	570.071	549.493	548.9	1134.01	1385.96	1297.57	950.006	1610.19	1624.6	3048.26	3030.27	1306.49	811.385	5666.49	5449.95	5448.91
M180T223			3492.67	5134.53	4378.29	6696.2	4693.96	6274.74	3224.19	5311.5	2221.88	2613.16	3394.23	3721.52	4225.99	2905.24	2531.1	2886.99	4200.73	4201.39	4505.29
M180T255			4462.57	6666.42	3860.95	3369.64	13547.6	18611.5	20718.3	3806.81	12355	6365.46	21466	27574.8	19796.3	13417.6	7202.78	11100.4	43439.8	43182.4	43310.8
M180T283			60009.6	62733.2	39440.9	20083.5	22482.2	17669.9	17569.4	26143.5	18713.8	49412.6	15602.9	14487.8	11194.4	25858	21875	15015.6	7881.82	7761.75	7577.85
M180T293			6887.22	5300.67	2935.41	4571.72	3972.11	3462	3312.32	5709.89	2408.99	5102.9	3181.53	5040.48	2720.91	3811.84	6029	2761.61	7866.82	8478.2	8474.93
M180T306			3551.61	3196.16	4630.36	10936.1	3453.63	1444.91	5560.78	5697.08	4722.25	3545.87	7914.58	4894.33	7249.92	7624.31	5091.32	6746.95	7977.41	7908.77	7731.82
M180T344			7201.57	5865.47	8404.56	22389.3	3418.7	5164.69	4502.22	18557.7	5493.18	6600.58	6197.39	6421.42	11895.7	13440.8	5932.63	4470.38	13068.2	11889	11887.4
M180T433			4180.45	4347.1	4192.34	3528.88	3711.28	4904.19	3941.25	3579.91	5008.3	3946.63	2597.23	4634.74	3826.58	3644.02	3311.01	4182.4	13846.2	13258.7	12286.8
M180T82			203423	186553	103074	21694.2	243037	236979	42504.7	34743	93907.9	108801	29572.1	83079.4	96206.5	256742	123592	141663	97184.8	91102.7	91243.7
M181T101			18055.7	13665.8	7284.94	16924.6	20281.4	20480.9	18691.8	15618.3	2290.39	12009.9	4324.33	17382	10550.6	8982.45	11501.6	19585.2	18925.1	18916.3	19469
M181T163			7933.6	7651.46	7458.23	5285.71	8185.01	12666	21197.5	40784.5	8015.13	5159.58	7980.39	11862.6	12641.2	14747.8	12476.2	7686.97	8697.83	8703.62	9231.46
M181T176			40883.9	46978	52065.6	44285.9	69320.4	93939.1	55896.6	67542.5	31086.9	88432.8	91159.8	55205.5	36826.2	45399.1	55322.7	39688.1	18730.5	18393.4	18508.8
M181T201			44925.4	42728.6	39780.3	32993.7	96855	144358	93985.3	89682.5	26236	26123.4	17451.4	29280.1	142719	66313.3	118795	134362	48030.3	48045.5	46105.4
M181T213			29611.9	26839.3	34417.1	22555.9	27781.6	23823.5	33066	31635.3	41645.6	26931.3	35906.1	18345.4	18703	24805.7	101850	39971.9	42571.3	41130.3	41132
M181T279			5769.37	5878.78	6514.36	4850.48	5437.28	4835.32	30758	15176.3	99255.2	57440.8	69618.2	52592.4	35093	53381.3	72348.8	48043.9	26320.3	26342.4	25727.3
M181T289			1298.73	1788.07	1892.21	1376.48	1866.56	1356.98	2977.31	3071.95	1437.09	1544.75	1999.39	917.295	1324.21	1176.63	2178.08	1765.96	999.45	913.087	921.274
M181T297_1			51984.7	43431.7	55759.5	54746.3	33335.6	47373.1	28260.7	73914	14370.1	17322.3	23304.2	13000.3	31832.6	23895	25441.5	25761.4	27850.3	29979.9	27877.1
M181T302			6363.36	8487.76	5477.81	7118.62	6288.59	2705.73	7767.75	5943.11	5788.26	6102.32	6178.18	6962.82	7158.06	5382.41	5750.67	4915.8	10992.7	11036.8	11037.4
M181T330			148890	162643	145721	143434	179399	164340	145070	146716	141993	130529	149517	146766	119450	132458	141975	166179	143095	140446	143110
M181T342			137314	141023	153517	101172	138517	137325	160753	123361	148803	132816	141707	128107	144015	118626	148424	126543	110718	110720	112985
M181T349_1			120.246	205.07	3917.46	2888.86	3527.7	155.748	77.8802	101.913	147.444	105.004	56.9083	170.421	102.838	175.392	125.547	3513.69	682.957	532.611	2674.59
M181T349_2			3069.25	3957.82	27218.8	6759.92	2827.3	2668.42	1987.61	3622.65	22877.4	1842.46	3131.67	2866.58	5157.55	2628.72	2875.13	3454.21	1963.18	2045.29	2049.65
M181T416			6851.42	2870.56	4648.45	4952.04	1946.07	860.19	3633.77	3189.25	5942.74	10722	10620.1	5043.63	7934.45	2250.29	8530.05	4552.99	10216.1	10215.5	9977.71
M181T59			15468	16392.1	4967.94	8306.17	27677.5	17566.2	32826	14362.6	5212.47	16731.2	52713.1	25716.7	30415	31106.2	19318.5	35410.8	29795.1	28973.2	25496.7
M181T62			8610.59	2645.76	4074.12	9227.85	14143.5	11698.9	20534	6081.43	2916.13	7584.97	20396.4	4481.39	30673.4	27169.2	6581.36	22548.3	32257.8	20243.5	26535.4
M181T77_1			20008.4	15707.9	2312.97	8152.04	797.337	24227.9	3352.77	24206.3	2289.95	15564.3	4863.05	3789.29	15047	13708	13837	5038.97	8072.2	8133.96	4803.56
M181T77_2			2222.44	5133.7	5492.92	3535.28	6626.42	6729.85	5925.48	4552.33	4364.83	5270.93	1806.44	2961.88	2371.69	4119.53	4130.18	3327.34	3561.68	3942.03	3543.04
M182T102			11073.4	6482.3	4533.23	3674.35	14485.7	13161.6	13662.3	4569.3	5845.32	6444.49	6591.91	9568.67	6761.21	4754.26	6862.94	17086.8	6360.7	6433.94	6433.9
M182T162			1026.08	4185.01	5062.25	1864.19	914.337	2525.08	1082.18	9235.47	2492.52	5195.6	1618.66	2763.25	2452.39	4448.99	1748.39	2447.23	1523.16	1614.24	1525.67
M182T247			3150.9	2201.16	3933.88	3840.41	3504.9	5846.03	3179.46	2849.85	2761.73	2729.44	4322.75	3437.2	1957.13	2437.79	2233.14	1835.6	5041.82	10366.9	10242.8
M182T289			366084	436017	317796	347935	528739	350681	616286	1.61166e+06	432750	611192	526193	335500	253283	296820	466368	451777	273010	271080	273007
M182T318			5808.64	4172.58	3025.38	3353.49	2397.76	3443.86	3677.92	2527.84	2549.74	4987.12	2627.45	3383.19	3708.21	4907	2339.43	2169.19	3194.91	3502.2	3502.04
M182T329			1705.9	3142.77	4078.99	6097.06	1635.03	3223.61	3557.82	1721.92	2231.79	1828.27	4359.68	1834.32	3271.21	3219.76	1951.82	2372.37	3348.33	4303.04	3140.19
M182T343			2925.53	3841.13	5853.52	10248.7	3112.19	10316.8	5939.24	3484.46	5652.98	15226	13985.8	5637.98	3614.45	2434.63	2730.08	10553.4	4826.82	3822.27	5613.57
M182T381			22923.4	30807	23681.5	11780.1	41779	20274.6	36526.8	18078.7	22563.7	13648	15067	19440.5	19650.4	25508.9	29849.7	18376.5	13642.2	11604.9	11566.9
M182T410			7579.6	14010.7	8472.07	11456.3	2975.77	3455.78	3146.42	17735.2	3681.09	3619.01	4934.93	4597.49	7141.09	5820.23	3272.59	4765.55	7988.02	8075.18	7989.11
M182T470			2863.76	1629.94	1280.17	1781.51	357.289	431.648	390.433	1960.46	304.089	1232.71	958.99	657.858	545.174	1225.35	501.746	850.105	1530.93	1326.89	1330.71
M182T50			22519.6	17424.8	994.605	13199.2	10162.9	823.652	573.058	5592.68	433.152	11496.1	754.638	472.423	580.01	1060.52	510.41	413.198	5809.35	5720.59	10553.9
M182T74			12906.4	7934.49	4127.42	6218.62	6794.96	11829	2153.38	10594.1	4397.54	4258.67	2835.84	5749.35	4703.32	5366.04	12675.3	7044.28	6258.92	5629.54	6259.05
M183T101			31130.6	20742.2	15590.8	38025.4	20614.7	43383.6	43411.8	35928.8	24756.7	23663.9	34233.1	40199.2	24699.5	19645.3	23046.8	63668.2	32550.3	30180.7	32664.3
M183T174			212036	118978	139915	105015	130521	118107	120108	88858.2	158728	118556	117158	185358	123566	154690	118760	186218	73151.9	78861.4	71817.3
M183T206			181214	270204	157005	62948.7	98023.6	102756	109214	42697	156522	199313	175497	237956	433217	508769	174558	128915	597839	603897	597851
M183T208_1			6787.73	10780.9	4527.6	3795.14	5566.3	6166.63	6303.63	2078.69	6533.6	2612.1	9310.76	6152.39	10772.9	7656.37	14837	11524.3	5536.42	5557.23	5954.28
M183T242			23579	21940.1	15932.4	12905.4	13384.5	24016.6	11672.6	12396.2	14444.2	20400.8	14220.4	21475.3	25838.2	14182.6	15229.5	17456.3	28933.1	28956.2	23164.7
M183T26			2857.47	4386.4	2246.96	2191.58	7061.22	6795.56	8546.51	4818.49	3671.91	4805.47	2717.4	6022.7	1411.82	2883.47	3100.64	4625.76	3438.98	3445.48	4130.73
M183T264			48081.6	68907.3	82495.8	40451	61896.2	61384.4	79048.6	110998	52171.5	58375.3	76876	68055.1	69999.9	57255.2	71175.1	64322.7	69150.7	104963	105106
M183T284			2031.84	9046.35	2137.37	3286.16	1550.3	1422.13	8611.66	8415.83	3161.56	4009.12	4719.82	1884.58	2975.44	3724.93	2765.29	2336.67	3125.91	3127.11	2469.3
M183T348			14904.7	13267.2	13369.4	15704.9	15261.7	13110.2	12794.4	13087.4	7461.24	8512.97	9122.91	10871.3	16431.6	12102.6	12923.7	14799	13080.1	12913.7	13080
M183T45			9011.33	31387	7789.03	13954.3	20940.1	24711.2	38997.8	19712.6	14801.5	10782	8070.75	28218.4	15488.7	10459.3	40244.4	14020.5	15350.5	15018.9	15021.4
M183T53			30005.7	74123.4	107324	56417.4	66184.8	84556.8	41630	41364.4	130135	77583.9	37950.7	37227.4	31345.9	42197.2	140295	60705.5	24441.2	21553.7	24443.8
M183T59			62457.5	34989.9	14463	25076.1	59445.6	25346.9	123692	30124.3	9300.27	28148.9	133183	49490.5	71983.5	54280.4	28064.9	91058.2	72800.6	65995.4	74233.6
M184T114			25531.6	22483.3	17334.9	32785.6	34487.8	23444.6	50371.2	26391.9	47069.1	49540.7	80037.3	67591.2	77570.2	48910.8	49651	61462.5	54836.8	32543.3	32737.2
M184T147			24569.2	28583.2	12912.1	8745.26	13777.7	12598.2	12317.3	6115.64	44455.3	69828.9	30304.8	47677.3	36474.4	59730.9	23697.7	22719.1	27393.6	25970.9	27553.5
M184T172			25170.6	18482.7	9012.74	8073.54	7030.84	7054.77	10224	3223.45	43639.5	35457.6	23196	26106.8	16205.3	28977.2	15821.9	12001.2	10963	12001	10914.7
M184T229			1574.98	2656.52	2857.91	1115.6	1687.73	1868.11	1435.18	2029.7	2037.45	1501.19	1235.97	1155.54	613.533	1510.97	2331.78	1674.82	1419.06	1340.64	1339.73
M184T329			1681.13	2799.76	1552.91	5980.75	4221.38	4849.54	2347.06	6028.34	4036.31	4128.41	2787.66	2925.5	2806.91	5366.94	2880.96	3018.25	8077.31	8078.37	8128.18
M184T345			5272.3	5328.06	6461.59	9727.87	3938.91	4896.76	4231.69	7959.54	5649.15	7908.85	6213.01	7807.83	7319.64	7880.92	7979.74	5739.28	7684.11	7551.9	7455.17
M184T362			3649.98	707.485	3885.87	7640.54	3553.38	2292.35	1212.02	6007.13	1421.88	1933.66	2130.64	424.49	1414.24	2291.46	2498.43	1707.27	4241.94	4226.6	4699.04
M184T374			2858.07	2023.93	2694.31	5097.72	2344.47	2044.73	1489.26	7802.05	1344.41	3646.4	3741.47	2809.19	2814.94	2570.54	3849.22	2844.05	3274.97	3046.69	3040.14
M184T383			2065.53	1748.29	2534.21	4917.73	1420.57	1339.15	1328.86	2278.07	2714.84	2387.16	2515.23	2053.76	8694.01	2560.97	500.444	2446.19	3993.01	3908.7	3837.07
M185T100			41640.3	31865.1	25276.6	32879.2	46394.8	54520.3	79925.2	39546.4	41791	42925.8	49420.5	52455.6	32427.7	34144.1	31482.8	36376.7	48623.3	40074.3	48512.3
M185T137			13310.3	12785.2	33694.6	13690.7	18328	23684.9	8580.96	13455	31515.6	29062.4	16108.6	24267.6	17638.4	22215.2	36061.9	21218.4	18322.9	15245.9	18338
M185T229_1			8825.92	14278.1	15688.9	11561.8	9393.81	6874.8	6438.18	16216.7	8030.2	8286.66	9634.79	5079.16	5437.29	6917.45	9045.35	8099.23	7723.47	7723.47	7816.38
M185T229_2			14403.7	8570.26	12652.9	19767.6	9468.83	7304.52	8368.19	17749.3	7275.3	9715.85	7324.35	6968.29	5583.44	8219.49	10261.1	8854.5	7644.06	7641.97	7857.76
M185T233			8563.08	6766.12	10754.4	8161.75	7448.36	10659.2	10375.1	7974.72	11084.7	11069.1	7405.74	8003.06	9359.06	8762.35	7016.66	9087.67	8888.62	8891.55	9135.99
M185T236			10319.6	14341.6	21222.4	14707.1	11414.7	27242.8	25501.4	21270.3	34332.4	25369.9	33446.1	24977	13255.6	22317.9	21280.2	12129.7	21110.6	21600.2	21107.3
M185T255			3265.14	3517.06	2635.22	3331.55	5554.37	16879.6	6950.04	5723.16	6137.98	3929.62	6098.37	8218.05	7327.56	9432.7	7385.08	8542.03	11021.7	10886.4	11022.6
M185T287			7543.15	5756.68	7713.21	9730.98	1876.72	4230.86	1540.5	14679	2694.62	4114.25	2427.9	1686.24	2285.02	3305.94	3099.66	3461.99	2125.11	2124.35	2159.89
M185T302_1			3475.47	4201.93	2506.97	3637.11	3354.45	2374.83	3465.14	3080.27	2473.39	2500.67	2711.74	2879.39	2506.9	1619	1704.46	2091.7	3073.69	3140.65	3073.9
M185T302_2			9122.8	8812.08	7391.8	9378.8	8410.81	6066.13	9243.39	10501.4	7294.59	9052.6	6601.1	7942.66	7931.67	5965.61	7255.27	6742.98	8049.22	8083.52	8083.52
M185T344			1867.48	2143.05	2105.66	2479.23	2027.32	1795.4	978.423	2492.91	1143.66	1039.41	1965.89	2165.91	1408.55	1391.88	2210.06	1536.19	1145.79	1263.63	1260.45
M185T381			1083.3	1405.08	2065.96	384.75	2811.56	2236.76	2958.79	592.823	677.677	628.503	1157.2	1028.81	1338.97	1495.02	1877.36	2111.35	1055.93	998.696	990.299
M185T398			3051.78	3419.09	1863.85	10277.2	3428.71	2141.69	2862.64	1448.71	3434.37	696.911	1426.29	1841.76	3200.95	2757.44	3075.81	983.207	2169.13	2197.69	2120.12
M185T422			9980.37	11175.4	11316.1	62163.7	4054.7	7073.56	5393.86	13021.9	11020.9	11137.4	11908.1	11328.5	12874.7	13123.6	6288.07	11460.3	14346.1	14783.7	14347.3
M185T50			73947.2	73159.3	87921.9	83178.8	182473	152390	80392.1	194632	81379.3	62588	92222.5	69691	74260.7	66727.1	145514	242957	57912	58029.8	57512.5
M185T51_2			18838.5	16077.7	8979.44	6426.18	19990.3	15011.1	22290.4	11350.1	5026.92	9432.49	7158.48	17105.1	11518.8	10931.1	7028.83	12286.8	26249.4	24665.9	26206
M185T60			22350.6	9422.25	7148.49	5108.35	14819.3	6032.62	22515	5205.2	4639.06	8024.46	47685.1	13489.5	21373.7	16429.2	5796.38	29759.3	36008.5	29673.3	28208.4
M185T602			23188.7	16015.2	21877.7	3681.02	16513.8	24330.4	18627.5	34897.5	10450.8	34015.7	32355.6	30345.3	19857.5	8791.26	6852.2	17581.5	20771.9	21757.1	19244.3
M185T78			82498.3	32982.9	45028.9	68397	63645.6	78791.5	62559.1	112391	66802.3	38159.6	70239.2	78948.5	53252.6	31310	50807.9	69185.9	43639.1	47261.9	47151.1
M185T99_1			5293.12	2214.03	4209.45	27451.9	2692.83	7351	3172.93	25796.4	5730.25	9219.89	7955.02	10096.8	28181	5776.18	10779.9	6844.86	6456.17	6163.69	6453.67
M185T99_2			334107	288287	341202	102496	216577	314532	233217	122321	314584	309328	283491	364198	296922	156480	225646	131941	119800	130756	125290
M186T100			27617.1	8049.25	30203.6	17502.4	5384.99	12819.1	6943.04	2328.13	7680.69	7489.96	15365.8	8864.41	7277.53	5152.98	10389.4	8617.78	18902.9	18962.1	15059.1
M186T170			6251.18	4654.62	9811.83	16568.6	3274.2	16469.1	2091.9	78089.7	15695.5	19912.5	17476.8	13269.1	3873.38	4152.1	6299.46	7731.01	11624.1	12573.1	17581.8
M186T171_1			12154.4	14599.2	7867.98	2743.19	3283.39	3159.36	4389.56	2914.3	28206.5	26757.8	14479.9	16654.9	17302.5	18479.1	7678.89	7842.69	4367.45	4989.92	4376.38
M186T229			3.32897e+06	3.19426e+06	3.2384e+06	4.14206e+06	2.3507e+06	1.72141e+06	2.01661e+06	4.38294e+06	2.00159e+06	2.92058e+06	1.88894e+06	1.79622e+06	1.67859e+06	2.03809e+06	2.34722e+06	2.27083e+06	2.41713e+06	2.41888e+06	2.42741e+06
M186T230			50185.4	54902.8	42241.4	61761.8	35616.8	26650.3	28175.3	63109.6	25180.6	44320.1	29275.3	25566.9	21409.2	26878.2	33726.1	30153.9	26443.2	28335.5	28337.6
M186T247			1900.46	1827.24	2316.6	17364.4	1457.98	9640.53	1624.45	9726.03	7331.85	3717.89	10881	5754.73	2399.78	3000.56	4906.55	1662.74	6219.6	6560.17	6244.91
M186T256			3215.06	3038.44	4055.11	3944.96	3836.04	1942.87	3111.49	3865.22	1503.02	1513.94	3106.89	3066.31	4195.66	3676.44	3957.13	4885.47	7278.29	7415.23	7431.85
M186T26_1			1943.22	2225.68	396.527	5733.75	9591.63	9433.1	6893.61	5999.94	5690.35	2481.45	4513.39	3524.1	11945.5	3649.72	712.567	9314.74	5913.41	6529.27	5921.04
M186T26_2			19236.2	16316.4	3929.17	406.614	78282.9	85929	53453.3	67943.9	35977.9	17183	31631.7	18440.4	82731.5	33201.9	3085.69	79699.6	29596.7	29608.2	28727.5
M186T33			999.662	1602.43	1630.81	1054.91	1984.01	1499.04	2731.06	2517.15	583.254	5235.46	3502.86	2164.06	3725.1	1904.65	1833.57	1329.06	2622.34	2535.05	2534.34
M186T346			62176.7	2311.04	1628.13	21964.1	2545.52	2485.97	2529.17	2228.14	1353.02	1183.16	1915.34	1657.43	2076.64	82596.8	2952.16	2688.61	5752.67	5956.68	5957.83
M186T348			63289.7	64719.6	79390.6	21483.6	143537	149829	111267	18961	55538.5	42138.8	64400.1	77473.5	72798.8	84796.5	64181.2	74640.5	35547	35546.8	35719.3
M186T349			2025.48	1409.94	1556.36	2283.57	1038.01	1162.19	920.375	1493.63	540.945	1121.1	988.494	1137.1	1512.47	1746.71	1822.93	1118.26	1121.9	1182.59	1122.45
M186T359			2754.32	2359.33	2440.13	4048.54	1110.69	1175.74	1158.08	3917.65	458.073	1730.78	1406.05	748.841	1348.34	595.293	1538.49	750.421	1551.08	1613.66	1616.63
M186T363			2281.39	2587	931.259	2709.77	717.932	1167.39	537.85	1233.06	1072.91	1060.57	1441.43	1189.88	1519.09	1891.81	1797.2	1304.24	1494	1498.47	1494
M186T396			6309.21	4238.27	5565.9	29449	2259.95	5122.68	3818.91	15098.6	2321.64	7024.2	6449.35	3896.81	4590.67	10689.6	6117.04	2652.49	12572.9	11631.5	12573.2
M186T513			43798.3	68440.9	54061.2	15560	127021	100332	124938	14419	64927	60678.4	18530.1	87204.7	161289	172931	88891.4	36923.8	42313.4	41876.3	42638.2
M186T84			10725	3219.15	17236.6	1934.7	9708.14	4938.22	6049.94	66338.3	9597.15	9739.39	5946.87	7912.85	12385	7393.65	3110.77	3359.8	8020.36	8037.49	6698.13
M187T102			155147	109460	81014.6	55109.6	110663	178702	254266	30936.6	66139.6	130396	64350.9	63015.6	71419.2	104121	62901.8	77703.3	111086	96472.1	96525.7
M187T154			52061.3	1614.84	2569.63	3642.51	14092.2	2242.42	6928.2	6966.15	2799.82	5582.1	2925.07	3268.3	6240.97	1784.2	3912.46	2444.9	39903.3	39596.1	39596.5
M187T211			1750.1	1918.37	3113.8	2462.58	1555.69	2169.47	763.245	2655.25	3114.49	1608.05	3078.54	6031.3	6862.27	7699.38	2572.29	1526.02	3510.92	4215.47	4179.72
M187T229_1			1.44688e+07	1.39775e+07	1.38358e+07	1.82556e+07	1.02457e+07	7.56236e+06	8.79193e+06	1.89347e+07	8.40524e+06	1.2365e+07	8.14914e+06	7.3209e+06	6.57554e+06	8.0176e+06	1.04349e+07	9.71591e+06	9.74796e+06	9.74789e+06	1.00298e+07
M187T236			49758.9	21432.2	15498.5	24911	48173	39466.2	41112.8	44004.6	24126.5	48047.5	12608.1	38882.5	40704.8	40887.6	44951.2	46890.2	32092.5	29139.1	32062.8
M187T26			3.61379e+06	3.30988e+06	1.01692e+06	234414	1.73134e+07	1.96466e+07	1.04805e+07	1.65358e+07	9.25287e+06	4.48806e+06	8.18858e+06	5.17769e+06	2.13849e+07	8.5324e+06	652267	2.05152e+07	8.48832e+06	8.85707e+06	8.8525e+06
M187T262			99806.4	69577.8	277746	164969	258122	46975.9	25820.6	120364	18440.5	361811	18227.6	13772.2	140477	44584.4	111419	19730.6	34390	46523.5	34897.8
M187T270			13016.3	10827.3	10116.5	4714.42	11869.7	14273.1	9758.14	7800.89	5486.09	9326.29	8881.04	7585.88	7885.05	7451.51	7242.52	6145.73	9622.89	9929.36	9623.5
M187T283			1469.61	2358.88	2243.62	705.137	910.136	2051.96	1638.58	11050.5	1204	1264.16	1947.12	1825.87	1946.85	1063.32	1562.04	4488.25	2391.43	2238.75	2395.82
M187T299			32900.7	41308.4	28889.7	122787	32726.2	42240.3	41587.8	30604.7	55534.9	39444.8	64104.1	67513.9	24663.4	32378.1	36160.8	40566.4	37278.6	37351.9	32865.2
M187T302_1			18140	14122.4	11773.1	13574.8	13607	10555.9	16376.7	18402.1	13584.3	15317	16152.9	15009.1	10941.3	11029.7	7885.97	11700.7	15113.7	15085.4	16579.1
M187T346			36223.5	26632.5	40685.2	73712.8	22093.9	19757.5	11881.8	46161.2	32289.2	35492.6	37538.9	36045.1	55782.6	45824	39604.8	37357	47308	48255	47311.1
M187T35_2			122857	2591.08	1126.76	1610.57	324884	2450.33	407.676	189017	66977.5	3832.48	81361.9	2496.01	169120	1924.43	1498.12	630.928	172168	313671	195277
M187T376			1603.5	1860.54	3815.4	3459	1917.88	1872.31	1041.66	18856.6	1241.82	1717.73	1291.17	849.093	1147.39	2033.49	2173.8	2010.32	2145.76	2071.89	2070.29
M187T377			2549.7	1065.1	2357.54	2683.4	1404.68	3144.19	1925.93	7667.8	1818.6	1332.61	940.366	1287.32	2094.34	942.508	2022.67	1703.25	2064.85	2400.96	2417.62
M187T378			2583.88	15716.5	3345.77	4792.55	2192.95	10408.4	2738.54	5442.88	4200.38	3768.17	4480.52	4793.52	9869.69	2486.6	1983.33	1840.34	5559.35	5259.89	5248.34
M187T470			11524.3	14588.1	12173.9	71059.8	15356.6	12855.7	13590	43599	7240.4	11581	13352	11656.1	27681.7	21922.5	13465.7	17633.5	18504.6	19389.9	19378.4
M187T52			119963	52542.2	62852.4	173894	50832.2	33759.4	36144.8	200803	18908.4	53626.7	28378.1	34357.9	34785.4	45579.9	58480.8	37622.4	51503.8	52284.2	52287.7
M187T598			8450.87	5601.13	6160.71	5394.75	7203.65	7156.54	8614.43	1303.27	7920.59	11244.3	7358.9	4287.07	4616.34	3249.94	2788.84	7091.27	9235.66	9276.81	9557.74
M187T61			13377.4	16776	15066.4	8964.02	10919	26628.8	54180.4	8542.09	12571.2	28202.2	14836.4	14262.1	12497	22206.1	9070.85	10814	25798.6	30281	30046.5
M188T233			1609.32	1489.83	1410.05	1823.68	1890.63	2499.3	1596.94	1983.24	1748.68	2301	1654.9	1872.47	2222.77	1420.47	1907.32	1555.83	1346.52	1295.02	1191.28
M188T237			328.097	473.987	658.603	63889.4	506.679	921.747	628.872	79724.3	867.247	579.795	814.008	879.436	262.608	768.586	282.201	477.63	5596.68	2901.4	1936.99
M188T239			742.57	1017	1226.19	1314.28	731.533	1325.49	451.65	1112.2	510.242	320.239	500.8	363.348	329.881	388.298	214.097	557.465	752.786	822.77	823.976
M188T244			94326.3	101568	111636	79121.6	103128	99957.6	80070.6	132299	137899	114954	100276	128177	142058	93068.9	100701	114335	119470	120631	119628
M188T270			43082.5	42492	46439.2	29493.2	42091.1	27819.3	36683.7	26343	12512.5	50832.8	25289.9	67484.9	73239.5	30113.7	22277.2	27012.3	41047.9	52352.9	40779.4
M188T281			763.802	850.197	722.022	7700.98	1329.24	4194.73	3404.59	6072.67	1675.95	707.816	3134.98	2925	4460.74	3950.67	3916.62	1117.68	2628.62	2734.94	2880.61
M188T310			3974.99	5141.06	4950.57	18715.4	2327.94	32691.3	2253.91	4556.43	17135.6	2778.26	2390.76	4232.41	5754.92	8072.76	2203.51	3272.63	3601.87	3189.7	3201.08
M188T344			1312.21	913.309	4810.43	6163.4	1389.46	1450.24	1121.13	2547.43	2979.61	4066.83	1292.14	4415.21	3402.34	4811.85	1486.34	4390	2560.39	2524.16	2560.13
M188T345			3329.81	4441.56	4412.79	5209.67	2257.85	3440.08	4787.88	4497.73	2282.52	3354.66	4486.68	4585.17	4076.93	4591.48	4655.66	3362.6	4126.59	4665.15	4668.2
M188T359_2			18237.6	13650.4	13922.1	31010.3	8609.88	6765.12	8942.49	33807.3	3959.36	12679.6	7713.47	5756.5	9083.56	5437.94	6205.79	5798.68	9357.11	9357.77	9143.19
M188T379			40692.7	32812.5	32540.7	21785.1	13209.5	15970.2	13749	14498.4	13682.3	13510.9	15304.4	16064.7	22314.6	22384	21673.7	14526.9	25914.5	26321	26317.9
M188T429			999.704	627.699	1142.45	6394.52	554.868	396.444	342.485	2585.92	579.009	1085.69	1053.38	578.893	402.132	572.648	763.248	566.495	1227.38	1150.55	1152.23
M188T447			2339.88	2897.14	3547.71	16706.3	3184.28	1267.84	5614.85	4045.99	1052.29	1964.21	3067.24	1936.2	2309.99	1643.54	2045.65	2333.81	1957.23	2055.7	2046.24
M189T105			51432.3	43448.3	44893.9	42828.8	16288.5	20600.1	13777.3	17515	12767.1	6783.24	7060.04	8225.82	4380.33	10171.8	9824	11049.2	16492.1	16407.8	16279.6
M189T115_2			28381.1	20808.1	17436.3	32996	22327.5	20369.6	101674	32084.5	13947.9	18866.9	63541.1	18638.6	25085.9	11709	25296.8	24433.6	45723.2	42501.6	45679.3
M189T152			4406.95	5210.1	5616.17	3463.92	5994.87	7519.28	4300.2	7469.57	8943.05	5919.07	4822.93	8409.16	11694.4	7159.83	5322.54	8022.94	4875.31	4881.32	4514.87
M189T170			10141.3	11933.4	17767.1	7906.27	6777.74	2994.57	3449.58	12374.9	12391.8	10939.5	4709.99	7811.95	7054.11	5623.54	6171.17	7873.42	3483.89	3379.8	3177.26
M189T201			20972.3	11628.2	25855.3	10193.2	38926.5	44069.2	34205.8	26348.4	11318.7	11194.7	14662.3	20371.6	54811.4	37354.6	48646	58873	21660.1	21656.3	19924.9
M189T211			407.939	775.624	1503.13	908.502	417.38	678.015	492.561	777.464	778.28	998.555	1302.26	2654.62	3139.27	3672.79	851.16	648.463	1160.05	1162.88	1737.75
M189T231			156232	145135	150837	318366	113842	85775.5	96884.5	236516	91106.3	132981	88094.5	86171.1	75577.8	102150	107916	102649	114931	114979	140188
M189T242			306.828	380.192	640.956	369.165	247.448	228.127	127.772	280.81	147.671	379.528	279.949	205.36	290.027	233.332	220.698	193.054	622.165	4017.46	817.086
M189T25			5.18184e+06	3.58199e+06	2.20373e+06	1.50359e+06	690564	66997.4	80946.9	644895	427400	228460	460181	100605	82490.9	276971	155182	123786	473292	498100	498485
M189T262			36345.9	60212.6	45655.7	36587.5	65739.3	72375.3	52171.9	67120.1	54591.2	46266.5	68485.2	85231.3	80977.1	62235.4	61095.9	67079.2	106682	106682	107619
M189T272			15075.5	16594.5	14497.4	2995.08	4259.58	4481.57	11936.9	19125.7	1487.83	2951.01	3062.9	1095.23	7879.55	2600.77	16050.2	3501.49	1941.01	3172.51	3187.01
M189T325			16370.6	17401.8	15320.2	13231	19315.1	18060.9	35619.7	13303.7	17792.4	19586.8	33653.9	15107.7	18840.8	20063.2	16362.6	22322.9	10318.7	10289.5	10899.2
M189T345			4566.23	4538.76	4997.16	6154.67	4872.66	4233.09	4675.05	6608.1	6812.46	7749.43	9977.54	7623.59	10066.7	4763.46	3290.85	5503.3	7212.7	6903.67	6924.22
M189T35			1559.07	2050.38	2563.81	2346.88	4179.61	2521.49	5153.41	1766.23	2249.61	1614.91	6445.37	3028.85	2673.6	3036.78	2811.01	2158.61	1897.79	1773.03	1771.43
M189T353			57402.7	76002.7	67373.4	41811.5	66598.2	77971.8	62201.7	43833.4	78791	72976.5	70595.7	53341.5	63892.6	65928.4	82013.1	79666.2	56979.7	56622.4	56619.3
M189T372_2			41808.7	31171.6	36686.9	36751.3	19503.3	31956.6	16643.9	28845.2	20307.3	20046.2	23393.5	19459.6	24357.3	21552.5	20379.3	13303.1	30052.8	30055.3	30664.1
M189T380_1			5857.58	9348.67	6090.17	8913.66	9765.91	7437.73	8763.9	7791.12	11233.7	10760.5	10034.6	11630.4	12101.1	13987.7	15337.8	14145.2	8411.54	8724.26	8723.98
M189T394			3019.82	1559.64	2476.78	4093.85	4778.39	6684.88	2464.92	4062.13	5469.22	3982.13	5432.96	3977.04	2162.02	4481.1	3770.38	4051.05	5620.48	5332.63	5343.3
M189T397			1975.45	1730.33	4198.91	9859.02	1290.56	4077.4	1205.08	12151.7	964.658	1834.54	2435.85	1313.24	1198.89	2638.94	867.56	1191.8	5057.85	4875.53	4870.83
M189T453			2345.32	1649.17	4233.74	3291.95	1051.21	421.225	1190.28	6431.73	2301.73	2210.94	2306.66	1350.11	1656.16	1866.2	3020.94	1910.14	2133.69	2113.11	2112.96
M189T522			9722.63	4433.53	11997.8	18190.4	9778.02	8744.01	5376.04	16157.6	21155.3	25166.1	23910.2	28429	23159.3	32118.2	29993.8	17110.9	27367.7	28095.4	27330.5
M189T658			12469.1	16034.7	29484.6	12571.7	15441.9	15265.3	27911.7	9437.14	14340.3	14491.8	13250.4	14376.3	12326	25111.9	18436.1	16959.9	14154.6	15385.5	14038.1
M189T97			37867.9	27217.8	10371.5	24049.1	26531.6	24170.2	7097.37	82600.4	30608.6	27203.9	9120.6	28055.7	28665.2	21462.9	19784.2	30278.7	72756.7	73063.9	73063.6
M190T102			96841.4	139027	29380.8	41543.1	45756.4	17973	61233.2	27120.4	75210.1	90148.6	69043.9	88180.1	84699.6	76885.4	50426.1	92530.3	62596	64642.1	64639
M190T152			1821.88	1557.76	1610.65	1592.24	2912.8	3129.92	1964.95	2482.2	4073.54	3273.7	1554.76	5198.66	4971.5	2794.12	3035.58	2673.73	2173.91	1689.16	2165.79
M190T239			11884.2	14474.2	11744.7	17052.1	6998.43	15885.3	5436.69	18142.3	7153.68	5151.32	7279.86	7692.59	6298.03	7590.39	10725	8051.06	11970.7	12103	12102.9
M190T24			7798.73	6188.81	3190.78	8007.78	2571.81	3054.27	3403.36	7619.74	1681.93	4010.01	2818.24	3146.17	3154.26	9219.35	3118.83	6251.63	5993.08	5994.65	6242.28
M190T247_2			27564.4	13150.2	27571.2	43761.2	31701.3	33785.6	29058.6	13397.3	34598.7	27066.2	9420.68	31100.8	30485	16721	33261	20760.2	19770.7	13395	19711.3
M190T258			8200.33	16044.1	6208.28	22536.8	14648	15474.1	6422.87	13315.2	16494.4	17334.1	4074.13	4915.1	6035.58	14137.5	5549.26	7932.63	11458	13448.4	13445.5
M190T262			4028.49	3172.83	5566.64	28724.7	4830.66	5818.27	5880.2	7747.49	4573.36	6244.84	3702.32	11347	11502.7	7097.97	7942.8	7633.26	11885.7	9765.5	9078.35
M190T281_1			45983.4	60377.4	53139.5	48627.9	51369.6	62511.5	31258.6	43426	54239.3	49309	49741.2	53402.6	45588.5	44536.6	50237	52704.5	31582.2	26101.2	31600
M190T285			28039.5	4631.65	3396.8	4327.53	3130.26	4632.69	4636.6	3490.96	3581.78	4347.96	8295.98	9845.16	12587.9	11965.4	2539.82	3383.03	15873.8	17017.1	14041
M190T314			2900.98	5585.84	2765.9	1042.46	1988.74	5809.46	3263.71	2546.7	5962.94	4465.05	2229.63	1389.59	2166.33	1969.54	1691	1522.11	2475.32	2480.99	2657.63
M190T320			3357.69	2774.56	3631.33	1882.81	2149.33	1928.67	2436.4	2867.91	2308.72	1668.15	3459.61	2546.4	2896.23	8152.69	31164	5348.52	3922.36	3826.72	3829.23
M190T327			4777.28	2528.76	3370.31	22440	3627.82	1723.86	3095.37	11382.8	1852.17	3691.27	3296.98	2287.04	3197.43	2180.49	2004.26	3111.59	958.39	1888.86	1889.55
M190T373			2475.18	836.645	1696.51	1628.05	1440.4	1906.13	617.029	1244.5	952.781	378.492	455.174	902.508	895.854	820.959	1794.89	719.548	994.736	750.714	831.476
M190T52			12907.1	24269.8	5194.87	4793.89	9789.97	3477.23	19682.1	8137.13	11917.7	14502.6	25404.7	25638.3	14375.4	30262.4	10272.9	9112.8	28974.3	29011.7	31425.1
M190T82			75325.9	120134	27516.7	15593.6	36769.7	15783	29110	20425.3	26665.6	74903	34389.2	63730.4	61213.7	48966.7	41476.8	46842.7	23436.4	27548	27490.6
M191T103			6511.53	4856.25	5525.47	13361.7	7629.4	17905.8	80678.3	4672.07	5090.89	5913.18	24566.5	5126.9	4051.13	3825.46	8270.07	4129.67	7195.16	7888.12	7219.01
M191T152			7011.24	8206.23	10224.9	6503.34	9760.9	12228.4	1170.63	14221.7	17698.2	12402.4	9917.07	17413.4	19413.8	10793.6	8207.66	12928.5	11390.3	8715	11420.6
M191T172			70730.7	67866.6	23765.3	150472	56652.7	48098.6	29446.6	108980	41758.8	92742.3	22506.9	49032	52864.5	27099.8	44277.4	46119.5	26515.4	35884	35878.7
M191T175			18515.2	18307.7	21217	16885.1	23443.2	22235.5	39102.8	12410.3	17466.3	20475	38082.5	18294.5	22498.5	11592.3	17900.8	45559.1	8215.44	7930.28	7922.08
M191T208			749.536	816.106	500.784	8934.4	796.23	1965.78	1438.31	543.921	3460.4	1050.41	2011.42	1338.97	1144.3	908.832	1024.25	626.795	1580.48	1538.8	1538.02
M191T239			2611.83	3621.67	2612.86	3372.79	2237.28	3665.43	1469.35	4508.32	1698.07	3011.85	1588.96	1843.13	1204.14	2145.27	1988.01	2025.72	2333.11	2332.4	2369.29
M191T24			2.60959e+06	1.46772e+06	941282	1.6784e+06	970844	687059	1.09447e+06	2.32899e+06	351589	1.48454e+06	1.09276e+06	946542	1.21156e+06	2.78049e+06	1.00916e+06	1.57245e+06	1.83087e+06	1.91902e+06	1.91692e+06
M191T262			798.323	852.439	2328.25	2100.74	1535	1589.4	1202.13	6191.04	2393.88	2122.33	969.776	3411.95	2368.08	1981.57	1302.23	1569.07	3602.81	3815.03	3793.37
M191T302_1			1782.34	2563.22	2539.04	3351.23	3342.06	2165.77	1843.11	4939.77	3599.06	3280.25	2483.88	2184.03	2660.29	2449.91	2097.62	2189.53	2533.84	2785.84	2523.37
M191T302_2			5868.49	5521.97	7962.28	9173.71	5793.21	3918.6	7841.46	8614.5	3570.48	5597.17	5592.98	5473.06	6646.77	3663.05	4774.18	3347.69	8349.28	8349.32	8185.59
M191T592			143289	90977	203934	97605.6	77160	125677	81353	200289	84648.2	104882	104600	125696	59872.2	68001.2	75717	79673.6	75802	77632	77560
M191T98			6320.09	7321.87	6782.7	7780.73	7870.09	11222	9840.34	3788.81	3747.64	4455.52	4251.69	4495.47	8545.9	4925.43	6115.35	10933.5	5386.78	5255.25	5303.79
M192T102			62863.7	62960.2	26076.4	39308.3	29949.3	46788.2	9320.32	49806.8	38439.7	75823.9	28376.7	44123.1	46777.2	40505.7	23055.3	37294.8	40409.1	40040.1	45617.8
M192T216			12050.5	16017.1	7287.89	6267.72	7343.87	4756.75	10656.1	6083.2	34307.5	36105.4	20585.7	24200.8	14343.9	21097.8	15352	8543.6	16143.5	16464.7	16138.4
M192T232			5721.77	13982.2	12121.4	13298.4	10560.4	15486.6	6941.63	4628.69	7217.22	12596.1	15212.4	12864.3	10420	13952.5	8726.33	12176.7	10194.1	9275.71	9779.98
M192T24_2			7551.08	4981.12	3163.45	5979.66	2730.82	1731.24	2210.93	5033.29	954.53	3667.88	2650.19	2749.66	2465.52	6942.86	3178.29	3968.63	4089.03	2612.63	4052.23
M192T257			6018.42	6113.89	5940.89	6861.11	3856.46	7924.32	2470.1	8186.8	4394.39	2247.12	3522.48	9070.92	5860.21	3440.28	2796.57	4661.86	5893.06	5945.87	5945.71
M192T286			5942.79	1496.05	1216.22	6971.91	621.621	5746.7	1102.48	3994.51	6208.85	1017.33	5513.72	5524.75	5736.69	1554.99	1974.13	1646.93	5116.68	5117.04	4740.03
M192T306			1848.01	1982.93	2608.44	9530.06	5403.08	3392.35	2783.14	7932.92	5764.98	1346.91	1852.76	1997.44	1845.08	2435.74	2664.41	4865.63	5448.49	5940.13	5376.96
M192T345			13773.3	12701.4	12347.7	13621.4	10979.3	11763.6	11929.3	16506.9	12828.8	20136.2	19324.5	15714.3	16356.2	14124.2	18229.6	15087.1	15022.2	14997.3	14619.8
M192T389			1737.99	1882.56	1579.88	4137.78	1298.22	2772.49	1236.8	2424	1469.3	626.09	550.742	670.547	735.2	717.589	930.78	1087.83	1627.11	1697.25	1697.02
M192T392			4419.92	2816.81	3212.1	7330.9	2365.68	4783.99	2334.63	3522.04	2038.38	2387.79	1736.39	2742.35	1750.12	2107.9	1973.44	2047.41	1993.22	1990.47	2139.84
M192T393			2430.95	2195.74	1978.53	9787.69	1495.19	953.691	2450.5	3142.72	2216.97	2241.71	3445.44	2343.03	4474.03	1833.54	2553.81	2538.82	2274.22	2124.4	2273.5
M192T44			5406.55	3348.66	1110.4	2904.85	2494.04	2516.65	3120.65	5223.45	1946.31	4245.87	4045	2417.85	4325.95	1117.05	2275.61	2746.29	1770.93	2119.96	1610.27
M192T701			6175.57	4330.05	1809.01	3230.81	7090.79	3718.12	4636.17	282.499	4247.78	3450.88	2338.61	5516.13	5699.82	621.804	3892.07	6080.27	8972.45	9048.01	12407
M193T100			13604.1	7532.47	5246.71	5304.35	9773.73	6861.78	10420.3	5718.92	3963.89	6384.73	10877.8	9385.81	14142.3	8965.93	13628.5	8426.05	7592.05	7585.54	7795.39
M193T162			3302.38	3218.05	3763.5	5296.5	5457.27	2627.09	3237.96	4044.92	10998.8	3719.97	5768.84	11007.8	8067.42	7610.35	5034.37	9123.62	1112.85	1287.68	1291.01
M193T185			27228.8	17802	23925.3	47496.5	18726.5	34327.7	9278.16	62567.9	28031.7	31533.2	21419.9	25761	25130	20378	13989	16126.8	26324.4	27453.1	27491.5
M193T196			3939.04	3359.12	2203.87	455.76	8371.87	68184.3	4847.86	33851.8	9084.62	15047.2	24256.8	16594.9	14516.8	4488.12	10707.2	9651.36	3609.02	3567.01	4160
M193T206			30393.8	48887.2	24703.4	20111.5	25050.8	16051.5	19871.6	45600.7	25725.2	45067.8	63564.9	36792.7	40240.8	41174.4	31751.5	36910.6	32937.5	32928.6	33861.2
M193T232			57561.8	47733.6	47295.1	42281.2	40209	36719.1	43005.7	67799.2	38936.7	42948.6	37296.9	35860.9	34910.6	27329	42923.9	41335	29949	29949	29953.2
M193T27_1			190109	46380.3	52267.6	741602	85095.1	110018	123064	689881	14313.5	47109.6	41272.3	454231	337555	71601.2	51174.8	74733.7	134671	141737	141422
M193T290			7693.07	18524.1	22956.9	16428.8	10175.8	13965.2	22641.4	7767.2	2461.48	11941	3440.56	1186.9	5840.61	14570.4	5684.57	10992.4	8255.13	8127.92	8127.5
M193T324			2066.46	1685.65	1480.19	1786.61	1003.14	977.725	1088.27	1974.02	1886.41	2454.3	1344.96	983.518	1842.79	1032.32	897.265	757.653	1894.99	1998.6	1893.06
M193T364			18196.1	18734.3	22389.4	41132.2	11385.2	13035.5	12203.9	56625.1	9277.43	14606.3	12866.5	8922.98	11937	12909.9	12645.2	8708.36	26381.6	26632.5	27364
M193T370			1396.87	1246.71	2232.34	3120.09	1424.7	1713.19	2097.6	2597.63	1480.7	1434.63	2242.67	1440.43	874.963	1969.92	1512.12	1878.52	1612.37	1612.99	1527.87
M193T382			5495.18	6988.9	5607.94	248298	9579.01	8189.01	9809.26	1938.62	6211.92	3224.96	4337.51	5255.22	6975.06	5546.21	7866.16	7932.87	4922.33	4857.17	4943.82
M193T436			10496.4	21911.3	25751.4	15279.3	4938.39	8392.43	9582.69	32864	9003.75	9119.72	29340.3	8443.03	10198.8	5630.31	10111.8	8114.44	14642.7	14677.4	8949.49
M193T55			4179.26	4204.57	9292.45	9205.77	12596.5	10650.6	9779.7	6319.2	15134.1	5774.79	8770.04	8314.01	6866.79	9033.14	9451.52	15452.9	7125.54	7076.89	5561.13
M193T98			561.532	2549.64	2537.16	2597.02	3466.91	5337.46	2446.08	2600.73	448.372	2356.86	1684.62	1989.82	1890.68	2521.17	2502.65	2073.52	1928.5	1662.46	1664.61
M194T114			22613.5	72655.4	21197.8	62277.8	14694.6	91252.3	20941.1	732464	25442.9	11851.9	20526.9	29816.1	18394	13390.8	14811.4	32015.3	45170.5	50149.8	50070.7
M194T208			379.087	905.359	813.951	587.369	320.242	546.917	427.713	1263.95	652.821	1078.19	998.518	1560.64	3763.51	3273.68	857.825	497.476	11436.6	11452.4	10048.2
M194T217			4625.68	3044.59	4939.45	5441.11	1181.38	2403.58	1893.69	6481.57	4844.57	5011.29	3701.65	2796.6	1882.81	3557.37	2478.34	2097.89	6254.03	6086.25	6086.81
M194T239			1328.59	1319.36	1495.31	2352.2	1516.52	1598.07	587.682	1720.43	1693.91	2206.77	2241.55	733.513	1428.39	1447.42	1081.26	1780.54	1096.87	1096.66	1008.81
M194T271			725.917	1611.67	4169	2124.67	2588.38	2139.82	4628.2	5645.57	3063.89	2157.05	3514.54	2525.9	3863.82	6907.67	3564.73	649.164	4591.08	4174.49	4168.13
M194T344			13757.4	10815.1	10344.5	11160.4	8109.2	10566.8	9308.55	7369.64	9043.09	12789.4	9693.91	6201.3	12747.6	7171.27	15686.4	10813.4	15260.7	17575.9	15262.8
M194T346			2113.02	2155.53	1770.69	3216.17	1775.68	672.447	696.822	2226.78	1279.65	1614.56	1430.09	1211.09	778.755	1764.44	549.757	1013.69	1176.78	1424.26	1180.47
M194T433			2673.95	2634.41	2177.31	2472.51	2109.88	3892.91	1906.6	1650.28	2879.59	2818.49	2379.83	3278.51	1586.29	1943.69	2456.94	2310.85	2179.79	2334.56	2177.07
M194T67			385072	135114	67831.4	123365	54431.9	53002.2	36256.7	189756	96607.5	324356	322140	175883	120037	67306.3	292338	197998	252474	246742	256994
M195T100_1			2523.62	7541.29	2281.85	2873.62	951.93	3741.64	5996.92	2810.94	2012.74	3835.33	10065	13557.8	9261.88	10948.8	7948.34	4676.98	10413.7	10554.7	8583.15
M195T185			9164.5	7191.23	9201.44	19039.5	3671.78	10473.1	5130.23	14919.7	6634.76	7327.79	7651.7	5948.42	4566.59	6255.45	3847.62	6211.83	6955.13	6454.36	6943.94
M195T208			8944.13	9584.12	7750.79	5865.43	6355.23	7726.92	12917.7	7709.62	9026.08	9779.78	7823.4	10089.6	12102.1	11442.7	9019.75	9910.44	9823.93	9732.13	9732.05
M195T21			9915.25	4396.8	22273.4	3859.56	5721.27	5411.09	7877.02	2556	8008.1	5070.23	9035.59	3999.36	4550.19	2801.57	4633.67	35059.4	7655.22	9703.4	21234.5
M195T212			1329.61	3465.34	3462.7	1875.22	2847.52	3379.41	3586.81	1756.72	2387.16	3520.37	3108.55	2442.95	3828.69	5554.73	2496.07	4379.91	3061.27	3072.41	2918.45
M195T236			6268.07	4528.06	485.419	5084.42	4602.59	1444.36	1174.78	4634.37	1601.23	1340.48	1693.01	1653.94	2349.71	1120.95	547.131	4169.43	1184.86	1182.96	1273.83
M195T24			255739	197796	94126.9	152835	97305	74659.1	109052	224946	37218.7	146694	113842	100844	120520	292300	117419	169723	223708	223701	227228
M195T257			3066.76	2954.31	2449.43	1553.55	2872.4	2363.59	3232.6	2427.48	6040.72	2837.76	3413.17	4203.39	2808.8	6676.54	3043.61	2826.36	10745.9	10209.4	10185.5
M195T26			166935	70774.5	68825	546062	54679.4	86063.8	82125	500588	6278.65	44193.7	37500.5	16380.2	38881.1	81759	154239	62764.7	124840	128147	124781
M195T270			5310.28	3700	4795.68	20315.5	2687.41	2804.23	2477.63	11437.2	247.587	3922.29	2532.72	2384.68	4056.09	2501.32	2809.23	1360.68	1339.99	1812.12	1199.84
M195T302			2098.04	1255.82	1495	2625.5	1177.5	2709.04	2830.54	2529.84	2482.84	2307.02	2303.9	1988.45	2582.09	1628.9	1897.17	1798.65	2198.87	2390.63	2197.74
M195T323			8637.52	7918.68	4435.53	3160.01	7564.63	5522.78	9110.52	4274.6	7671.47	3522.66	4177.94	9970.82	5787.03	8492.26	10266.5	7659.63	11609	11669.5	10739.7
M195T330			31633.9	34401.9	32021.3	42377.8	62012.6	30713.5	35311.3	45546.5	37184.4	26455.1	38626.9	37717.8	37154.8	41449.9	42420.2	32622	51881.2	51904.3	50076.6
M195T342			37385.1	31086.7	41186.4	31088.5	70453.6	60564.4	22835.4	149333	63205.6	40690.3	40790.2	43544.1	38551.5	41138.4	34018	37467.3	36217.2	34150.7	36077.5
M195T36			30350.5	29668.2	46018	24141.5	27378.5	24087.4	24243.9	23338.9	58487.6	36323.1	30768.9	47379.1	44492.9	41341.2	30486.5	32233.2	16402.2	16878.9	16313.6
M195T361			18643.4	24280.5	14732.6	4823.94	36591.1	40159.3	39362.3	2830.91	18916.7	13972.9	23977.9	28601.7	29946.5	28229.3	23727.7	24083	17750.9	18054.4	17758.3
M195T410			3063.49	2080.39	3026.27	2635.18	5167.02	10178.3	2209.15	1840.61	3036.46	3758.31	5682.27	2516.04	5467.77	1311.03	6603.38	3922.3	5868.1	6059.84	5866.1
M195T424			48660.2	65725	81370.8	68500.3	15788.7	58728.4	8471.78	33009.1	76247.7	62467.7	15929.7	19582.9	12312.3	6979.76	8890.9	26465.8	27877.3	42018.2	28717.8
M195T433			600867	599805	671603	697215	552839	898338	626727	626858	674496	583503	550384	687471	618819	498642	663865	596158	667916	672922	672916
M195T439			47221.7	16499.8	27309.7	33043.6	13720.1	20199.2	15486.9	27591.2	26180.4	19950.4	22429.3	19503.8	20338.1	8133.77	17894.2	12025.6	18769.9	18793.2	19296.5
M195T516			4270.14	1740.55	8037.74	22509.1	4580.69	10979.1	2879.49	19613	17192.7	12506	4094.13	10502.5	12317.1	4487.39	16613.2	7241.03	13091.4	13080.8	13585.4
M195T54_1			19555.3	27016.8	29985.1	10008.6	26077.6	13473.1	10433.1	9485.53	9295.2	28578.4	27213	27599.2	24637.7	17641.8	9949.5	34896.1	17460.1	17662.1	10011.7
M195T54_2			22685.2	30199.4	35476.1	26623.2	28082.9	39683.9	29114.7	23660.4	23600.9	30645.3	41896.4	28143.6	22001.4	33893.3	34081.1	41280	13247.7	14597.2	14544.3
M195T590			130972	132539	105754	157391	122756	141658	105545	171951	135360	105247	145992	242196	247575	122249	136535	93015.3	272873	229895	229675
M195T68			22425.2	4507.6	7793.58	3071.74	6468.53	4841.25	5762.93	11388	5547.93	11033.9	12473.2	5057.05	5991.43	2989.12	13394.8	9432.61	25501.1	30220.7	30157
M196T155			26105.1	23590.6	34544	21234.2	22895.6	14069.4	27107.6	44424.9	24712.6	34024.9	24764.4	24028.6	12609.2	28171	20176.6	19175.2	15003.8	14912	12924.6
M196T18			38437.2	54636.1	18616.2	20484.8	21786.1	22197.1	32994.4	33697.5	17967.8	25342.4	35359.2	39153.1	32458	17775.4	25477.2	55478.9	26891.4	27304.1	32015.7
M196T202			114029	102301	110628	176976	72213.4	81702.7	58004.8	213223	27814.4	53098.7	58865	55804	33450.8	44648.9	70423.5	40907.2	80654.6	82467.8	82483.7
M196T206			21518.5	26816.7	39363.7	35761.1	14904.8	37659.1	25082.6	69621.6	35956.4	31090.1	43226.1	56019.5	80920.3	65105.7	27808.8	17807.2	202127	192662	191315
M196T211			1155.05	1364.65	313.081	815.18	649.152	1291.03	951.643	750.559	763.823	1293.37	797.922	1220.19	655.806	1169.66	1062.55	904.932	306.29	314.689	314.283
M196T219			3513	3499.12	3509.47	3827.36	4131.28	3611.37	38674.1	29735.8	119268	89756.1	90933.4	58589.8	35783	57798.8	90635.7	65951.2	9125.68	11197.5	9651.57
M196T298			11389.7	6577.21	10911.8	37600.4	9992.26	7984.93	9300.03	18019.2	3747.2	4737.84	8485.71	5650.23	6654.88	6066.81	6171.91	8574.37	3715.93	3716.46	3434.84
M196T303			13886.6	11995.1	17348.6	4451.33	17256	16776.5	15535.9	8997.49	31910.2	8156.72	14434.4	7647.1	12235.9	14177.7	12354.2	14032.4	9229.87	9239.22	8961.08
M196T316			65138.3	80922.6	52076.7	46881.6	54423.1	167776	56345.1	92644.4	74288.8	57440.6	71187.2	64635	59037.2	38208.2	49779.1	50506.3	76060.3	74485	74477.2
M196T337			31724.2	41155.1	19735.7	18580.5	21445.2	34975.3	34300.9	25288.2	26878.8	20574.6	25169	22765.7	24971.2	24998.4	18495.1	28365.4	30692.2	30691.4	26724.6
M196T344			11944.4	10174.9	9513.38	13886.3	8999.23	9921.87	9547.95	10536.7	8240.69	11809.6	11727.1	10645.5	11245.7	9834.72	10611.3	9994.18	10481.9	10121.6	10471.8
M196T388			34369.7	18519.7	25713.9	86136.1	22981.5	19528.8	35994.2	25071.7	24461.3	28456.5	30056.7	33342.2	40714.4	41396.5	32739.7	38287	32834.8	32835.9	33199.6
M196T399			1954.77	2537.68	2215.62	2745.41	1734.85	4244.21	2040.34	4342.62	6394.72	7929.83	8163.19	7401.69	1986.62	2718.14	3093.66	1361.22	5444.65	5439.47	5561.39
M196T59			96644.4	44180.2	18950	22921.3	19625.7	11832.4	7092.69	31651.3	5135.03	54147.8	12406.3	8908.51	8292.88	21541.8	5382.38	5567.07	28268.9	27633.1	27930.2
M196T99_2			84531.2	68720.4	41252	106875	173385	66187.2	114123	54739.3	176510	40593.9	104698	42080.7	51528.9	48298.4	22886.5	137120	79907.4	65611.9	78890
M197T154			5.75193e+06	7.98131e+06	4.43236e+06	4.16719e+06	7.5237e+06	5.03622e+06	5.98064e+06	8.01631e+06	5.52772e+06	7.75149e+06	2.69145e+06	5.63824e+06	5.96174e+06	4.69028e+06	4.74728e+06	6.76142e+06	3.37628e+06	3.32315e+06	3.32147e+06
M197T26			38871	14442.1	14306.9	116497	12388.9	15405.9	16525.8	96490.4	3206.54	7810.57	7956.88	5085.23	8351.15	16777	14136.4	15432.8	26407.9	26250.4	26448.2
M197T287			2510.15	2058.81	650.823	1736.33	1408.57	4862.83	1108.19	2539.99	1567.43	1959.02	1143.41	1805.01	2684.84	813.414	1271.08	1684.21	2219.83	2127.25	2220.35
M197T303_1			6335.47	2045.57	951.12	3258.79	3908.27	1083.56	1497.33	4189.18	1596.11	3819.01	6637.82	2853.26	1734.25	1375.26	6566.06	1811.94	2505.97	2569.49	2571.72
M197T303_2			4173.87	4241.54	2833.51	2977.02	1567.92	4738.68	4241.38	4256.65	2533.89	3613.27	3355.15	4838.18	2361.02	2644.17	2218.81	3343.23	2554.86	2688.12	2682.36
M197T324			16022.9	13758.4	13215.8	11064.4	25564.4	13210.3	12646.7	11803.2	14942.2	24413.9	20796.3	16996.5	14851.3	11632.1	18234.9	17492.9	8817.95	8818.92	8589.83
M197T329			7843.81	6387.56	9995.99	4714.89	11235.2	21681.9	9790.25	4138.1	12619.6	9978.43	16310.5	24489.4	19214.6	27918.1	11100.6	12811.6	8605.09	8640.91	8115.52
M197T34			3777.44	3614.13	2907.55	4855.72	6177.65	15067.3	756.617	7286.71	4038.98	4626.53	1593.15	6695.94	14717.3	9394.83	10838.6	9166.93	2886.71	2913.82	2913.73
M197T345_1			25943.2	24297.1	23637.3	18477.8	22112.5	24325.3	23730.6	21989.6	27625	27440.2	23421.1	29122.2	27039	29012.1	29046	26366.2	19139.7	20227.8	18287.1
M197T345_2			15683.5	14621.7	20113.5	15380.7	13406.4	14724	16567.3	16001.8	18973.7	26186.1	21246.6	24255.5	18548.9	17556.9	23256.5	16472.6	13989.7	14186	14186.3
M197T345_3			8513.79	9415.14	10185.8	10858.6	10965.2	8801.67	8866.73	10976.6	10248.3	11352.8	10881.6	11206.7	13192.5	12254.6	10216.4	10662.1	9999.57	10141.7	9999.38
M197T38			14308.8	23512.9	26902.1	20570.1	21319.8	20761.8	25278.7	11913.4	30930.4	25969.9	18756.3	18151.4	22175.4	18705.3	21613.1	33782.1	24152.7	23506.1	23505.5
M197T433_1			2427.01	1992.49	1679.79	820.985	1962.09	53710.7	1334.23	2159.92	2003.06	2004.64	1991.04	2344.28	2562.35	2592.18	2234.83	1354.64	5245.37	4600.92	4465.85
M197T44			5688.69	12457.4	9677.09	6545.86	12364.5	9877.94	18481.7	6206.43	20317	14378.5	2375.9	12647.5	11936.9	22152.4	8375.55	8153.26	12989.6	13010.5	8462.32
M197T50			33325.5	42272.3	86927.1	41060	63224.1	92999.2	134942	43560.4	99299	116637	50942	60725.1	28088.3	47582.6	41968.3	39797	53793.3	53809.3	54880.1
M197T98			7625.22	7387.68	6907.66	6851.69	5490.45	18620.5	7875.46	13512.7	11369.3	9010.72	8855.85	10383.7	6219.74	15392.8	7196.29	19552	9977.91	12077.4	10014.5
M197T99_1			487.657	1233.58	448.266	429.496	147.879	486.152	415.362	358.034	521.008	526.093	644.979	1719.19	712.712	1536.62	848.456	824.265	1334.99	1208.36	1191.75
M197T99_3			7577.16	6840.47	4302.02	3515.9	3147.18	8593.74	5586.87	4944.87	7959.26	7961.07	9695.37	8626.11	9148.13	8488.49	7207.71	7264.29	6989.98	6304.99	6239.97
M197T99_5			19743.8	37806.2	31487.3	65264.2	27063	76205.2	11516.9	15195.7	24285.5	22764.7	27746.3	22758.6	17176.5	21944.2	36872.4	25578.1	18779.2	18753.5	17036.1
M198T105			77243.6	35138.1	14023.6	38019.1	32935.5	12605	28797.4	18460.5	18258.1	59161.8	32267.5	43650	45031.1	53390.9	5507.94	15253.6	30004.2	29806	38675
M198T12			7947.41	8930.66	3685.11	7551.77	13246.4	3141.99	13083.7	14192.3	5180.94	4154.94	9882.15	15303	6106.59	10494.8	11638.9	9025.24	8384.64	9040.35	10390.1
M198T127			88112.4	59699.8	35687.7	38727.3	29554.6	17233.1	19566.1	45208.5	30632.2	104844	47470.9	44163.2	66542.7	91820.2	29515.4	30634.4	33388.8	32831.5	33391.7
M198T177			13199.8	11367.4	28248.9	28845.1	6374.76	36535.4	10984.9	39866.9	57332.4	55298.4	46706.1	41464.8	16797.7	21870.7	15212.1	19868.1	18099.8	23538.6	23657.3
M198T180			38372.1	47939.2	39175.8	55019.7	34492.6	30018.7	46046.6	25698.9	48406.6	58251.2	76240.8	47566.6	37612.4	38012.8	67498.6	54080.8	35801.2	35742.1	37366.1
M198T197			91414.7	132554	88078.9	104433	100107	68337.4	75170.9	68035.9	91593.7	102050	105016	105124	74895.7	102207	75975.6	100421	86111.5	80265.6	79911.3
M198T206			28156.8	39730.7	50763.3	32643	27324	37411	38032.5	56913.7	45284.4	40815.4	54250.6	70536.2	115542	88587.9	38999.1	23998.1	263381	261264	248337
M198T255			2086.53	5101.28	3754.58	1651.87	1729.19	1221.2	7448.92	2181.37	1634.62	1057.09	4885.74	1722.28	2733.98	2766.53	2288.22	2057.61	3088.7	3142.91	3142.21
M198T285_2			1103.82	1478.84	2102.03	2004.65	2314.42	3120.28	3169.1	1652.8	8045.99	6442.06	7743.17	6235.13	2344.38	2868.29	3110.88	1687.18	5252.68	5445.94	5254.25
M198T299			18250.5	25359.3	19130.7	21927	18058.2	13731	12541.6	18228.2	24151.8	19798.3	33128.4	19692.6	24047.8	24245	19667.8	28017	22959.9	22960	22656.3
M198T344			5816.58	5108.12	6561.88	2919.89	7093.19	6688.2	10153.2	5498.82	6504.1	9165.61	7223.39	6964.62	6861.38	7059.92	9252.47	7102.23	7577.65	7572.84	7839.44
M198T345			7322.55	5869.07	6193.82	6463.58	7094.62	7373.31	5342.26	7676.13	7699.64	5479.01	4638.35	5664.31	6111.38	6172.06	6587.24	6030.85	4552.69	3930.15	4558.35
M198T346			7863.88	2995.02	3170.26	9304.93	3627.59	9322.95	3543.84	2677.94	3997.86	2989.11	3446.5	3870.48	2635.8	3062.57	3544.98	2885.89	2259.64	2335.91	2335.24
M198T378			5774.9	2261.66	4644.4	13078.3	3464.32	4843.28	3606.15	8291.3	4118.44	3901.74	6369.15	4358.64	6294.03	8764.68	5469.68	2391.62	6323.6	6298.81	6298.79
M198T50_1			36556.7	28466.9	13367.5	4764.76	11929.2	7079.03	17833	15221.1	14473.2	45258.7	18450.2	22661.4	16293.8	21737.1	14263.3	11625	14192.2	14206.3	11333
M198T80			10692.3	3338.76	7509.57	2917.84	3495.58	10265.4	4145.34	5562.4	210978	298878	440889	618471	186301	258234	212223	53994.2	82319.8	82345.3	72529.7
M198T99			1976.67	1902.35	3189.74	1364.47	2138.28	1109.78	3084.37	1435.52	1545.9	1650.16	2780.55	2733.79	3661.92	2133.89	2325.64	2453.6	1841.35	1680.72	1719.32
M199T101_5			14757.3	14789.6	13502.1	29804.6	11992.3	20194.8	18427.9	8817.72	25079.1	25932.7	29426.2	33995.2	20421	14532.1	19099.7	16029.9	24528.8	24542.4	25733.9
M199T147			2373.56	4305.26	3829.74	2338.29	2821.14	2872.26	3371.75	2990.36	5525.33	5306.03	9593.77	6605.58	3248.76	6067.53	2025.71	2208.09	3342.03	3089.51	3502.14
M199T180			247271	282586	184858	217130	198770	183445	263568	137228	251762	276344	314186	205993	196088	221046	236329	297215	95220.2	97517.5	95223
M199T197			852450	505446	572492	535940	420902	405588	423702	440530	528722	455556	561538	541767	437689	604112	828212	474104	515794	573892	574211
M199T203			29951.6	43489.6	225540	142497	73388.6	11075.2	88817.7	65171.2	80896.5	74621.2	77790.8	75019.2	104914	54031.7	88966.8	114854	82521.4	84902.4	84890.3
M199T208_2			3929.44	4338.18	3099.01	2148.79	2027.42	3593.32	3554.29	2043.95	4359.45	2140.61	3947.69	3633.26	3891.46	4494.08	5544.65	5113.08	1587.77	1673.81	1673.73
M199T217			12955.6	2037.01	1484.75	3472.14	1470.5	2780.97	2039.68	9285.86	2639.43	4911.48	2653.45	2034.54	2476.65	4444.01	2169.99	2711.44	4048.21	4094.73	4048.35
M199T236_2			691.352	860.703	1284.71	1186.58	636.887	578.739	926.062	905.13	629.728	845.06	901.974	620.741	263.376	639.564	810.633	466.476	833.722	802.874	833.854
M199T277			2287.9	3256.1	816.189	10068	2953.15	3363.78	3150.49	5759.59	2942.17	2454.13	4099.03	4105.86	5752.99	1672.35	2326.21	3457.6	2173.58	1927.76	1919.52
M199T302			8126.02	8029.44	5941.38	6076.21	5114.24	6977.02	5557.81	7444.25	8811.71	9925.42	9489.99	9172.3	5608.8	6835.53	6201.1	4855.5	10250.4	10144.5	10250.3
M199T311			1448.14	2010.6	2720.36	4053.13	2016.67	1938.16	2252.81	2813.67	2987.3	3273.76	3514.71	1998.49	1992.17	2987.8	2765.63	2928.23	7410.77	6745.07	6743.87
M199T322			12255.5	11531.8	17627.4	7842.36	22383.8	9471.13	11882.4	9898.89	20858.8	19468.7	9469.01	20335	10572.7	19574.4	13271.6	11766.2	8593.55	8608.79	9014.69
M199T327			2111.61	853.985	3649.16	3399.48	1551.85	4483.3	1360.61	2868.53	5843.85	3415.09	2057.5	2142.32	1346.17	1431.04	1300.9	1442.54	1492.37	1572.15	1492.55
M199T344			3958.15	3146.99	3497.71	1588.01	3778.58	4041.34	3828.08	6065.42	4299.57	2750	4443.76	5688.29	3585.93	1945.57	5230.65	3481.85	3754.51	3461.05	3278.97
M199T409			4894.82	7544.58	6785.35	59637.2	2637.34	2715.08	2180.7	13832.2	2506.3	3424.64	3327.76	2293.69	4551.09	4424.32	1930.33	2864.45	6037.88	6089.88	6038.18
M199T432_2			1706.82	1729.71	2354.41	2083.47	1889.03	3673.4	1366.17	1308.44	1877.78	2006.23	1915.11	4982.75	2281.36	1349.94	2095.24	4185.09	2549.85	2550.94	2587.19
M199T44			4030.78	6780.14	6149.22	7732.68	7689.44	5562.04	11114.2	6141.72	4933.27	6438.42	8933.22	7875.58	11976.5	5366.58	4905.42	5036.01	11102.9	9808.87	9362.91
M199T549			2888.71	10853.9	3151.25	11140.1	10412.2	600.429	1973.17	2505.86	9487.03	3500.88	5529.24	2503.03	10559.9	478.839	11122.5	3953.45	3200.17	4983.09	3559.32
M199T99			116311	130440	118058	107693	95829.6	119664	158845	102615	121347	120485	126427	333130	131501	189820	126309	121453	123482	114487	114962
M200T101			5927.57	1773.47	880.658	1465.22	475.392	669.225	5318.81	1891.19	2567.3	3010.57	9732.27	3132.58	5155.35	3941.18	10177.5	8138.3	6847.14	6521.24	9900.78
M200T127			70484.1	34625.2	18355.4	23912.9	21880.2	9858.13	22917.9	25231.8	18459.7	78603.9	22473.2	28133.9	27595.5	47993.1	17878.9	14988.9	22322.8	23718.2	22324.8
M200T137			38340.6	25209	24518.7	26293.2	21130.2	37265.5	40895.3	66647.6	78411	172875	118098	126424	41827.6	46051.4	17098.9	16399.4	117485	117502	105037
M200T173_2			54308.7	35832.3	50336.4	29542	53503	41208	30933.3	101563	123405	110547	93354.4	110741	33084.2	39638.3	36549.4	44068.1	73498.8	73516	67496.2
M200T206			15038.2	17987.4	28311.4	22649.9	10274.7	23070.6	15172.5	28976.5	21584.1	21207.4	24893.6	35842.4	57483.1	44675.1	19847.6	19066.7	130041	130787	121573
M200T236_1			140138	186485	228452	183541	105278	130996	174471	171261	185933	231461	171230	131122	73493.2	166406	147646	110727	187847	190299	190397
M200T236_2			2906.65	3101.27	3487.54	3107.37	2201.73	2353.36	2963.34	2052.57	3205.42	3995.68	2590.1	1156.17	1212.9	2431.7	2372.11	2097.42	2541.83	2541.75	2624.54
M200T287			942.549	793.463	1881.75	2820.38	1024.48	1551.83	1062.92	1322.98	1856.68	1628.1	1940.88	2120.34	953.437	1236.26	1096.99	1255.69	1331.21	1496.2	1288.78
M200T301			2944.52	7145.47	3427	3643.13	2132.81	3037.04	2446.53	6300.56	5927.22	4013.19	4782.71	5199.38	3884.71	4750.56	3362.03	4155.43	6929.05	6931.22	7039.16
M200T31			4269.88	1937.94	7755.47	23233.9	2425.2	4579.26	9571.1	38383.6	3196.46	21091.8	21163.4	31695.3	22883.2	7154.76	2301.33	6164.31	9276.8	9359.84	9278.62
M200T327			2855.54	3482.23	1572.53	4076.59	8030.93	8451.45	6585.71	4256.37	7496.46	7366.77	6956.27	6244.09	1150.39	4515.28	4805.73	8635.47	1945.37	4808.37	4794.43
M200T33			2966.32	1936.54	1085.71	633.442	2554.07	2315.75	2527.25	1757.61	418.789	1481.71	4232.51	1402.44	3654.68	2740.35	2634.27	4008.63	2665.7	2549.43	2560.3
M200T348			28061.5	34111.8	29301.3	94164.4	15888.5	18757.1	21641	70954	31813.5	23040.8	36804.7	34670	51581.3	51936.6	23834.1	43342	56845.2	56847.2	57581.1
M200T360			3580.48	4555.33	4005.44	8328.34	2387.96	2033.61	4707.93	7999.54	4437.14	3235.39	3080.8	1370.37	2427.03	1672.14	1501.88	1484.93	2304.79	2223.61	2507.92
M200T384			5585.56	1889.14	1652.48	3395.86	3901.84	11260.2	3429.55	2110.46	3015.51	1008.9	10461.6	1097.92	2163.18	540.407	718.904	6971.93	1647.3	1090.44	1646.17
M200T465			1404.94	1579.07	1662.7	2480.32	2918.26	2809.1	2420	3526.85	1746.61	1765.21	2707.19	2867.53	7373.27	6906.74	3172.45	4789.04	1099.4	1399.87	1404.69
M200T50_1			7744.78	6724.41	2759.46	857.329	3196.93	1497.17	4179.67	2123.59	3800.48	11573	4706.1	4939.44	3729.26	3509.63	2081.23	2652.68	7464.35	7181.87	7186.73
M200T532			719.096	875.143	417.363	733.193	1065.73	747.693	787.787	652.887	819.964	739.523	608.666	756.404	1158.63	973.707	481.413	2291.92	741.421	718.469	721.973
M201T100_2			13517.3	10355.1	9998.03	19465	17187.4	13287.6	10300.4	11267.9	22402.6	11986	13427.1	22458.4	11871.2	10732.1	8355.2	9151.76	10564.6	11182.6	11185.4
M201T101			23091.2	13952.7	8291.63	8580.54	10597.1	14699.6	17032.7	7217.05	20989.2	20448.7	26453.8	16497.6	14743.7	16214.9	19737.2	18441.6	14845.6	14598.7	14599.7
M201T119			13291	17912.1	40533	13855.7	5216.71	5499.23	32803.4	92623	3770.13	3351.67	36557.1	11996.7	24760	5009.86	16579.4	4037.48	14558.4	12162	14635.1
M201T18			3992.77	13580.3	5827.71	5194.13	5945.63	4107.7	6503.25	7095.78	9013.08	5598.53	9619.81	9010.59	7862.63	5833.35	4722.09	9852.85	4782.43	5117.14	4805.7
M201T209			1266.75	1863.45	922.145	1224.67	1835.54	996.093	1691.01	1082.4	1205.08	539.912	1342.73	1599.22	1690.42	1866.9	2280.16	1581.8	4870.7	1536.34	4871.84
M201T211			53261.1	31635.5	45075	52361.4	23982	38049.9	31357.1	40821	43778.9	38286.1	38418.9	33492.2	32521.6	35308.2	44130.2	34397.1	27317.9	29956.9	29963.7
M201T213_2			12617.9	9775.68	20430.8	20278.6	12753.5	79560.3	15962.5	28356.4	18904.8	20401	23155.5	22925.1	5895.37	12106.6	8357.74	7226.97	24429.5	24972.7	24431.1
M201T229			312668	321779	343194	379363	264313	182176	218959	414303	211785	300109	215147	182890	164320	224102	237379	228530	222601	224464	224810
M201T230			334054	1658.64	2864.01	1819.34	3307.23	1562.48	1157.28	2370.55	1627.03	1617.12	1553.04	1332.76	1645.49	2384.12	260009	248132	2037.66	1764.46	2033.44
M201T236			571640	755498	958037	748174	411295	534944	744480	743294	785814	1.03065e+06	711850	515559	299044	704068	620201	433520	837526	855391	855616
M201T237			7968.29	9450.61	6046.24	4824.28	4504.44	11926.7	8885.98	4604.7	14633.5	9119.54	9997	12653.6	6686.86	10506.6	10651.4	6410.82	10733.9	10733.7	11680.5
M201T249			43613.6	58500.5	47520.6	48334.6	72744.5	41902.2	63164.9	44046	45271.4	61666.3	69933.6	72362.2	43617.2	39619.1	78187.7	74101.9	43264.9	43266.2	42514.4
M201T256			1392.45	554.358	1771.17	760.105	1489.23	2574.03	1377.35	1263.93	1243.98	545.728	1098.18	955.71	2039.48	1456.95	2511.17	1658.81	2364.27	2436.91	2759.21
M201T26			217987	91305.3	110410	83315.1	38798.9	64151.8	42132.3	23246.7	16897.8	15788.5	28178.4	14844.6	41535.6	45662.4	39848.1	42357.4	37948.7	39050.4	37936.6
M201T281			154144	162007	151205	145922	306296	175268	262965	136986	178122	176544	123775	152143	151492	164914	169302	163708	117942	120327	117944
M201T291			2387.62	290.883	2865.95	2402.61	1413.7	1584.69	865.925	3813.58	1858	2260.46	1425.17	1837.3	565.455	835.376	501.283	592.322	1162.71	1091.87	1161.44
M201T350			2492.04	5067.26	2298.72	8488.9	1402.55	2356.88	2654	5205.12	1163.07	581.981	2706.76	2524.62	4480.78	4859.57	2003.25	2298.86	4189.15	4190.86	4070.91
M201T360			1866.86	2355.47	2207.47	2895.2	1373.16	2510.52	1953.28	4373.61	1433.06	2457.11	1884.01	2047.23	3982.84	2291.05	5597.83	2845.03	2182.17	2379.31	2185.29
M201T366_1			16053.8	46131.7	19732.7	22627.2	36123.4	61347.2	55809.5	28826.1	24124.6	31690.1	36305.3	27656	32452.2	38179.3	34092.4	82642	29589.7	29528.5	17792.2
M201T366_2			25709.3	2806.65	6759.82	620.562	23851.2	21041	6672.39	2990.23	24937.5	22249.8	6289.44	20932	4074.53	4886.1	5354.82	23139.7	4688.22	3757.69	4689.23
M201T388			6804.28	10522.5	4100.52	4058.14	3819.58	4459.57	3169.23	4463.74	2860.58	2698.47	4638.04	4851.89	7422.82	4214.32	4468.49	5648.07	6406.64	6501.47	6509.27
M201T429			1470.31	16352.3	10825	14072.7	12012.3	9981.49	11623.1	14114.7	11826.4	11377.3	17295.7	12238.3	11054.4	12068.6	12169.7	10753.9	11919	11111.1	11979.9
M201T494			2172.02	2356.78	2200.31	1507.6	2570.9	2813.53	1170.97	2829.08	1702.29	797.715	2022.98	3004.99	2881.42	2738.6	4422.36	2731.88	3675.46	2567.1	2792.2
M201T51_1			2417.08	4411.82	2142.01	18163.9	1062.83	1875.76	12358	17399	2019.72	30273.6	4640.2	58221.1	73861.6	5971.31	41345.1	2765.52	7823.45	7192.7	7162.72
M201T51_2			14162.2	1283.56	9032.1	23114.9	2634.56	13615.4	13261	25396.2	3752.36	52402.4	36380.6	99191.7	113012	8423.97	62913	41976.7	25052.7	22422.1	25062.7
M202T100			2742.69	4748.59	1074.49	1003.58	1792.44	5934.24	2079.82	16166.3	2035.34	4207.48	4874.06	20115.8	83754.2	2957.34	4887.21	1569.09	1891.27	1873.5	2090.09
M202T147			9993.4	13930.6	14794.9	15068.8	10239.3	22885.6	10812.9	13868.3	12005.1	12212	11647.8	13559.4	20101.7	16874.4	14051.3	19095.7	10389.4	9449.16	9401.13
M202T191			97013.2	73666.8	120675	604460	20291.6	3233.95	11401.2	553967	10477.7	39447.1	10432	8510.85	12801.9	16881	37301.4	24888.1	57294.9	58572.9	57291.1
M202T207			2417.65	3169.44	4022.18	3177.06	3079.17	2529.41	2527.46	3664.86	2097	2080.74	3293.85	3192.04	9293.48	7568.87	3880.95	2107.79	25154.9	24305.3	24576.9
M202T208			1706.39	3765.84	5503.67	1854.06	959.665	2289.62	2308.5	4249.69	3842.16	3252.59	4462.01	5227.23	9029.9	8201.12	2269.86	2181.06	14835.1	14304.9	14311.8
M202T256			3259.5	4122.92	4093.73	2828.93	2127.01	1965.24	3198.11	4858.2	2089.75	1816.18	1976.13	2408.47	4858.2	3429.21	4036.81	4673.23	6196.48	6200.61	6335.92
M202T28			18265.4	10658.9	11674.1	4362.48	7364.1	24707.2	8510.59	27802	14547.5	50794.1	98812.7	49548	39837.7	12748	22135.8	8856.19	20182.3	18967	20150
M202T283			32456.7	28560.7	18689.5	26091.4	22429.3	22774.3	20722.5	18688.3	32854.7	23967.2	23141.5	30358.4	19837.7	8047.83	14336.1	31836.2	15717.1	15717.7	15877.3
M202T302			1039.65	638.7	1679.5	2229.08	1537.67	2087.01	939.488	2503.55	1558.89	1199.84	1645.08	1187.82	1387.17	996.111	2976.46	1072.66	2124.75	2126.5	2292.35
M202T309			2216.38	4371.48	5618.08	7525	2876.28	3308.54	2178.65	8983.39	4464.66	4116.23	2602.44	6981.62	7244.61	3506.78	9025.91	4391	3966.18	4283.55	3994.58
M202T325			1171.43	2543.96	1935.59	2959.43	1283.51	2907.18	1171.37	1372.67	8101.07	3402.07	1670.54	1979.22	1432.67	2071.31	433.358	1396.88	2490.1	2440.2	2440.03
M202T360			3082.88	3340.3	1552.7	4350.18	1510.34	1316.78	1621.31	2954.14	618.532	1994.37	1711.98	743.523	1715.67	2163.43	1164.6	1289.24	1421.01	1520	1476.13
M202T368			1288.12	3333.51	2439.55	17973.6	1042.83	1128.38	862.291	18684.1	1595.01	1199.11	3245.39	2225.06	313.438	2804.49	1050.38	2431.72	3820.11	3676.34	3638.3
M202T388			9842.41	25283.3	12282	12570	3607.22	13287.6	3875.09	23759.7	28941.5	30370.3	36122.2	29734.3	8201.84	8272.02	10977.4	7325.19	21731	21721.2	21394.8
M202T393			2546.89	822.27	3905.71	2016.82	1735.34	3140.49	893.35	3830.3	885.781	3323.81	1754.66	1379.36	853.269	1473.02	1573.4	879.239	2623.84	2712.05	2626.17
M202T428			5678.55	2575.16	3217.77	2880.63	1780.35	584.029	436.552	3487.62	2110.89	2181.51	2040.74	1741.4	8559.41	3270	2010.17	3140.53	5187.87	5212.42	7136.82
M202T52			108812	108505	48276.5	123784	89150.9	74972.2	98194.7	108771	17324.1	19324.7	11713.5	38785.6	92527.8	98989.8	82732	110152	174158	173971	161097
M202T76			150175	76342.5	84615.3	186714	215080	195989	111079	432612	45038.9	64575.2	21386.9	115684	305082	160589	202051	190075	176632	154436	144192
M203T177			60713	29381.6	23829.7	47154.8	58448.5	20962.7	52473.4	27435.5	35744.8	39838.3	55069.1	40882	64772.3	27597.1	38087.2	34780	14456.8	13946.2	13769.7
M203T222			894.618	960.466	1194.09	2185.41	598.679	2586.87	1079.75	564.492	4915.15	1739.82	1929.99	1861.56	1298.13	1023.53	1098.98	1284.93	1775.76	1666.22	1774.07
M203T242			231047	143640	197115	111862	237340	166807	68305.1	104977	209624	103575	84731	159518	147179	219080	215549	26324.2	149623	152143	152144
M203T26			154801	66075.1	47715	67322.1	33609.8	104188	25578.8	86915.4	51163.8	42999.9	63498.6	20869.3	73444.7	29123.6	10353.6	41305.1	55251.3	55099	59040.8
M203T281			27470.8	72701.8	28287	58249.2	16683.3	34594.9	76919.1	58347.4	48985.7	73254.7	71779.2	35557.6	69663.4	50729.7	30530.6	74262.8	33768.1	36580	35275.3
M203T302_1			1125.41	713.296	860.565	407.712	516.801	641.927	658.762	774.375	659.841	1026.57	1419.99	1144.67	1278.8	1287.81	649.517	643.866	865.99	897.696	899.053
M203T302_2			9369.99	8490.8	7918.69	11485.9	4152.44	3481.71	3463.64	8054.74	3440.54	2969.2	3993.05	8020.93	2343.94	3935.79	2770.04	2301.78	5139.19	5335.64	5534.3
M203T351			127974	69344.1	111992	192486	130843	104940	99669.8	129743	128418	128354	181613	136901	185105	141061	159681	191412	136779	141133	141131
M203T372			15156.1	7312.9	5501.55	20108.3	8313.56	26392.1	8330.75	10897.3	34493.6	12420.6	25681.5	33309.3	12141.4	5581.41	11537.1	22115.8	18242.4	20819.5	17662.4
M203T40_2			11519.7	17184.9	15441.8	2230.54	12296.5	3254.81	3615.75	4080.15	66695.4	74399.1	17978.3	41705.3	53237.4	55070.7	12802.4	26782.7	30526.6	35338.3	31914.9
M203T423			7906.41	8528.77	9362.53	72731.5	2878.24	3929.89	4086.78	22050.4	5403.09	5308.26	8293.76	5571.71	6286.47	8412.34	5470.61	5550.66	10629.5	10956.9	10953.2
M203T474			5663.7	6244.06	8612.39	21683.3	2510.19	3078.28	2418.22	14016.6	2155.28	1506.65	3493.91	1425.14	3460.64	2443.27	4125.33	3646.07	7775.75	8927.58	8903.3
M204T100			2024.26	1891.04	509.964	878.985	1391.75	4079.85	816.2	882.784	731.292	789.922	1225.26	1337.51	514.723	819.438	1078.64	429.262	1180.71	1021.57	1197.08
M204T149			81259.7	79993.1	86361.3	234785	80686.6	227644	53935.7	285558	95474.1	62348.5	47430.9	78264.5	120217	86862.3	95854.2	84250.9	285955	239850	232552
M204T208			1033.64	2190.82	3388	1213.4	1114.51	892.314	1758.67	2203.36	1801.39	1693.61	2701.31	3974	5444.59	5284.36	2281.27	1243.04	8930.22	8967.45	8591.19
M204T242_1			9300.76	8122.16	7278.35	9908.51	9475.68	5974.31	5738.76	5342.04	13223.4	5344.44	9550.52	7858.23	12593.8	8750.39	4661.61	2699.97	6805.26	6950.23	6804.83
M204T259			9567.27	11790.9	9504.55	19411.5	9930.97	11633.9	11235.3	16685.8	60899.3	11817.1	12598.1	71102.4	4755.47	9189.85	5704.69	9202.37	6325.96	6326.25	6520.55
M204T288			4075.5	3907.92	3405.23	2772	4757.69	3784.3	4141.63	3398.46	2606.97	3619.01	3828.66	2525.43	1868.39	2458.09	3572.52	2561.86	2457.65	2457.58	2520.26
M204T298			15381.9	18103.2	14710	16241.7	23414.6	25205.6	26819.1	16193.4	27994.8	21629.9	27418.5	28190.3	34643.2	32369	18455.9	18278.2	20137.5	23125.3	21902.2
M204T34			32432.8	18505.9	56599.9	51470	3124.28	2569.33	2978.91	94291.8	10296.5	3086.31	6977.88	5863.51	4710.86	4961.81	10502.3	9383.62	11631.2	12236.9	12240.4
M204T367			3607.03	3400.09	3202.77	5203.53	2059.43	4418.59	5258.19	2599.14	5560.48	6225.04	8178.76	3239.3	2234.42	3037.26	6496.19	6009.13	2027.14	2003.73	1966.14
M204T451			6587.76	9486.32	7032.84	2041.61	6486.38	5857.04	6610.96	3632.79	8470.45	6011.59	8560.38	12695.9	15601.9	8933.08	8585.65	12214.2	8950.95	8207.3	8974.08
M204T83			91576.9	102301	29268.1	20473.9	62588.3	15385.3	3199.45	19327.3	46177.3	133016	126659	93809.9	71883.7	59968.1	65343.1	42188.8	70385.9	70378.7	72160.9
M205T139			8345.02	9418.79	8984.04	17722.8	13899.9	43880.3	12022.9	26066.1	18305.2	41644.3	27697.5	35700.5	118396	25468.6	45740.9	24272.4	21869.9	20377.8	20362.5
M205T231			7959.87	8465.45	6991.55	1773	13598	13228.2	17459.9	3134.49	7774.5	2773.13	8509.32	8413.49	7511.81	7219.37	7461.3	7007.97	4780.62	4917.17	4783.6
M205T25			342365	245841	19010.3	30391.8	1785.12	20019.1	3223.14	25881.8	6838.81	4477.86	19527.5	6997.22	4374.54	14061.6	8780.53	5881.33	32520.1	31100.4	35880
M205T262			4613.42	8085.34	5067.85	11621.4	5872.13	10249.3	5262.54	9777.8	7523.1	8861.76	9324.19	5534.65	9124.45	6227.43	4182.56	4559.19	11403.6	11403.8	11988.9
M205T298			88218.8	82186.5	72686.4	86620.6	96789.5	88872.3	123365	66773.5	103153	89107	116939	117521	154746	135905	78544.2	98121.9	108449	108310	77857
M205T317			9310.75	9338.91	4954.4	4475.55	8179.81	8323.92	6602.74	4320.12	7436.53	10292.3	9940.36	9557.38	7534.32	5861.03	9369.43	5323.24	5122.6	4843.63	5125.86
M205T327			20327.6	21489.3	18045.7	16481.7	17738.6	19959.5	37160	19959.1	20797	16476.5	24142.2	23073.9	13998.4	18979.1	18558	20685.2	13947.4	15269.2	15258.1
M205T33			280675	456116	433249	524970	569319	451797	6.81303e+06	446014	495216	468541	4.32918e+06	483609	510128	564222	501722	448546	1124579	1.17255e+06	1.09982e+06
M205T348_2			1841.85	1325.31	2849.18	8561.54	2315.57	5480.9	1839.43	10958.2	3595.18	2520.75	2902.86	3920.92	4259.77	2368.55	2926.08	3080.96	2676.2	2348.63	2340.55
M205T350			60424.2	54572.4	59698	30891.7	22670.2	54988.9	55192.9	40062.5	46683.3	47605.1	47173	53866.5	55534.8	55995.6	67233	54190.4	45311.2	45371.1	46403.6
M205T367			6619.98	6872.36	5937.47	3314.3	4576.58	6583.33	11883.4	7248.59	8342.17	9119.26	9585.05	4988.89	6645.49	6270.18	11369.1	9313.34	3889.35	3507.53	3514.75
M205T372_2			9752.35	9137.75	6755.74	5407.26	10300.3	10149.5	9957.77	6695.74	11890.3	10108	10417.5	9840.61	10866.8	8929.41	10155	9535.58	8496.19	8132.03	8576.97
M205T388			14609.5	18293.9	9404.73	9784.31	10382.3	6109.4	10138.1	10174.2	8854	9397.08	12303.5	9122.92	13693.9	8296.87	10248.5	10959.3	10615.2	10522.1	10615.3
M205T401			1154.71	1283.22	1076.5	3904.3	1196.84	6020.24	848.321	2648.28	4127.92	2621.07	3826.88	1588.15	1222.15	756.44	816.815	1173.53	2950.15	3006.41	2949.91
M205T45			2743.04	2513.5	7504.56	34908.8	1283.9	1300.93	1165.18	54603.8	1750.51	3470.48	3084.68	1406.64	1308.67	2163.6	1465.96	2024.13	1826.36	1613.93	1517.44
M205T50			12102.2	15825.8	412.562	18423.2	18282.1	1540.02	738.837	16287.4	4389.65	1259.77	2669.28	3836.36	3335.87	2432.35	1044.95	1345.38	2149.64	3186.91	2233.11
M205T52			14028.9	32138.1	31214.1	38456.5	46130.2	42629.9	12656.1	30247.4	41426.4	24578.8	11274.3	11391.8	17908.2	16124.3	79684.4	34390.2	13967.5	13984	11883.7
M206T265			12554.2	7260.83	11605.6	20292.3	5410.31	11886.6	2712.24	90157.6	2957.1	5549.62	9689.88	5731.16	1553.2	3319.3	12955.3	3593.62	16240.7	16244.3	16758.4
M206T293			23778.2	19563.9	19723.1	14283.1	16843.9	16499.8	16563.7	12817.9	17722.6	12810.4	23950.5	18888.7	20551.4	27168.3	16440.6	18545.2	29673.8	30236.9	30385.2
M206T301			7734.25	6943.32	7877.21	48507.2	6183.91	2020.41	13814.8	27247	1866.23	2747.39	3090.92	4007.43	4364.44	3561.45	3404.4	1145.63	4075.64	3998.47	3998.16
M206T376_2			10849.5	9115.32	10689.6	56659.4	6830.98	3071.21	6902.66	25937.3	1934.94	6066.91	5107.27	4962.76	7640.06	6791.6	3864.87	3739.29	5380.4	5268.84	5380.72
M206T83			35118.4	25378.3	15166	11488.2	23125.3	21067.8	14060.6	36328.9	17826.8	36414.4	42959	18448.3	43858.6	33701.8	8674.69	12721.6	7247.53	12820.7	12836.4
M207T102			14653.2	3524.8	1015.37	20841.2	4679.47	8254.77	2629.06	23516.4	2141.84	5633.11	2615.1	8517.27	5229.18	3064.23	6686.98	5392.79	9946.53	10014.8	6080.3
M207T138			5750.83	5134.61	6061.57	17634.1	5328.35	27184.5	1731.92	20159.6	8752.61	17304.9	9065.44	20607.7	84985.1	13408.8	30293.5	11637.3	31498.3	20507.8	32054.5
M207T173			7846.44	2776.93	3837.79	11622.3	2772.91	3551.15	4769.14	4814.94	1639.48	4073.35	5591.43	2847.38	2791.34	4283.95	4068.08	4443.84	1861.46	1800.79	1676.86
M207T205			9961.61	8343.65	8343.67	9347.55	3288.79	8714.24	1381.17	10152.3	4112.92	2502.88	3272.8	9416.15	8378.3	8962.71	6261.68	5777.36	2109.13	1703.02	2337.98
M207T237			1394.44	4644.03	3584.72	4737.86	2609.19	4832.36	4610.56	5641.16	5748.93	4542.99	5544.62	3587.71	3852.58	3813.11	5897.39	2320.82	3804.91	3471.57	3466.2
M207T242			1993.69	2715.57	6209.54	1660.87	2161.62	2392.5	1159.49	1664.04	1330.8	1300.11	6822.8	1814.82	2422.81	1858.42	1204.09	2253.18	1452.68	1452.06	1686.26
M207T259			1790.5	2078.9	2803.54	5170.08	1697.46	1457.64	18293.6	5105.63	17929.3	2356.07	1417.34	2743.33	1740.67	2533.47	1551.55	18263.8	4752.07	5508.81	5525.77
M207T32			23789.1	38955.3	42277.1	34882.4	33324.5	32322.4	72956.4	19101.4	43009.1	24633.4	69508.3	32474.7	23843.9	36588.8	36539.7	27931.7	18424.2	17654.7	18438.1
M207T349			638.916	799.712	786.527	851.409	886.154	683.562	1138.36	2086.39	1089.16	990.481	959.291	1006.49	901.454	541.353	1257.24	867.748	883.464	877.002	905.158
M207T35			18168.2	2664.1	3838.79	2237.61	1697.27	9097.65	185.512	4563.85	2878.74	3487.29	1067.75	4749.77	3213.23	3694.42	1169.62	1117.68	2062.11	2246.59	2231.8
M207T367			2743.64	3355.51	3042.85	1787.99	2883.22	2522.45	5873.39	2464.53	3041.73	4156.09	5976.97	2311.82	2709.6	2306.24	3142.75	2333.66	1819.48	1821.06	1730.22
M207T370			25808.5	25914.7	15378.4	18211.8	26424	16968.2	25858.3	18872	21646.9	22514	23160.6	21308.3	19511.9	21434.3	25455	23060.5	23356.4	23648.6	23356.6
M207T389			3180.25	4258.9	2155.72	2773.79	3006.84	2472.45	2342.83	7366.29	1725.86	863.505	1883.97	1695.27	2730.64	1171.03	2374.21	2635.64	1913.9	1838.84	1913.97
M207T399			995.648	1986.22	1571.82	2830.85	1908.43	3821.03	350.175	1458.27	3537.03	384.387	2092.78	2512.98	2062.6	1964.5	1940.48	2082.63	1568.29	1554.4	1471.91
M207T416			2491.83	1291.17	2289.65	1417.99	1005.6	8068.99	1586.06	1507.74	2240.47	3314.94	4449.79	2568.6	2922.86	985.351	3100.49	1802.51	4176	4003.48	4003.43
M207T52			1389.37	1331.18	1674.88	2983.04	5690.1	3450.55	4285.28	5265.36	3361.12	2163.18	2016.24	3415.6	4588.67	3220.54	2198.04	4496.31	1779.27	1850.82	1780.89
M207T54_1			14585.6	9259.94	7768	6125.59	27765.8	9868.51	6036.52	14062.9	34183.3	10504	10279.1	18302.1	6973.55	6240.39	6535.87	16929.4	19299.5	19436.3	14637
M207T54_2			18826.9	3974.22	4478.37	3456.08	7672.31	10298.4	10868.8	3610.93	35379.3	21664	18625.6	3692.88	18096.7	18883.7	6476.09	5838.74	16402.3	15809.9	15810.3
M208T125			14605.5	15917.2	1952.24	20028.3	15855.3	205162	7911.65	58458.8	75227.3	2840.72	4492.59	52587	1704.07	4164.02	1216.73	20111	10909.3	34771.7	34676.5
M208T129			9714.18	12850.8	16449.2	13174.9	14986.9	137929	6625.74	49582.7	50768.2	37578.5	28849.1	42170.3	17465.4	11046.2	20150.9	16251.2	40040.3	42621.8	39828.9
M208T153			9341.96	10184.7	16349.9	16916.4	13052	145902	8350.38	44449.6	57359.7	30540.2	18299.8	46614.1	14811.2	10012.6	18599.4	18880.6	19347.5	19325.7	21306.3
M208T256			11934.2	5873.93	3648.37	7063.86	4230.28	9963.65	1497.02	19636.2	5112.36	5007.28	3913.88	3413.16	3669.56	6447.14	4048.31	2536.49	5248.35	4881.83	4871.24
M208T271			3322.82	2460.35	4601.77	15234.3	3086.25	7072.09	3388.29	4329.83	3137.73	3357.77	3843.28	4853.78	2551.34	3001.65	2748.53	3365.69	3864.11	4074.64	3858.96
M208T281			2826.63	2144.25	2687.42	6600.62	2432	1844.56	1819.15	4457.96	2179.88	2499.16	3280.55	2395.27	4078.49	4201.96	3079.02	2127.57	3755.53	3735.01	3441.4
M208T308			4904.7	10009.2	3536.69	7968.8	7252.26	8304.59	4224.89	4478.26	4737.71	5615.76	3563.4	5290.74	3864.92	3996.06	4630.65	5516.61	3651.98	3341.67	3398.17
M208T345			3142.67	2616.04	2262.76	5381.34	3238.5	3887.07	2623.23	3941.14	3321.18	3983.94	3630.85	4469.96	4508.97	3405.11	4465.09	2898.03	2998.36	3379.82	3373.75
M208T348			7135.69	6377.55	10004.6	3714.04	15569.5	15501.6	12379.2	3131.89	7484.19	4422.33	7420.99	9748.41	7557.86	11355.1	7916.42	7689.91	4959.17	5219.98	5216.86
M208T374			3779.53	3546.69	3911.96	16086.6	1755.24	3663.75	2303.2	9976.53	4300.92	3993.2	4611.2	4496.02	5710.52	7337.61	2619.65	5016.54	4696.1	5002.65	5002.85
M208T398			4215.09	5213.79	5161.44	4931.31	3798.7	4468.83	3573.83	4251.82	3551.78	3371.61	4202.66	3581.42	3144.57	4075.76	5002.29	5203.68	5149.57	5039.39	5039.42
M208T513			2992.48	2597.67	1930.93	1979.28	5679.73	3852.24	4268.15	2015.71	2284.69	1246.89	4284.06	3427.01	8716.19	9309.21	6285.04	8890.3	1727.91	1760.12	1991.27
M208T53_2			1711.31	1544	5552.15	2572.08	6329.09	10100.6	8355.16	3624.08	3240.61	2190.12	1929.19	3050.96	3255.93	2470.92	3331.47	4750.66	6088.62	4219.99	4192.17
M208T74			40555.9	31587.3	29548.6	37275.4	12514.2	35579.5	6243.92	221311	11458.4	5494.87	9655.08	14169.9	12523.3	7255.56	8749.31	8935.01	23487.3	23626.9	26243.4
M208T91			48289.4	5942.25	43083.6	39736.5	10369.8	43715.1	16569.1	224151	8983.09	12175.1	22321.3	2659.37	17750.9	8697.34	7936.27	5716.79	38988.2	40924.2	40989.9
M209T100			14906.4	21149.3	11557.2	10042.9	12534.8	20953.5	19019.8	11984.5	7977.84	26839.6	10982.6	11243.6	12042.5	13835.3	10644.3	15428	20625.3	18692.9	18666.1
M209T163			80069.7	96667.3	63116.5	41814.9	98146	103762	59929.5	34200.4	66077.5	47294.6	51326.4	107985	107969	129790	119767	84038.5	444.479	400.398	524.643
M209T236_2			3690.09	3004.13	2638.66	4477.73	2143.82	4871.26	1100.96	3037.89	2648.82	1806.77	2436.12	3059.88	1347.55	2019.1	1512.34	2512.15	2955.03	3046	2955.38
M209T260			2084.59	2387.97	3165.87	1916.11	1347.81	2206.45	1757.86	2035.03	1031.9	969.956	427.254	978.825	2714.85	1511.93	1419.02	3472.38	2112.01	2039.49	2424.71
M209T290			8703.33	5143.24	4728.52	3399.64	10443.8	12550	9435.72	4373.7	11317.2	9291.94	9559.15	8442.87	2615.19	1688.85	12380.8	13305.6	1347.51	1344.65	1771.86
M209T302			7525.26	5311.88	9888.05	14502.2	5851.7	3420.74	12490.1	14906	6786.47	6042.2	5123.02	6881.7	8079.62	3300.42	4262.01	3316.49	8004.39	7605.83	7611.65
M209T313			5571.33	3223.4	1546.41	10314	3659.45	7416.32	4146.32	1954.63	1266.79	3408.27	5257.88	4950.69	1554.92	1700.42	2411.61	2672.84	2725.4	3686.15	3677.82
M209T315			14693.2	10937.2	9796.4	16439.2	2586.46	10125.1	2951.6	10822.6	5293.91	5831.69	6564.89	3920.55	3368.56	6790.7	8977.45	2422.45	9953.16	9442.55	7865.45
M209T318			1571.85	1842.37	2909.62	5233.29	3340.44	307.916	1598.91	13201.3	4044.03	495.375	1828.64	978.191	1708.7	2177.1	2371.41	1291.38	5319.39	5279.47	5278.49
M209T335			35741.3	64673.6	39249.1	33736.1	33314.9	64026.7	44286.7	36162.4	36730.5	58359.6	61750.2	29522.2	66130.6	64017	59034.1	57611.5	44925.3	45288.9	52759.8
M209T34			3105.24	1847.84	1436.41	6968.95	718.605	7162.17	557.528	4033.99	591.12	5026.48	15295.2	1339.35	1954.76	2383.15	1799.62	1680.53	1292.49	1289.37	1407.59
M209T346			2264.8	1673.77	3311.8	4059.9	2693.87	1494	2714.04	4953.83	2308.23	2264.18	2655.99	2589.65	3073.86	4226.12	3386.04	2191.27	2664.63	2678.7	2856.91
M209T35			14785.7	13150.5	13215.8	15092.2	11253	9059.69	12088.1	10739.4	11249.6	9044.77	15295.2	10204.8	12948.9	16478.5	14618.4	11934.7	1794.16	1659.75	1776.09
M209T362			10339.1	12844	11392.7	18140.1	6156.41	5231.8	7298.97	16484.4	5283.81	10088.7	7954.91	5487.68	6903.55	7026.67	9425.42	5914.17	10269.8	10355.3	10270.1
M209T39			10541.8	14265.5	12873.5	15275.1	13619.4	13386.3	21850	11446.6	7068.44	9265.04	21489.6	21947	5619.62	17755.7	7849.17	12494.8	15309.9	14789.8	14791
M209T399			3278.17	2116.15	3060.59	5231.91	2730.77	2066.23	2811.31	5333.57	1553.43	1917.65	1762.21	2134.03	2788.22	1766.77	1525.62	1228.24	1478.42	1587.46	1088.91
M209T534			1614.47	622.97	1291.58	1140.72	599.546	674.457	941.35	1112.85	1177.91	2663.77	2788.37	1506.15	1982.95	1088.38	2148.44	1079.37	1729.92	1843.42	1737.33
M209T58			17695.8	16714.7	39698.1	41124.7	33292.3	43883.1	41469.2	24169	8414.96	9673.63	13958.6	9865.51	8261.77	13594.9	11648.2	25757.1	14761.2	15466.3	15462.6
M209T595			80839.4	96350.7	95642.9	32220.8	104638	73824.4	68527.3	15419.5	101881	29367.8	69083.7	118046	48683.9	96771.9	96933.9	76181.6	70227.4	70287.1	72998.7
M209T97			25194.2	20947.5	24796.7	14335.6	4025.01	2840.48	4857.29	321.689	4380.31	3298.09	6190.45	4733.88	3351.13	6512.37	6013.75	3002.76	7059.27	7326.86	7323.31
M210T105			13707	12300	13515.3	13150	86692.2	5602.98	9916.86	94576.2	5923.89	73101.9	5417.29	4526.41	1952.2	4959.29	4791.23	4168.55	7510.68	7365.26	6997.84
M210T138			9109.41	11034.1	7691.26	25955.9	28543.8	74631.4	8813.67	24931.8	9893.6	11372.5	6069.02	8673.16	7432.76	4427.4	9581.4	6703.1	16990.7	17008.6	17633
M210T173			3859.88	9547.8	3749.52	5091.73	23126.6	6911.22	8441.98	10682.4	8680.69	6261.5	6563.9	10600.6	6954.31	5912.6	9795.65	18639.8	3266.22	8199.91	8228.01
M210T205			16683.7	8871.33	4734.1	3246.42	10424.6	38818.6	6577.11	6452.25	7741.94	3754.87	4854.52	4288.01	6353.24	4052.38	4312.93	4494.28	24949.3	25114.6	25162.9
M210T208			5945.98	8939.63	3135.83	2789.87	4497.56	4750.81	4593.38	1384.43	4960.86	2643.81	7841.91	3828.14	7081.65	3958.19	9683.39	7907.62	5614.77	6190.12	5625.59
M210T305			6375.03	2997.88	4439.98	7398.25	4684.68	9891.5	5433.09	8888.51	4705.85	4680.98	4911.6	7057.92	5802.1	5222.25	5870.95	3490.22	11879.4	12468	11912.1
M210T336			13639.4	22106.7	10822.9	12951.3	25115	16666	27467.8	7329.88	15313	10221.4	17907.6	10810.1	9520.05	30452	33923.3	22500.2	8466.24	9754.45	9730.22
M210T344			17511.3	13924.5	16579.7	43573.1	9516.92	8163.57	6893.6	36077.8	8961.77	15947.6	11666.4	10112.2	11768.9	20553.9	8422.21	7420.45	15143.4	15586.2	15152
M210T35			947.319	2413.11	412.846	898.081	464.924	502.054	718.567	208.837	5653.47	1077.9	474.438	1688.54	1041.21	5174.91	730.152	1245.68	114.363	87.3928	125.948
M210T374			3637.73	3065.13	2268.75	8050.61	3065.1	3877.78	3224.42	5949.99	2124.1	2343.98	3344.6	2969.11	2611.51	2539.68	2119.16	2076.68	2675.79	2429.02	2431.14
M210T380			3157.48	2562.61	2609.87	2623.76	525.565	9777.62	846.032	1479.87	530.144	4785.81	1121.43	1726.07	1668.24	1610.58	1083.48	859.908	2091.9	1809.87	1812.98
M210T382			5012.4	8071.71	5708.07	3766.97	14108.9	10439.6	11038.7	4079.58	6038.46	3909.6	4999.61	8068.87	6002.54	5486.65	10059.6	8933.48	4392.6	4396.2	3804.16
M210T39			3184.65	2041.76	3412.51	1908.28	1134.38	636.347	1222.35	1006.93	1954.4	9892	10875.1	10388.1	1669.16	2004.83	1680.34	1475.86	2644.81	2622.36	1673.38
M210T469			367.006	516.614	562.072	693.642	346.174	470.339	610.948	1000	408.038	759.795	623	751.794	710.282	490.453	781.617	396.908	1283.82	1282.49	1204.58
M210T48			107300	176728	256000	329267	183268	196369	22176.1	163900	231944	142353	37336.6	65621.8	81940.4	96970.3	207023	211784	34704.2	33413.1	33430.4
M210T64			238315	132612	133885	433602	62815.8	46534.7	1989.52	1.6973e+06	45600.7	246502	2665.8	46078.3	82297.6	88369.1	74239.9	63509.8	93185.7	95255.9	94065.9
M210T694			35536.7	55747.3	98666.8	35418.2	64717.8	82435.3	108032	43891.4	133714	122974	104890	18497.4	53790.5	15507.9	62785.4	47897.5	12196.9	17361.5	17351.5
M210T75			219278	109106	88623.6	478156	50719.5	42463.2	46811.5	2.14619e+06	50605.5	194461	103748	53978	76601	77700.1	77048.4	62969.4	82748	82768.2	86806.8
M210T88			349619	170531	292216	122149	159808	214692	17800.8	300374	122001	139998	44780.8	53968.2	77137.2	75708.2	770993	100390	116270	159975	120259
M211T169			34252.6	77419.6	28747.6	92249.5	17365	11123.8	16689.8	33944.7	29600.4	27222.8	25780	25593.4	34954.5	23522	26576.3	33367.2	37675.6	36465.8	36434.4
M211T176_2			3656.19	5345.29	4624.22	7696.68	5104.38	6505.89	3990.79	3249.82	9012.76	12546.5	5196.98	7738.66	4712.23	2998.77	6054.12	6871.8	1402.21	1622.55	1543.98
M211T192			41168.8	73954.4	30802.4	64787.3	20582.3	9226.74	13528.1	29018.2	26026.4	27148.9	13475.3	23108	29472.8	20915.7	24862.9	24466.9	24224.6	24228.7	23669.5
M211T222			1724.55	990.263	2414.2	1410.42	1021.52	3730.33	1345.8	38201.9	3555.83	5701.35	4419.68	2576.07	2385.3	2572.78	4256.62	2487.65	3608.24	3519.36	3519.51
M211T232			3669.72	5016.95	2244.99	3945.38	3577.93	1866.07	5118.75	5495.52	3279.53	1959.82	1956.1	2612.71	5082.53	3352.56	6677.8	5068.68	4264.75	4434.81	4252.15
M211T254			8850.52	7103.34	3046.46	3589.46	3436.64	3962.5	8618.23	9139.76	4470.64	4764.12	5597.34	4997.31	8044.26	5349.75	10673.3	7553.92	6944.54	6368.58	6319.72
M211T26			47533.6	23460.4	20453.5	11255.8	37913.2	68067	17140.6	68305.2	8884.23	25911.3	9323.29	33651.8	67510	42531.3	76353.7	78267.2	42892.4	42915.9	44967.8
M211T267			2984.4	1542.52	1444.95	1835.26	1377.84	744.413	1992.84	1589.72	5051.33	4142	4506.7	3667.01	3780.65	5436.7	2716.28	2185.78	4381.21	4500.35	4500.19
M211T29			143595	73221.1	72815.8	35216.1	107116	216419	119730	175710	26545.2	79096.9	71270.7	75854.1	155363	113125	192025	192693	68248.3	80383.2	80315.7
M211T298			2914.93	5614.77	7450.03	6017.71	11522.7	9702.53	14784.2	4571.77	3816.25	3326.24	12804.1	4060.3	4086.43	4805.89	2968.81	4036.96	3511.07	3845.95	3851.68
M211T30			47416.9	28173.6	56594.1	40395.8	62919.4	39054.4	104312	33601.7	42978.1	42318.1	91242.7	53436.8	23219.7	55299.5	44411.8	92833.1	14150	15213.7	13281.5
M211T301			13647.3	13385.3	10626.9	32905.8	17871.6	22759.6	13389.2	21029.9	9816.27	12301	12640.3	13140	12848.8	13778.7	12491	13553.4	26417	27631.5	27642
M211T302			1006.63	1847.2	567.477	813.345	920.286	2119.2	621.839	13412.5	4068.52	2729.97	2407.99	2042.66	1229.48	2432.56	710.57	977.728	3611.19	3611.64	3303.83
M211T343			2748.04	3322.8	1240.27	3037.66	1966.43	1927.45	1393.15	2307.66	1417.47	1887.72	2065.68	1001.19	1980.93	511.797	1461.44	1512.02	2334.43	2321.32	2099.12
M211T373			3977.63	3449.77	3829	43362.7	3200.99	996.521	2113.53	31297.5	3347.07	2998.64	3871.94	2657.9	2492.75	2939.82	2820.53	2030.56	6726.08	6725.99	6835.68
M211T442			936.969	544.397	1590.06	1606.41	1625	1364.32	440.322	1684.02	403.297	1125.36	1260.13	402.819	755.719	738.157	914.293	1593.58	1520.34	1454.12	1535.03
M211T443			5916.56	1643.79	5103.47	3691.12	4619.85	4489.45	944.55	18923.8	10145.3	8569.35	13651.7	4266.03	3464.15	3886.96	1587.36	1818.22	5954.56	5964.54	6203.59
M211T49			10308.4	14123.3	30732	12945.5	10321.5	31071	13785.6	21944.4	19659.8	7789.68	14010.3	11234.5	11070.1	22039	26670	21026.8	14860.3	12837.2	14940.9
M211T649			6504.5	2666.12	2574.04	6104.7	5906.62	7405.6	6128.73	5315.06	1884.21	7133.74	4822.37	4363.46	6608	7415.9	7164.44	7408.16	4468.04	4277.66	4278.78
M211T70_1			15145.1	6345.72	10771.4	30718.5	3712.8	3185.37	5878.97	181960	3176.96	27521.2	4299.18	1672.47	4638.05	4518.04	4306.56	3365.43	5380.91	5371.23	5715.33
M211T70_2			5070.45	2903.61	43017.9	3323.33	32341.7	1911.45	25790.6	6726.06	42948	2927.79	23898.1	6800.82	4587.24	2390.64	3044.93	3393.14	4621.35	3913.44	3895.06
[truncated: 8,204 more rows]
