# Supplementary material for: Multi-Omics Characterization of Type 2 Diabetes Mellitus-Induced Cognitive Impairment in the db/db Mouse Model
Source: Molecules. 2022 Mar 15;27(6):1904. doi: 10.3390/molecules27061904 (PMC8951264; doi:10.3390/molecules27061904)
Supplement: Supplementary file 1 [file molecules-27-01904-s001.zip › Supplementary Materials/Table S3. Metabolites in positive mode.xlsx]

## Sheet: DM_vs_WT4
name	adduct	description	DM-1	DM-2	DM-3	DM-4	DM-5	DM-6	DM-7	DM-8	WT-1	WT-2	WT-3	WT-4	WT-5	WT-6	WT-7	WT-8	QC-1	QC-2	QC-3
M847T135	(M+CH3COO+2H)+	1,2-dioleoyl-sn-glycero-3-phosphatidylcholine	14026.7	7847.76	14575.4	18041.9	11717.1	13760.3	11009.3	13951.9	48722.7	38466.5	23005.3	29734.4	30380	38738.4	34403.3	26684.8	31747.1	29206.9	29219.9
M468T197	(M+H)+	1-Myristoyl-sn-glycero-3-phosphocholine	257869	257629	244747	188393	267125	215127	239896	203020	249938	267963	243651	278460	464173	261142	323514	377961	248530	243809	243795
M522T190_3	(M+H)+	1-Oleoyl-sn-glycero-3-phosphocholine	6.97028e+06	5.5366e+06	5.99875e+06	5.70979e+06	5.47471e+06	5.88665e+06	6.50212e+06	5.55984e+06	3.74494e+06	5.55221e+06	5.35706e+06	5.977e+06	4.18069e+06	5.79311e+06	5.15823e+06	5.05536e+06	5.53035e+06	5.46873e+06	5.49228e+06
M454T198	(M+H)+	1-Palmitoyl-2-hydroxy-sn-glycero-3-phosphoethanolamine	137523	136381	132803	85603.9	159223	128742	125494	127471	250957	232963	204607	208448	209955	166070	176862	157117	166850	164593	164556
M538T187	(M+CH3CN+H)+	1-Palmitoyllysophosphatidylcholine	121673	88622.7	104464	110587	82880.3	78516.9	89489.7	80895.4	219479	286288	254211	227633	161240	168220	162604	182422	214610	212305	211397
M496T193_11	(M+H)+	1-Palmitoyl-sn-glycero-3-phosphocholine	1.80451e+07	1.93563e+07	1.79894e+07	1.9058e+07	1.81803e+07	1.94154e+07	2.23451e+07	1.69845e+07	2.97247e+07	3.05875e+07	2.92317e+07	3.08976e+07	3.05808e+07	2.39089e+07	2.96221e+07	3.52975e+07	2.91943e+07	2.87949e+07	2.87947e+07
M628T126	(M+H-H2O)+	1-Stearoyl-2-arachidonoyl-sn-glycerol	29525.8	25194.9	31577.8	87173.5	64884.8	74535.3	26925.2	20631	109289	111066	170530	103574	67315.2	163584	130331	106004	91447.8	110170	84387.4
M568T187_5	(M-H+2Na)+	1-Stearoyl-2-hydroxy-sn-glycero-3-phosphocholine	3.87807e+06	4.11876e+06	3.47553e+06	2.76112e+06	5.04044e+06	4.14888e+06	5.86903e+06	2.84713e+06	6.16691e+06	5.80306e+06	5.76539e+06	5.97463e+06	6.31744e+06	6.49935e+06	5.09234e+06	7.90025e+06	4.99854e+06	4.96702e+06	4.92455e+06
M568T164	(M-H+2Na)+	1-Stearoyl-sn-glycerol 3-phosphocholine	1.93267e+06	1.94052e+06	1.48895e+06	819304	2.69843e+06	1.87028e+06	2.29286e+06	1.05556e+06	2.32808e+06	1.91356e+06	1.58055e+06	2.62646e+06	3.07805e+06	2.57265e+06	2.16341e+06	3.24968e+06	1.23047e+06	1.20653e+06	1.23043e+06
M152T261	(M+H)+	2-Hydroxyadenine	1272.19	1068.84	1278.73	1871.27	929.212	996.849	1000.3	11690.5	50264.5	30618.8	30934.4	50023.1	6485.42	1793.81	1317.4	1150.62	11261.8	10993.4	10892
M170T377_2	(M+H)+	3-Methylhistidine	523484	314086	454526	669469	213846	172070	201428	338745	661226	1.18461e+06	711632	728973	655668	665843	395579	758476	660022	641069	659980
M233T69	(M+CH3CN+H)+	5-Hydroxyindoleacetate	47180.7	17732.6	27959.4	18131.6	49314.1	32392.9	26978.6	51328.4	160559	47791.8	92070.1	75415.4	94156.1	23701.9	39885.4	62511.1	35563.4	27116.5	26248.8
M235T151	(M+H)+	5-methoxytryptophan	25941.7	24821.1	28429.4	17915.1	31190.4	44085.2	20004.3	45766.8	69088.4	60279.1	45315.2	68037.1	78946.2	46233.5	48412.5	77731	25490.2	23033.7	25490.9
M269T217	(M+H)+	Allopurinol riboside	616.373	590.564	568.845	1588.57	648.033	2121.1	9588.76	16625.5	64649.7	28641.8	43597.8	43788.9	18379.2	22042.3	23503.3	16778.2	13514.3	13301.9	13406.7
M367T26_2	(M+H-H2O)+	Cholecalciferol (Vitamin D3)	83297.6	82425.6	80628.1	62339.5	89536.6	71499.9	76800.4	64191	60732.1	51230.1	53607.4	46816.2	75144.8	51247.5	53796.7	46337.9	70410.2	67558.5	67520.9
M114T169_2	(M+H)+	Creatinine	123630	83322.3	116682	381524	69419.9	341169	80281.4	266690	386871	345953	485415	313403	274816	284098	316784	348239	296936	293547	293550
M112T207	(M+H)+	Cytosine	31550	32047.3	25495.3	23205	34215.9	40321	36038.2	39539.4	57746	53815.5	61556.6	53084.7	64076	46382	42412.9	62185.9	42564.7	42564.8	43337.1
M255T26_1	(M+H)+	Daidzein	48833.4	11648.6	27717.5	69809.9	1486.29	1349.91	1856.43	69001.3	2004.02	3449.5	8466.95	1644.42	3470.34	4219.82	10684.8	5275.12	13109.6	12912.7	13113.4
M157T292_2	(M+CH3CN+H)+	D-Proline	84734.9	109026	101658	94006.4	215560	157945	203926	28436.9	52552.8	94342.8	59643.7	67975	52613.9	98297.7	76069	86156.8	170562	170594	172559
M308T418	(M+H)+	Glutathione	38489.7	32693.2	27375	41957.3	9221.05	40198.2	17888.1	35833.7	7515.44	21895.9	10669.3	10864.4	5761.25	8744.09	13833.8	7779.21	16975.4	16975.6	16868.6
M258T434_3	M+	Glycerophosphocholine	43705.8	59279.6	46541.9	128701	42958.5	70318.1	83077.7	59817.8	50388.7	28957.6	45734.6	39801.8	56950.7	26897.6	24027.8	31770	30326.5	30560.8	29465.5
M112T364	(M+H)+	Histamine	44133.6	34077.8	50816.8	22340.5	37671.3	38983.9	33522.4	46585	60814.1	50147.4	77407.3	96595.6	72702.5	75678.3	68306.9	84077.2	83247.1	83229.1	76279.4
M137T170_2	(M+H)+	Hypoxanthine	194.714	220.62	281.119	633.531	2663.59	592.136	161246	450256	1.18166e+06	721295	798640	578612	337726	402519	890104	526313	347816	347786	345342
M188T82	(M+H)+	Indoleacrylic acid	3114.59	1958.55	2046.1	1627.37	2797.63	2653.74	1230.7	2832.89	62671.8	84793.1	103887	77648.3	28753.4	45846.5	52774.1	20275.3	3986.9	4331.95	4317.14
M175T510	(M+H)+	L-Arginine	7.47867e+06	3.03978e+06	6.16506e+06	1.45777e+06	7.87469e+06	5.38364e+06	5.01477e+06	1.41783e+07	8.93804e+06	6.92809e+06	9.95727e+06	9.74219e+06	1.02685e+07	1.01406e+07	9.65623e+06	1.11723e+07	9.06328e+06	9.01179e+06	9.06308e+06
M369T26_4	(M+H-H2O)+	Lathosterol	1.16225e+06	1.11989e+06	1.10798e+06	1.05364e+06	1.63545e+06	1.15415e+06	1.37667e+06	1.20126e+06	1.12265e+06	931225	1.05367e+06	748203	1.25991e+06	1.00049e+06	787266	932842	1.22567e+06	1.15849e+06	1.15981e+06
M263T34	(M+H-H2O)+	Linoleic acid	74651.3	35529.5	76740.6	19633.1	59482.1	27137.9	27196.6	22861.1	127600	143644	82133.3	102110	124222	148600	37882.9	46177.7	161436	167354	161486
M191T253	(M+CH3CN+H)+	L-Methionine	46782.5	33345.3	35550.4	24317.7	63085.8	51955.9	54403.4	25176.8	67419.5	45089.6	64194.2	81750.6	78116	72573.6	54630.8	61921.7	84995.6	84268.1	84268.7
M400T173	(M+H)+	L-Palmitoylcarnitine	125397	131638	140721	429581	126643	208282	128781	172724	329115	299312	345026	267556	172341	201849	321490	326030	324195	320106	319801
M171T264_2	(M+CH3CN+H)+	L-Pipecolic acid	109057	127988	101601	43790.2	223109	132389	197723	37654.3	156441	111927	174159	254051	321851	326597	207086	272547	237461	236125	237477
M147T400	(M+NH4)+	L-Pyroglutamic acid	67029.8	52358.2	71872	123328	69399.2	63590.3	66878.5	99556.2	49771	58209	60248.8	58101	49224	61623.2	47776.5	51999.5	61314.7	59885.6	61319.9
M153T89	(M+H)+	N1-Methyl-2-pyridone-5-carboxamide	214607	114168	118295	403179	105320	162480	59312.5	153858	340952	469778	211971	301150	268612	219237	201294	270095	219771	235119	235262
M161T522	(M+H)+	N6-Methyl-L-lysine	164112	111067	158572	208462	140449	124476	103115	198710	211694	202108	241052	186903	440604	389166	376991	534099	245799	250104	245819
M810T174	(M+Na)+	N-Docosanoyl-4-sphingenyl-1-O-phosphorylcholine	38269.3	38790.5	38984.8	57951	30644.7	32841	30755	35303.8	63910.9	59780.9	63234.2	60226.6	75586.5	64722.8	63283.6	81280.4	66399	65490.9	65462.2
M203T481	(M+H)+	NG,NG-dimethyl-L-arginine(ADMA)	132818	95245.1	178872	614372	108928	189861	84420.9	236682	366596	370394	268217	325062	424181	389197	370473	310788	313357	323054	313364
M139T154	(M+H)+	Nicotinamide N-oxide	18733	10325	8001.4	4939.87	11302.5	7883.81	6299.99	4768.43	54614.6	41835.1	29880.4	51896.2	51010.8	46483.7	36029.5	25087.1	11964.3	11964.5	11613.5
M521T34	(M+H-H2O)+	N-Palmitoylsphingosine	245035	368908	456315	318264	293563	277476	213520	225742	90692.8	84521.2	71107.3	71573.1	102445	76141.7	68004.2	84625.1	231144	228147	228045
M184T140_2	(M+H)+	Phosphorylcholine	724865	655530	631092	418124	848051	712145	1.56781e+06	747002	806773	1.19283e+06	1.40642e+06	1.52794e+06	1.52605e+06	2.68934e+06	2.42823e+06	2.48516e+06	1.80023e+06	1.75539e+06	1.80105e+06
M298T98	(M+H)+	S-Methyl-5'-thioadenosine	71237.4	49947.3	56554.3	166855	40580.5	111193	35320.4	93626.9	120825	165506	164074	113437	142615	126162	113490	165651	157523	155692	155658
M126T294_2	(M+H)+	Taurine	1.72793e+06	1.23579e+06	1.26608e+06	1.23534e+06	1.07362e+06	1.16546e+06	786762	1.76708e+06	767247	1.41298e+06	1.01993e+06	797325	853691	963084	1.04194e+06	880770	1.31992e+06	1.31632e+06	1.31992e+06
M127T100	(M+H)+	Thymine	15600.4	15812	18875.3	32668.6	20852.3	25864.5	19201.3	34044.4	81912.6	72045.8	71842.6	59874.6	92851.5	67639.4	73141.4	104828	52592.6	52663.6	52112.1
M61T101_2	(M+H)+	Urea	454154	592939	390564	372691	410801	583159	334059	472308	508732	528424	424825	551175	569818	483883	635353	651346	525388	525388	520644
M153T220	(M+H)+	Xanthine	338.212	258.152	328.305	585.204	466.615	381.891	13423.9	19450.8	40036.9	31540.1	37163.5	23089.9	21957.3	25126.6	34644.4	25210.3	13458.9	13254	13459.8
M84T399	(M+H-H2O)+	1-Aminocyclopropanecarboxylic acid	54385.8	44365	61275	117311	52994.3	53180.9	51632.9	61215.2	39832.8	50503.8	55235.4	44151.5	37151.1	46428.1	41092.1	45455.3	53892.1	53059.5	53057
M833T138_1	(M-H+2Na)+	1-Stearoyl-2-oleoyl-sn-glycerol 3-phosphocholine (SOPC)	1.80314e+06	1.54287e+06	1.39127e+06	786581	1.46635e+06	1.40505e+06	1.64344e+06	1.57325e+06	1.1362e+06	1.34096e+06	1.03483e+06	1.31296e+06	1.50684e+06	1.16449e+06	1.08025e+06	1.27695e+06	1.32374e+06	1.29282e+06	1.29225e+06
M268T170	(M+H)+	Adenosine	4340.64	3217.95	3618.06	6603.03	3269.63	11124.8	13077.1	42679.2	120438	357391	378716	621492	6312.89	7192.6	2217.82	4095.4	318561	315517	315504
M115T322	(M+H)+	Dihydrouracil	18389	12164.1	25456.1	90887.9	5998.21	16016.3	6501.07	64672.3	9244.91	14096.5	8307.95	5858.19	6742.22	7423.44	8802.16	8353.22	24070.4	24244.7	24158.4
M285T26_1	(M+H)+	Glycitein	75598.6	23481.2	29089.7	102147	1805.67	2973.56	1617.3	14918.9	1304.9	2592.97	5283.47	1744.87	3278.22	4064.17	10236.6	4968.3	12301.4	11862.5	11859.6
M158T118	(M+H-H2O)+	Indoleacetic acid	49240.7	37892.5	48082.2	28183	57164.3	65729.2	16928.3	45513.5	47747.1	70905.9	31705.1	41001.3	140302	102284	45912.1	120798	24416.5	29794.7	25352
M241T410	(M+H)+	L-Anserine	1.06584e+06	405205	804350	1.3324e+06	216535	94362.7	442273	882093	813102	1.43194e+06	1.6852e+06	746400	1.58878e+06	289155	1.781e+06	1.02353e+06	1.66033e+06	1.66055e+06	1.62154e+06
M227T416	(M+H)+	L-Carnosine	192818	81547.7	140638	229308	56622.1	42234	104746	236584	186195	363447	386576	169790	218167	81461.9	249950	138784	307078	305662	305663
M189T514	(M+H)+	N6,N6,N6-Trimethyl-L-lysine	285720	155102	244745	389900	90315.2	368506	112838	422399	398323	375132	409054	345156	320608	206441	377807	386129	334315	339664	339669
M300T35	(M+H)+	Palmitoyl ethanolamide	1.57087e+06	1.18839e+06	1.2316e+06	1.34582e+06	1.26054e+06	1.16003e+06	1.21677e+06	916524	84548.7	181800	720899	1.03291e+06	1.38982e+06	1.38783e+06	1.08275e+06	1.13296e+06	31711.4	31105.2	30837.6
M757T65	(M+Na)+	PC(16:0/16:0)	202942	865138	868559	1.13748e+06	624972	667952	600594	696254	169357	456907	182180	904423	320002	568770	780395	390719	573308	564797	573315
M759T66	(M+Na)+	Thioetheramide-PC	3.78772e+06	3.08548e+07	2.38614e+07	2.26418e+07	6.39096e+06	1.46833e+07	7.40646e+06	1.55351e+07	9.4053e+06	3.17479e+07	3.20895e+07	3.78328e+07	2.02787e+07	2.69903e+07	1.92486e+07	2.15566e+07	2.06773e+07	2.03676e+07	2.05711e+07
M120T255_2	(M+H-H2O)+	Tyramine	1.16211e+06	913871	964662	2.29979e+06	661859	605088	829933	1.82124e+06	655299	756732	1.00781e+06	775808	836485	838466	640205	630269	961600	957186	957194
M319T33_1	(M+H)+	12-oxo-ETE	21666.5	19668	21657.3	26938.6	20367.8	23474.4	16674.9	21645.4	23277.1	18898.9	15910.1	19785.8	24026.3	19791.4	20811.8	31696.9	5059.93	5706.28	5065.37
M167T285_2	(M+CH3CN+H)+	1-Methylhistamine	3657.96	4546.04	3718.93	879.601	4532.64	6217.59	3975.76	1399.19	3719.83	3631.23	4627.16	5808.86	4740.65	5893.16	4827.21	11054.8	6012.62	6012.88	5836.5
M170T361	(M+H)+	1-Methylhistidine	232507	118821	144773	326101	89559	91477.2	93718.5	270025	241312	256740	260213	230227	124903	107659	87060.8	99476.1	184271	185521	185527
M137T287_2	M+	1-Methylnicotinamide	192523	127390	140112	885273	79385.7	113579	72126	877821	86382.8	139145	105266	84843.5	251115	203619	171849	139798	360296	362966	360297
M550T187_2	M+	1-O-(cis-9-Octadecenyl)-2-O-acetyl-sn-glycero-3-phosphocholine	203866	136050	148141	103205	139448	144146	177001	176367	197382	239431	186204	222430	174800	152979	137052	172134	196930	193211	193137
M510T194	(M+H)+	1-O-Octadecyl-sn-glyceryl-3-phosphorylcholine	71998.1	10602.6	8673.38	10391	15847.1	14053.2	13842.4	11241.9	30771.2	26814.2	37888.4	39498.3	30623.9	39325.3	41036.6	28233.8	30219.6	28241.5	30225
M313T197	(M+H-H2O)+	1-Palmitoylglycerol	25686.9	27748.2	30567.7	20558.9	26505.2	30737.8	21823.8	26659.9	46754.4	50207.4	37528.8	52189.6	33092.8	32127.6	26743.7	30767.3	40728.1	40445.1	40901.1
M341T195	(M+H-H2O)+	1-Stearoyl-rac-glycerol	67870.8	71532.4	98403.8	86619.3	80820.5	128746	89446.7	121168	106594	109677	93033.7	98969.8	108542	110625	93898.9	84933.7	154916	146520	156274
M303T36	(M+H-H2O)+	20-Hydroxyarachidonic acid	27923.2	21928.8	29836.1	34628.9	68719.2	43970.9	42931	27295.9	5372.94	26269.8	15146.6	17525.9	8971.97	31189.3	42031.3	72984.9	40115.4	40116.3	39856.9
M365T26_3	(M+H-2H2O)+	25-hydroxyvitamin D3	16796	15081.2	16144.1	12671.9	19697.1	20822.1	17943.2	19790.2	18357.1	15471	9002.54	13670.1	20493.7	18962.7	17753.6	14227.1	18184.8	18193.2	16210.7
M194T317	(M+CH3CN+H)+	2-Acetylresorcinol	2288.3	1084.27	3736.89	1721.58	2958.39	2074.38	313796	3166.8	2592.36	203919	348540	4792.71	4164.48	2693.32	3208.28	238802	4127.42	4275.08	4273.86
M151T62	(M+CH3COO+2H)+	2-Ethoxyethanol	36582.2	22802.8	22046	28402.9	34680.7	27066	18473.6	28024.9	28660.9	24912.1	29277.1	41069.3	39303.4	28126.1	26696	26937.9	7899.31	7754.09	7750.38
M246T238	M+	2-Methylbutyroylcarnitine	308081	441900	916098	1.23636e+06	78893.8	127685	80325.4	4.34522e+06	119942	295102	190557	147135	140930	114267	115973	102992	635683	627305	627309
M147T33	(M+H-H2O)+	2-Phenylbutyric acid	156970	164099	155212	161839	170782	152095	172814	177700	152009	152326	170996	163688	158314	157534	183123	158676	163559	160563	165126
M261T223	(M-H+2K)+	3,4-Dihydroxymandelic acid	6148.09	3218.9	2439.07	5228.62	3198.73	2767.39	1455.35	2260.69	3776.62	4433.99	2737.69	3776.83	3915.5	4097.51	3271.06	3891.11	3820.88	3821.45	3704.13
M360T433	(M+NH4)+	3.alpha.-Mannobiose	1170.95	635.17	831.069	905.108	2199.39	779.34	666.615	703.343	960.01	2527.06	884.766	1353.02	1057.57	4477.63	891.088	878.633	1812.65	2138.92	2156.62
M154T287	(M+H)+	3-Hydroxyanthranilic acid	816.418	852.182	1884.38	1514.37	1312.88	1588.83	1205.85	693.956	925.295	1299.87	1561.16	677.05	961.792	923.547	1024.47	1009.46	1184.28	1175.42	1175.41
M157T116	(M+H)+	3-Indoleacetonitrile	32071.9	30726.5	34030.8	32216.3	100178	32429.1	26760.4	30600.9	67460.5	32512.9	57419.1	63058.9	54877.9	32380.5	166237	87639.7	37627	37669.2	35929.6
M302T383	(M-H+2Na)+	3-methylcytidine	4055.63	3460.93	3676.93	4732.98	4595.58	3298.49	5187.19	4604.72	3356.91	2653.85	3951.63	4037.07	3111.13	4499.05	3695.41	6815.19	3023	3021.48	2734.76
M146T400	(M+H)+	4-acetamidobutanoate	1341.69	1314.9	1636.89	5461.93	2506.48	1884.4	1981.22	4036.13	831.053	1485.52	1378.52	1752.86	1668.92	1637.1	2696.52	698.923	1393.31	1342.5	1342.02
M110T50	(M+H)+	4-Aminophenol	7136.05	6257.27	3952.34	4089.33	5466.17	3475.19	3676.63	2212	2778.25	990.736	1820.91	6838.95	5077.21	4854.99	5978.92	7216.54	2744.27	2831.39	2832.6
M300T198_2	M+	4-Oxoretinol	580.996	626.361	645.009	1945.43	204.924	913.64	143.338	918.359	1282.86	665.497	715.352	567.569	459.652	168.467	509.37	862.661	805.773	598.537	815.434
M251T114_2	M+	5'-Deoxyadenosine	695.731	952.568	956.283	1275.39	1366.13	1881.02	953.966	1088.17	2263.52	1980.77	1276.56	4965.1	4159.56	2510.2	1691.32	3930.77	2514.59	2539.46	2539.32
M160T229_2	(M+H-H2O)+	5-Hydroxytryptophol (5HTOL)	226498	210571	260032	286115	189038	186537	133466	674375	234599	280584	225215	296962	310458	198384	181749	248592	306592	310708	306620
M219T410	(M+H)+	5-L-Glutamyl-L-alanine	33661	30785.4	30041.7	266132	16927.4	16830.7	12498.9	63421.4	13489.9	20946.8	17298.7	14024.2	18845.7	22106.1	11632.7	14615.1	26679.7	26036.1	26041
M126T198	(M+H)+	5-Methylcytosine	5225.92	4218.64	4954.45	7492.43	5834.25	7302.15	4600.45	6022.97	7376.64	12368.1	9833.09	8185.75	11242.3	7983.12	6120.59	7634.08	8131.54	7732.5	8131.45
M204T303_2	(M+H)+	Acetylcarnitine	516723	523647	950633	1.31739e+06	354746	800870	480836	1.15499e+06	828599	920134	935604	1.05531e+06	869222	1.09778e+06	759871	595176	3.78514e+06	3.77103e+06	3.78514e+06
M136T434	(M+H)+	Adenine	11326.2	5114.64	8737.2	12608.5	6276.58	6194.47	4543.26	12450.2	6838.46	14091.9	13381.2	15838.3	16633.8	7468.49	6141.49	5721.47	53216.3	58036.3	53201.3
M348T434	(M+H)+	Adenosine monophosphate (AMP)	45298.1	4485.86	32850.6	51196	12516.3	15649.3	5285.13	63310.3	16032.4	55753.4	69385.7	32049.9	58992.5	17763.4	6335.17	6223.45	415010	427234	414970
M218T429	(M+H)+	Ala-Lys	2377.74	1510.74	3889.47	7927.62	8175.24	1191.32	1179.59	5337.23	1268.64	1223.35	7702.24	1248.73	1963.31	3138.13	1334.89	1876.92	3235.92	3236.77	2720.34
M279T125	(M+H)+	all cis-(6,9,12)-Linolenic acid	8071.59	18154.1	20414.8	7827.25	24769.4	23376.4	21086.1	17963.1	26575.2	31943.1	32737.2	19253.3	12530.2	23207.7	28329.5	30002.9	30790.6	30213.3	30193.8
M279T104	(M+H)+	alpha-Linolenic acid	27451.9	33831.3	29535.7	53950.4	26240.9	37954.2	28786	29522.7	44820.2	40816.9	51741.5	64701.5	21841.6	55848.7	62630.2	113314	46558.1	46558.4	45255.4
M138T284_2	(M+H)+	Anthranilic acid (Vitamin L1)	305421	81864.7	242539	118646	14363.7	37106.2	14376.8	67462.8	62269	36414.2	43885.6	25042.2	40033.6	84519.7	60314.9	45921.9	153785	153784	153451
M361T215	M+	Arachidonoylglycine	565.407	409.364	693.715	375.25	890.948	1309.18	1075.31	684.939	1056.15	810.778	749.527	614.138	1142.48	863.149	559.497	879.9	645.929	668.862	621.425
M307T464	(M+NH4)+	Arg-Asp	1383.19	2679.18	606.135	1986.62	1314.82	1911.28	1231.76	2522.6	1384.28	5234.56	2831.71	1705.67	2569.21	1897.6	2011.38	2460.04	1796.44	1295.6	1802.28
M303T437	(M+CH3CN+H)+	Arg-Ser	1465.12	1078.5	1693.37	1932.73	1787.42	3150.95	1098.86	3508.83	1201.33	1040.26	3624.53	1650.17	1135.81	1439.77	1040.47	691.74	1619.24	1464.02	1517.99
M274T374_2	(M+H)+	Arg-Val	1913.33	1215.76	1405.2	843.38	1094.63	1272.14	1224.98	5668.11	1577.96	1022.91	1641.2	1474.76	1510.08	1110.02	934.918	798.6	1848.86	1824.99	1825.21
M130T325_1	(M+H)+	.beta.-Homoproline	6217.05	6566.77	9545.42	6235.87	6510.61	5913.1	5905.61	21959.3	9131.08	13584.8	5102.23	11368.8	17450.7	19210.9	4853.04	7892.68	15987.9	15624.4	15623.6
M118T457	(M+H)+	Betaine	802366	1.07304e+06	427199	577521	513489	1.12233e+06	720183	427248	493436	499970	706525	600353	671085	493682	336323	587649	449015	395580	452639
M102T286	(M+H)+	Betaine aldehyde	18242	13633.1	10250.1	12354.5	16421.2	14969.5	12371.5	13886.4	10431.6	4846.16	11068.9	9617.43	13110.7	22192.7	11873.3	10563.5	11424	12049.8	11864.2
M426T227	(M+NH4)+	Cholic acid	589.788	504.444	9216.8	5652.77	347.468	1848.47	692.009	43652.7	1181.79	23877.8	15326.1	5908.44	13369.7	10565.1	9836.09	10070.2	15804.5	15560.3	15557.5
M132T345_2	(M+H)+	Creatine	1.98756e+06	1.72791e+06	2.03912e+06	2.91983e+06	1.39566e+06	1.72262e+06	1.57263e+06	2.87565e+06	2.10055e+06	2.8743e+06	2.73385e+06	2.3336e+06	2.53065e+06	2.41836e+06	2.35712e+06	2.0285e+06	3.14245e+06	3.13802e+06	3.14245e+06
M160T381_3	(M+CH3COO+2H)+	Cyclohexylamine	7.85883e+06	5.92557e+06	7.36966e+06	7.42178e+06	5.68725e+06	5.23429e+06	5.79908e+06	7.54171e+06	4.9787e+06	6.76082e+06	3.60057e+06	6.35529e+06	6.55788e+06	8.31165e+06	7.62139e+06	6.15934e+06	6.82073e+06	6.87782e+06	6.87792e+06
M202T312	(M+H)+	Cysteine-S-sulfate	29067.5	20553.3	20753.2	47170.4	4526.82	31396.2	11498.1	25097.6	6548.33	22021.3	6397.14	11230.9	6869.41	6961.9	10872.4	6001.56	17422.5	17422.3	17609.5
M487T238_2	(2M+H)+	Cytidine	3914.05	2967.54	3025.19	668.442	1544.18	970.853	2251.8	1755.56	1556.59	5985.79	3540.79	1383.85	821.552	2643.37	1198.08	1358.06	3053.61	3256.63	3053.72
M316T189	M+	Decanoyl-L-carnitine	4311.99	4208.3	9657.36	17585.2	5069.48	10525.6	7461.63	10961.1	8819.42	24815.1	14106.2	10059.4	3804.86	9341.88	4609.21	5204.32	15665.4	15834.2	15833.4
M228T207	(M+H)+	Deoxycytidine	2591.01	2953.84	2764.55	3083.96	3981.73	3340.53	3511.89	4560.16	7685.15	6955.53	5806.95	6915.44	7513.64	4680.12	5198.89	6899.76	5057.94	5056.93	4910.46
M380T280	(M+H)+	D-erythro-Sphingosine-1-phosphate	20085.2	12138.6	17889	23063.2	11070.3	11719.6	11354.5	17378.3	9004.21	8730.51	10599.1	8232.38	9065.88	12283.4	9062.54	10064.3	13907.7	13906.4	13817.3
M381T26	(M+H-H2O)+	Dihydrotachysterol	33858.4	24494	29338	18626.6	38002.4	25709.3	26975.7	29655.9	10544.4	11386.4	17171.4	10284.4	23410.6	16526	18236.8	17378.8	24555.6	24541.1	25443
M104T298	(M+H)+	Dimethylglycine	1707.57	2758.7	1092.99	2556.25	4793.9	6132.09	930.929	1856.42	981.461	1639.85	1805.01	1941.74	1186.53	1182.77	1823.62	1716.8	3508.85	2350.04	2400.82
M227T336	(2M+K)+	Dimethyl sulfone	114502	110708	118829	55780	116094	106896	109960	65086.9	114558	117868	81612.2	83107.1	89820.4	81236.9	120038	138663	92891.8	92246	92893.6
M391T32	(M+H)+	Dioctyl phthalate	10129.9	9069.99	9975.91	14815.3	9575.48	8694.39	11520.2	8839.44	7325.71	11306	12033.1	8664.93	6495.01	7550.84	11214.6	19373.2	20788.6	19649.8	20697
M101T434_2	(M+H-H2O)+	DL-2,4-Diaminobutyric acid	4035.83	3455.21	4674.08	5012.92	4480.54	4206.77	6203.41	3438.63	2853.72	6046.49	3926.87	3789.31	4768.9	3557.24	2975.19	4006.51	3575.62	3383.01	4014.55
M144T434	(M+H-H2O)+	DL-2-Aminoadipic acid	4016.32	6764.24	2855.02	3525.88	2530.84	2152.81	2429.39	7637.63	2980.34	2332.98	3119.38	3848.57	3626.51	2862.25	3116.12	4296.48	2888.06	3039.24	3034.89
M188T256	(M+H-H2O)+	DL-Indole-3-lactic acid	326599	236183	319006	414919	279579	148609	226223	409860	197304	192087	296157	291268	443739	332441	286891	366773	252939	251070	252938
M166T365	(M+H)+	DL-Methionine sulfoxide	8799.47	4285.11	6241.33	16326.9	4942.04	3678.8	5059.32	11785.9	6544.06	7088.55	7601.17	6326.56	7818.7	8170.35	5373.87	5555.3	6453.93	6605.36	6454.27
M146T111	(M+H-2H2O)+	DL-O-tyrosine	19053.9	29563.1	29613.2	22207.7	22261.7	10800.1	9245.96	25834.8	29735.5	12929.3	33182.3	23282.5	45579	29851	41059.1	60146.9	20269	21848.7	21290.5
M207T231	(M+CH3CN+H)+	DL-Phenylalanine	90399.4	93481.9	80760.4	33472.3	115151	94669.2	123174	36340.9	71759.6	63071.6	99819.3	107943	99783.3	95368	91900.8	93528.5	107775	107095	107095
M243T330	(M+H-H2O)+	D-Mannose 1-phosphate	1184.83	1093.44	997.658	1592.26	902.574	1672.95	1629	956.235	1895.94	1306.56	2234.22	3515	2238.39	3136.76	1157.42	1954.37	1763.66	1733.07	1734.1
M130T307	(M+H)+	D-Pipecolinic acid	34679.5	28532.4	53472.6	26087.4	33132.1	29379.2	28038.7	38669.4	21458	23566.8	15112.6	24995	16966.6	22340.3	19053.9	19512	48036.2	48662.7	48658.5
M114T48	(M+H)+	epsilon-Caprolactam	70101.2	55884.5	53131.6	56578.3	55127.6	49209.4	45955.3	50338.3	41479.1	36749.4	39250.1	43481.9	59543	59007	68391.4	45685.8	39067.2	37214.6	37226.2
M338T33_3	(M+H)+	Erucamide	604883	2.87174e+06	1.8108e+06	505660	872407	3.00342e+06	1.35142e+06	1.68365e+06	1.36512e+06	1.44449e+06	1.41245e+06	1.49472e+06	779799	910862	1.7238e+06	1.4934e+06	5.16616e+06	4.85179e+06	4.84842e+06
M321T33_2	(M+H-H2O)+	Erucic acid	23954.8	87764.8	64720.7	18836	31508.2	97928.5	43668.5	59055.6	52694.9	54804	59627.9	57569	34039.7	33654.2	53141.7	62010.5	174547	167044	166592
M103T279	(M+CH3CN+H)+	Ethanolamine	14080	16561.2	13756.4	6524.06	20374.7	37350.1	16616.6	5582.27	15903.7	12682.3	16161.4	18996.6	15904.9	15410.7	13914	15443.4	20478	20320.8	20320.6
M786T401	(M+H)+	Flavin adenine dinucleotide (FAD)	515.335	713.605	963.538	1484.78	912.409	815.961	1062.72	1217.59	854.109	693.917	856.456	784.931	462.216	507.855	429.367	594.44	1171.84	1171.82	1166.05
M148T48	(M+H-H2O)+	Formylanthranilic acid	6252.9	7930.27	5715.53	16333.7	4414.69	8279.86	6467.28	4092.07	3676	4446.62	5222.92	7239.72	7164.81	9707.4	6999.25	8789.55	8025.21	8977.68	8949.19
M276T473	(M+H)+	.gamma.-L-Glu-.epsilon.-L-Lys	2533.89	2688.57	2256.41	31903.8	2355.49	2417.23	1469.67	16710.2	3286.68	6103.19	4079.21	3522.2	3493.27	4073.37	2385.21	3157.28	5227.88	5294.48	5220.36
M295T434_2	(M+H)+	gamma-L-Glutamyl-L-phenylalanine	6891.16	4856.67	5782.08	5086.71	4381.27	9816.87	4249.06	11356.8	6882.57	5212.14	5385.22	7366.34	5481.25	11223.9	4358.74	5121.49	6461.78	6480.11	6479.32
M247T381	(M+H)+	gamma-L-Glutamyl-L-valine	6269.18	15024	4439.11	14702.6	3020.41	2409.85	2557.65	7697.31	5108.44	6929.45	5184.78	5633.6	3885.39	3205.06	5748.19	4896.54	5487.73	5467.14	5932.49
M235T434_2	(M+H)+	Glu-Ser	42237.3	42572.6	40156.9	142261	30444.2	37053.1	31901.1	55193.8	38877.9	39011.5	43813.7	47532.7	55993	51708.7	33719.2	45114.5	40643.1	40158.2	39747.8
M83T381	(M+H-H2O)+	Glutaraldehyde	5334.69	4396.3	5619.17	2792.73	5322.14	3863.6	5175.14	11718.6	5050.84	6530.86	4661.46	5939.24	5567.3	6602.97	5014.56	4589.04	5855.16	5858.57	6035.05
M613T496	(M+H)+	Glutathione disulfide	15432	8797.83	9878.94	40832.5	8153.54	7783.32	6153.63	28593.2	4254.67	11602.3	9384.93	3869.87	4376.54	5520.8	6658.92	6457.33	9536.86	9330.23	9328.75
M295T445	(M+CH3CN+Na)+	Gly-Arg	23872.2	19826.3	31942.2	500451	20721.5	13450.8	33372.4	102720	7852.33	25574.7	14256.3	11591.3	14899.7	15131	10667.5	11014.7	16176.6	15880	15885.9
M207T359	(2M+Na)+	Glycerol	2670.89	2442.06	3960.23	4562.52	2548.88	7450.37	2362.23	5555.57	1343.22	1148.93	906.237	1282.01	1621.44	1090.7	2121.22	1459.75	2174.48	2170.95	2107
M203T322	M+	Gly-Gln	6981.17	605.278	898.432	753.188	1268.26	1174.7	1341.02	551.215	1836.69	1455.88	6078.28	1955.73	1781.55	947.656	1205.42	1451.7	2535.75	2642.68	2558.73
M205T434	(M+H)+	Gly-Glu	31680.5	29220.6	166574	59865	36754.5	30660	25966.7	26308.4	31535.9	34036.9	31007.9	35030.4	32535.2	33566.2	31430.1	34406.1	36221	39072.4	36150.1
M204T425	(M+H)+	Gly-Lys	1994.37	2252.73	4824.99	3904.59	3240.44	4330.29	2719.22	6779.51	3585.03	5370.35	5551.67	2929.89	9521.38	6744.81	5787.5	8152.22	3906.53	3888.95	5038.44
M284T261	(M+H)+	Guanosine	809.077	689.501	1035.91	1759.04	640.71	675.344	778.524	4571.1	19697.4	11353.4	11447	19109.4	2326.66	1386.35	1304.17	767.672	4243.34	4243.33	4250.94
M326T401	(M+CH3CN+H)+	His-Glu	1842.77	1761.68	2084.69	5907.15	2664.54	3068.84	3866.47	928.67	2682.99	2047.15	2409.46	2652.47	2138.97	1973.12	1619.93	1666.88	2288.7	2159.19	2157.78
M254T418	(M+CH3CN+H)+	His-Gly	1448.08	1579.16	1375.65	2899.1	602.343	612.538	1727.75	1582.5	1624.33	2948.78	2388.91	1469.15	3654.33	617.748	2145.28	1231.71	1728.11	1845.19	1798.97
M363T181	(M+H)+	Hydrocortisone (Cortisol)	8595.54	5449.11	6249.91	27805.7	853.971	10568.6	1101.38	2279.48	1025.32	4118.18	3704.86	5669.72	31988.6	17469.2	22347.7	99338.6	13780.7	13336.1	13351.6
M261T356	(M+H)+	Ile-Glu	9406.56	16959.6	9175.25	36733.1	5584.1	3520.74	5095.62	13119.3	6249.76	6006.44	7060.54	5348.81	7586.19	5390.94	5444.69	6999.76	9695.17	8640.15	8640.98
M294T315	M+	Ile-Tyr	19177	18196.3	18032.2	57778.8	16466.1	4982	19663.5	36657.4	10824.2	11593.2	13673.8	13105	23448.9	13463.2	12890	14312.4	18263.5	18390	18389.8
M231T122	(M+H)+	Ile-Val	99833.7	98438.1	103548	124043	121893	133879	93435.8	123225	112932	103041	90495.4	112796	129674	132440	139827	172727	4442.8	4440.78	4175.18
M221T279	(M+NH4)+	Indole-3-pyruvic acid	3573.39	2858.7	3493.12	3614.76	3726.72	2416.3	3579.83	4606.28	2295.96	2252.32	2845.57	3796.42	3826.81	3448.64	3577.82	4669.57	3604.61	3250.21	3269.42
M190T198	(M+H)+	Kynurenic acid	22910	13587.1	16676.3	211540	2692.27	16562	4044.88	55514.8	39168.1	15394.6	20199	11121.1	8643.27	8441.76	7182.5	8943.5	19166.6	19833.5	19840.7
M90T345_2	(M+H)+	L-Alanine	126458	110297	139804	198166	89599	101113	100838	192105	131535	182855	184425	142680	159903	157102	147813	131540	193755	194896	194897
M133T376	(M+H)+	L-Asparagine	11093.5	4758.68	6014.93	26261.9	4416.24	5945.05	4033.43	17137.9	6274.69	9813.37	7019.78	5633.71	7904.95	9100.38	12057.7	7272.81	7225.95	6867.93	7214
M134T433	(M+H)+	L-Aspartate	1150.04	987.934	948.796	2716.14	849.133	1009.58	899.358	1123.42	1198.45	807.464	940.341	1059.34	786.733	1259.98	1375.14	894.457	1217.22	1179.74	1175.73
M162T387	(M+H)+	L-Carnitine	18079.6	17847.7	17785.8	27076.8	19432.8	15389.4	18254.6	22244.6	12546.3	11273.9	13863.8	15654.9	23002.2	14302.2	14841.8	25034.3	39130	69445.9	42509.5
M176T389	(M+H)+	L-Citrulline	129394	91472.9	132537	157481	106344	110581	82799.8	195518	100890	117265	112937	122597	169609	162709	118417	147695	131985	131988	131598
M241T434_2	(M+H)+	L-Cystine	10541.8	10088.8	15227.8	47963.6	4803.31	5524.08	6100.23	18415.6	17236.1	12645	16402	14681	20971.3	19859	8570.38	9515.08	16505.8	16504.4	16006.4
M148T399	(M+H)+	L-Glutamate	30098.8	27724.3	38491.6	147819	25165.5	27743.8	26024.7	41166	20861.5	31848.5	33627.1	21617.1	17093.7	25039.1	26967.6	25627.4	29468.3	29175.9	29178.7
M188T350	(M+CH3CN+H)+	L-Glutamine	34484.9	40577.7	51402.8	10122.2	89636.3	100590	104758	12682.2	78077	46911.8	70773.3	68305.5	40664.6	68217.3	46525.3	51147.5	64185.9	64698.7	64186.9
M156T406	(M+H)+	L-Histidine	1.53793e+06	768644	1.37108e+06	3.77316e+06	1.15749e+06	700739	1.29432e+06	2.93987e+06	1.40917e+06	929129	1.90523e+06	1.56731e+06	1.93372e+06	930907	1.55087e+06	1.44059e+06	1.90521e+06	1.87636e+06	1.87657e+06
M209T258	(M+H)+	L-Kynurenine	2968.78	1419.81	1698.51	8192.33	1737.41	1679.04	1386.6	3139.94	1581.75	2145.85	2305.5	2702.64	2336.27	2576.64	2226.4	2186.86	2890.79	2834.53	2975.73
M132T260	(M+H)+	L-Leucine	214709	207839	188506	562992	112212	63549.8	124997	374653	179919	170787	225227	167104	240519	205031	157705	145203	235900	235900	235787
M191T513	(M-H+2Na)+	L-Lysine	113578	102750	572.373	9355.12	108549	1815.37	3183	8599.68	333222	7293.1	3865.34	4841.87	10865	6144.73	10167.6	9686.01	6490.92	6065.55	6129.38
M173T244	(M+CH3CN+H)+	L-Norleucine	25728.6	27821	35777.7	12624.5	68400.9	28295.2	76488.3	12560.2	37700.6	23311.4	38259.8	33539.1	37941.2	47293.3	40528.3	37335.9	42896.6	42738.4	42852.8
M166T255_2	(M+H)+	L-Phenylalanine	387123	299109	318061	749354	214590	195626	268314	615461	217737	256145	326346	265788	281987	281950	212887	206479	330079	325855	330086
M157T321	(M+CH3CN+H)+	L-Proline	37803.3	31500.2	32055.2	22485.2	61966.2	54611.8	49978	15483	35636.6	26279	37494	44941.8	44064.6	45490.9	32945.8	44117	42759.6	42447.5	42445.7
M106T434	(M+H)+	L-Serine	5810.73	5474.13	4363.24	19361	3968.84	5019.01	3182.3	6201.94	4707.02	5770.02	5467.77	6875.98	7808.42	6583.1	4849.11	5217.13	5480.45	5412.75	5480.24
M120T356	(M+H)+	L-Threonine	16457.7	15719.6	16197.3	51772.8	11949.5	10724.6	10799.6	37430.6	14531.8	17568.3	21513.6	17780.3	28225.2	25587.8	16328.5	17803.1	17160.7	17161.1	16506.2
M205T196	(M+H)+	L-Tryptophan	8429.5	4601.69	7918.92	12274.3	3182	6009.88	2869.69	18097.5	4655.1	5158.08	4753.24	6307.15	7192.45	6774.92	7034.27	6484.02	6408.26	7025.19	6406.61
M182T298	(M+H)+	L-Tyrosine	9112.23	6617.16	10742.1	34369.8	6642.11	7100.5	8069.04	25046.5	5361.39	6672.49	8979.28	9413.61	9585.8	7869.45	6624.28	7687.7	10088.9	9236.59	9240.24
M159T266	(M+CH3CN+H)+	L-Valine	35706.4	71356.5	35202.5	13286.3	58217.4	26072	61807.5	14415.6	45691.5	23494.6	41114.4	48586.7	56003	45821.4	45760.7	50140	52166	51498.1	52176.1
M302T355	(M+CH3CN+H)+	Lys-Asn	460.175	583.835	788.416	396.368	485.808	620.446	1176.47	3096.36	977.718	676.267	734.515	742.222	479.517	725.393	666.809	1018.81	818.036	817.788	749.379
M291T451	(M+CH3CN+H)+	Lys-Cys	11903.6	9866.67	12870.3	97623	13572.1	6778.45	16379.1	54240.2	7450.68	11504.8	12745.8	10723.1	21025.2	15424.8	10884.7	16598.2	12766.9	12596.3	12596.1
M260T519	(M+H)+	Lys-Leu	8690.25	7272.98	5858.52	22349.1	4839.06	9882.02	4514.27	14304.3	6528.38	7511.87	8264.3	6723.71	8054.26	6179.23	7213.69	7896.75	7539.47	7714.44	7538.49
M276T415	(M+H-H2O)+	Lys-Phe	2659.95	1967.2	2688.06	3782.55	1555.31	2080.78	1666.84	4034.39	1937.5	1849.81	1828.3	1398.43	1812.24	1996.42	1350.87	1679.56	3190.46	2857.32	2851.97
M275T449	(M+CH3CN+H)+	Lys-Ser	2140.77	1089.76	2881.34	10746.6	1570.86	1710.58	2183.57	8207.16	1621.13	1499.06	1689.73	2849.51	2663.87	4176.33	898.18	2081.59	2297.75	2297.16	2217.01
M248T418	(M+H)+	Lys-Thr	3403.1	1061.17	2389.79	2121.63	1370.21	1441.7	1397.77	4850.81	2037.07	460.327	1630.8	1550.14	1327.22	1505.96	1095.42	1642.83	2109.12	2046.06	2045.02
M350T455	(M+NH4)+	Lys-Trp	3695.07	3824.42	4264.89	54898.5	2981.09	5047.99	3097.22	19038.8	2082.57	2805.39	2970.67	2482.22	5244.43	1658.01	2133.26	3400.3	2949.17	2949.37	3054.37
M144T368	(M+H-2H2O)+	Mexiletine	413.105	2603.4	2536.2	3014.12	3134.48	1959.62	2764.13	2412.13	3784.61	2903.71	1000.83	1921.86	4050.41	3690.88	1792.27	3646.27	3323.66	3233.26	3233.53
M337T170	(M+H-H2O)+	MG(18:2(9Z,12Z)/0:0/0:0)[rac]	2448.19	2494.54	1967.99	4072.26	2512.17	2291.49	3821.23	2606.58	4326.29	3983.8	3455.06	3708.36	2748.88	4335.61	3554.84	2517.34	2983.14	3040.43	3188.15
M175T357	(M+H)+	N2-Acetyl-L-ornithine	43250	33182.1	37235.3	44863.8	26026.8	31174.1	34801.4	45589.3	24321	27777.1	25148.5	18831.2	29787.5	20036.1	28134.1	16638.3	29139.8	29141.3	27693.3
M189T470	(M+H)+	N6-Acetyl-L-lysine	2659.99	1901.48	2429.26	14623.6	2581.66	1736.61	2876.92	10529.9	4237.82	2784.72	4434.89	4874.18	5704.24	5245.81	3988.59	4132.44	4104.28	3797.52	3800.06
M282T276	(M+H)+	N6-methyladenosine	30236.4	26587.1	30037.6	36286.3	24052.1	42673.4	17323.7	28564.6	27695.2	30523.3	32282.9	32864.1	32983.7	29393.7	26951.2	31932.7	59817	59822.3	58977.4
M189T315	(M+H)+	N-Acetylglutamine	10325.7	5163.3	8715.18	9552.26	10148.6	16001.8	4638.66	13743.3	8799.28	7529.67	4530.79	6441.49	4627.29	3645.4	3828.24	4904.76	9417.51	9067.66	9418.41
M132T321	(M+H)+	N-Acetyl-L-alanine	821.467	704.973	942.642	4695.53	858.397	705.936	3494.37	4618.24	4247.9	599.245	1139.36	937.522	738.012	935.834	3558.1	935.78	705.789	886.936	699.044
M172T392_1	(M+H-H2O)+	N-Acetyl-L-glutamate	2852.44	4486.51	3042.71	5267.39	2001.84	3821.8	4678.9	9867.1	2750.27	2508	4453.03	3960.59	1639.88	1376.47	2083.15	3345.89	4264.84	4220.39	4264.71
M198T317	(M+H)+	N-Acetyl-L-Histidine	50629.5	52411.4	36935.3	24432.1	48162.8	111817	31104	58781.4	55525.2	44820.4	41386.6	55113.7	54795.9	30520.7	33402.6	45073.6	64362	65087.2	65086.9
M217T365	(M+H)+	N-.alpha.-Acetyl-L-arginine	90958.8	96099	87809.1	55614.1	125150	144870	100006	182350	79983	64746.1	84414.8	113715	108228	117814	83948	116278	91255.4	90194.2	91253.7
M189T356	(M+H)+	N.alpha.-Acetyl-L-lysine	6894.13	3508.86	2661.52	7767.88	12444.6	2033.03	1405.89	3588.02	2384.6	8171.5	9095.87	10786.9	4658.55	9794.19	6438.63	2829.47	8010.18	7997.19	7434.71
M123T63_2	(M+H)+	Nicotinamide	827842	608714	581185	1.59127e+06	286236	146585	351220	1.04069e+06	744520	874318	642470	572226	795270	695876	1.21914e+06	1.09432e+06	751207	739545	739385
M232T428	(M+CH3CN+H)+	N-(omega)-Hydroxyarginine	8396.53	5225.2	6229.24	8611.99	11846.6	9471.34	8596.38	34799.3	21786.1	21441.8	17593.3	21512.1	11805	15385.7	13737	16927.2	18210.4	17986.5	18212.3
M133T498	(M+H)+	Ornithine	42289.2	32316.8	63506.4	214918	32798	26823	30162.9	36943.3	19512.6	47756.7	31772.9	26130.2	20288.7	32400.8	39499.6	35609.6	41209	41200.1	39929.9
M134T28_2	(M+H)+	Oxindole	140106	111630	147204	50462.4	142981	457409	31880.5	347696	87552.8	143255	19324.6	157630	244638	124980	231382	243664	199618	194877	194865
M146T49	(M+H)+	Oxyquinoline	24527.2	17360.5	20361.3	24549.5	19166.1	19225	19593.5	26602.9	23603.3	16987.2	18551.8	32267.4	35641.5	36535.6	32717.7	43507.3	23772.5	24310.7	23785
M220T275	(M+H)+	Pantothenate	47701.3	32190.2	46740.7	97113.3	48235.7	70023.5	42756.5	111991	27523.7	46169.3	33602	31134.3	78059.5	52910.9	81776.5	57809.4	63940.7	64087.5	63825.2
M827T52	M+	PC(20:5(5Z,8Z,11Z,14Z,17Z)/20:5(5Z,8Z,11Z,14Z,17Z))	6601	7132.78	8707.47	7190.95	5767.27	8152.23	11710.9	9956.47	746.998	6554.01	7635.64	5634.79	2860.86	3216.76	3123.19	2592.02	4752.9	4712.45	5950.6
M119T34	(M+H-H2O)+	Phenylacetic acid	151657	155349	178173	191729	170434	181463	167859	227524	221375	217190	216070	225307	155176	123673	161540	203044	281069	279023	279020
M131T255	(M+H-2H2O)+	Phenyllactic acid	16996.5	12079.6	13065.3	30070.3	9442.15	8979.8	11167.2	25240.6	9780.93	10243.3	13380.2	11622.4	12265.9	13205.2	9020.63	9284.12	13703	13663.1	13663.2
M328T303	M+	Phe-Tyr	3158.14	1957.44	3558.65	9841.33	4709.28	999.718	2702.4	7556.32	786.897	1944.81	2344.13	2866.14	2258.49	1974.05	1589.81	2213.96	3178.34	2641.47	3166.87
M212T446	(M+H)+	Phosphocreatine	8212.12	4965.84	7933.82	11245.6	8302.8	12570	9806.3	13561.6	8425.26	14430.1	11715	7811.93	14303.2	10053.6	14466.2	11300.1	9753.52	9753.23	9620.61
M330T440	(2M+NH4)+	Phosphoglycolic acid	19747.4	8724.38	39793.1	7540.37	13372.1	12282.8	12780.9	13758.8	11688.9	24246.6	9739.02	7910.8	23252.1	10504.2	10495.4	10611.6	21894	21722	25138
M272T445	(M+H)+	Pro-Arg	4133.51	3411.97	2884.58	3526.64	2096.05	2516.36	2711	23747.8	2077.09	3167.33	3446.43	3199.46	5360.25	3222.96	1619.41	2566.21	6191.49	6190.97	5984.36
M231T426	(M+H)+	Pro-Asp	7248.23	4934.9	7018.47	19915.8	1942.73	4555.16	3519.89	16802.5	3933.66	5557.07	4463.01	2604.66	2842.87	2876.62	1299.4	5522.06	6419.33	5827.33	5842.12
M286T415	(M+CH3CN+H)+	Pro-Glu	12733.9	9376.39	20839.3	13531.2	21371.1	49622.6	20283.6	20883.2	33569.7	17103	29939.6	22902.4	18008.1	32903.4	16182.1	22090.6	26740.4	27317.3	26729.2
M258T487	(M+CH3CN+H)+	Pro-Thr	7738.19	8392.26	16757.6	5763.01	9295.34	4669.22	7546.99	9866.13	8080.59	11723.8	11010.3	7262.62	6863.19	8381.24	7092.28	7064.37	7815.96	7306.19	7305.08
M215T320	(M+H)+	Pro-Val	4789.23	2360.1	3982.94	2688.94	4644.52	7060.3	3091.08	5791.18	3833.45	1393.4	5214.11	1341.08	4573.22	5757.07	8086.69	3186.78	3150.52	3607.86	3151.77
M245T242_2	(M+H)+	Pseudouridine	7458.74	4497.94	7512.47	7275.96	6775.4	11332.7	5352.84	9300.02	9063.43	9371.21	8461.69	10109	12424.1	6858.1	6559.54	11186.8	6514.25	6533.79	2740.92
M168T94	(M+H)+	Pyridoxal (Vitamin B6)	2738.69	2105.61	3479.15	6752.8	1358.9	8582.74	399.759	12585.5	3172.48	6787.3	2379.93	2133.99	8790.28	3479.09	4182.12	4016.83	5343.33	5338.22	5143.35
M168T434	(M+CH3CN+Na)+	(R)-3-Hydroxybutyric acid	3796	3780.55	4371.4	8432.06	3593.65	4657.96	3504.02	4320.82	2697.8	2719	2607.02	3520.55	4651.06	3539.87	2256.96	2291.22	3492.75	3409.26	3410.33
M377T214	(M+H)+	Riboflavin	578.135	567.531	732.911	1382.23	537.523	1007.4	639.308	1257.96	1234.26	1312.48	1704.04	1110.98	490.633	726.708	892.27	1413.23	1344.82	1345.16	1406.39
M259T355	(M+H)+	Ribothymidine	7985.5	5092.49	6020.37	6382.9	2519.56	12148	2774.08	3870.69	9156.2	8187.72	6699.31	6747.8	5297.22	3483.51	5078.93	6471.07	6553.71	6199.34	6202.76
M399T474	(M+H)+	S-Adenosylmethionine	5621.51	6772.73	6981.2	26987.5	3105.47	11878	4873.95	24792.7	9580.95	16040.8	13580	13013	15300.7	14144.6	7706.61	9139.44	16067.9	15791.1	16067.8
M131T308	(M+CH3CN+H)+	Sarcosine	12331.9	13175.8	12770.7	7185.58	17331.2	14482.4	12088.3	7023.08	8989.46	11135.7	7535.9	12706.6	12469.1	18316	9662.86	9708.48	46197.4	46165.1	45919.2
M177T229	(M+H)+	Serotonin	7449.56	6408.37	9842.04	9389.51	5705.3	5432.08	5138.83	18800.4	9671.03	10155.1	8293.15	12064.1	12863.8	8253.71	6342.64	9267.46	11442.3	11582.9	11442.4
M302T119_2	(M+H)+	Sphinganine	19844.3	18057.4	16919.1	62394.5	11861.6	14384.2	12222.9	20850.8	5555.92	10193	11854.3	13231.2	5406.6	16345.4	22413	24382.2	21973.2	21307.4	21299.3
M732T131	(M+H)+	Sphingomyelin (d18:1/18:0)	36195.9	46885.5	41122	76326.3	55524.1	39746	122385	54263.7	33399.2	28790.6	32888.1	35829.9	35037.6	83446.6	145024	93669.1	80896.6	89301.6	79940.9
M277T34	(M+H)+	Stearidonic Acid	6496.9	5591.1	6377.83	5762.44	8601.55	5091.32	7951.12	4143.03	6470.96	7113.45	16859.1	7069.15	7254.43	5165.25	18446.6	6639.93	7051.41	7858.82	7851.53
M472T167	(M-H+2Na)+	Stearoylcarnitine	914.566	994.413	1584.44	3928.17	2324.44	3495.73	1280.04	3156.19	1709.57	4649.86	2295.13	1114.68	2471.4	2295.91	1959.74	3958.13	2802.16	2802.96	2689.59
M533T203	(M+NH4)+	Taurocholate	14093.9	15955.8	36508.6	440301	6266.71	360583	987.311	16193.8	2218.04	24999.6	9301.05	10227.4	9273.84	17520	4006.84	5933.08	61029.5	61466.3	60106.2
M500T164	(M+H)+	Taurodeoxycholic acid	1697.87	1320	1571.79	6542.01	1696.7	11826.7	1269.75	2885.29	2260.62	4538.53	1698.26	3554.35	3721.85	2952.8	1744.25	3045.08	1805.64	2042.03	1654.18
M482T164	(M+H-H2O)+	Tauroursodeoxycholic acid	1085.88	1476.01	4025.5	7035.11	5050.98	17845.6	3182.18	3131.7	1245.2	3830.15	1592.15	2961.02	4414.53	2492.16	1667.39	3496.66	2780.7	2779.91	2895.58
M265T358	M+	Thiamine	38269.2	59768.6	42945.3	25012.3	36734.1	40118.4	35532.7	49642.6	50060.8	82272.4	67193.6	45933	48710	69135.6	47185.6	41590	75887.2	73187.6	75943
M213T416	(M+CH3CN+Na)+	Triethanolamine	7050.31	10174.2	9470.27	53613.5	8503.87	4871.64	5513.22	65789.2	9351.87	12162	8199.65	10332.8	10140.4	7626.29	10559.2	8101.69	14964.8	13592.9	13605.6
M76T328_2	(M+H)+	Trimethylamine N-oxide	239468	266012	217930	54998.1	97049.1	193005	133659	191249	36557.4	35559.9	40843.2	37148.1	216068	113453	179252	206170	120047	120054	121083
M452T434_1	(M-2H+3K)+	Tyr-Arg	882.756	137.614	564.373	835.075	85.5655	264.762	78.2146	1438.53	283.757	779.601	1418.78	757.685	1110.28	269.512	101.752	61.6655	6545.39	6432.55	6431.88
M216T501	M+	Val-Val	11288.5	6321.47	8023.96	735.996	16998.2	15299	13221.6	6084.47	13937	8236.63	15949.8	15929.2	14977.1	14965.7	15643.7	17074.9	12381.4	12341.8	12171.5
M1000T193			6994.46	5566.28	4287.47	3735.47	2819.8	2699.38	1771.69	4711.73	7700.82	6397.04	7272.76	8998.03	8390.34	6705.12	7059.69	9551.22	8344.69	8351.95	8069.65
M1000T25			450.619	751.699	241.529	352.109	775.854	153.299	1377.08	196.109	273.058	136.998	600.733	392.042	420.128	459.4	368.275	335.328	556.015	529.958	529.778
M1000T480			2862.84	3183.11	2575.76	1313.47	3663.27	2394.67	2483.24	2639.61	4068.68	1478	3074.36	1238.83	1658.98	1404.69	1325.47	1688.8	2288.85	2590.6	2291.89
M1001T293			2594.08	743.872	975.821	1060.3	1345.57	1008.35	615.9	2791.95	262.183	1514.96	332.384	122.659	139.909	220.508	614.361	654.402	524.936	550.287	550.047
M1001T295			4366.64	5440.18	3689.95	3898.8	1474.96	2398.69	1729.85	3168.53	4371.26	3704.99	6861.33	7857.09	7732.15	7042.05	4466.39	3512.39	9181.15	9135.8	9181.18
M1001T301			392.79	373.124	348.746	149.108	275.734	408.768	230.735	209.21	802.888	596.561	755.015	675.542	434.309	533.578	421.533	387.904	633.722	633.961	650.591
M1001T332			1213.62	437.103	732.166	998.032	853.334	1131.53	1115.59	751.381	1655.62	448.749	853.272	948.08	1277.9	1048.8	572.246	958.854	1530.68	1693.41	1446.45
M1002T333_1			24884.7	35122.6	27998.3	41670.4	27058.6	28924.4	24923.6	37631.5	27664	39508.5	43913.3	31489	30025.9	40241.8	27895.4	32411.6	47341.4	47345.5	46969.8
M1002T333_2			12495.8	15145.4	13428	16711.9	15599.7	16048.2	16036.2	14957.6	19323.1	19609.5	19003.5	15190.2	18469.6	13683.5	14707.9	18739.2	14718.3	15738.2	14696.5
M1004T336			5140.76	4758.76	3714.54	4930.84	4896.01	3803.16	4478.97	3775.38	4229.88	4387.19	4966.11	4527.01	5151.35	3980.14	4973.87	6007.42	5195.72	5028.2	5194.53
M1004T492_1			798.711	880.872	907.731	585.853	682.978	778.466	838.092	948.3	1153.17	1114.35	1410.89	811.999	1247.01	1207.97	1302.62	673.4	1146.44	1203.45	1230.4
M1005T336_3			14560	12246.1	14717.1	14204.1	13918.1	14637.4	14953.1	17219.8	12829.1	15600.4	16225.4	18408.1	17033.8	18623.6	15585.9	17026.4	20244.8	20817	20242.2
M1006T191			11046.4	9017.83	11258	2646.98	10889.6	10508.9	8893.61	6817.3	12228.5	14033.2	11381.4	12737.8	12139.3	9687.5	18180.8	19487	12977.9	12977.5	11602.5
M1007T213			3188.22	2443.63	2274.14	3326.93	2141.59	2677.8	2433.19	2601.6	1804.2	2021.82	2802.31	3184.2	3124.22	3019.93	2867.61	3176.53	585.954	607.003	585.932
M1007T227			5882.29	4538.64	5554.54	5464.29	4323.49	8127.03	6399.57	5031.75	7343.48	4586.64	6497.93	6048.65	7831.91	6830.16	8971.25	7774	3410.12	3334.7	3333.82
M1007T334			1877.57	1556.25	2321.74	18442.3	2674.74	1178.89	894.373	3521.15	2941.64	2565.03	2543.96	2545.37	2062.49	4333.28	4213.47	484.313	2975.43	10166.7	2868.35
M1007T336_1			832227	791255	758004	797008	779329	785251	793565	798763	785106	763937	832067	912312	853433	892527	872095	887070	965788	960806	960765
M1007T490			2035.79	3030.3	1263.3	1294.84	1816.58	2083.73	1626.56	2277.82	2373.95	1657.22	1489.9	1169.88	1520.15	1351.96	2004.73	1613.58	1396.88	1518.02	1518.35
M1008T336_1			46934.3	42938.8	43860.3	45341.1	42973.2	44879.5	40236.2	45771	44677.9	41678.5	50675.4	55616.1	46939.2	47123.6	51555.4	52682	52926.8	53624.7	53494.7
M1009T27			509.629	743.727	867.173	765.624	900.083	753.146	428.599	459.278	548.992	461.359	238.554	452.61	382.836	343.093	317.872	502.504	1458.97	1448.86	1484.31
M100T10			2.13644e+06	1.19546e+06	3.44589e+06	2.34821e+06	3.6444e+06	3.25964e+06	538344	971176	2.09047e+06	2.32624e+06	1.76596e+06	1.16509e+06	1.10994e+06	3.36644e+06	3.50108e+06	1.10742e+06	1.76598e+06	2.30958e+06	2.27953e+06
M100T118			970016	897555	915140	474778	947740	1.00984e+06	345569	472228	1.14887e+06	1.16817e+06	802267	1.21303e+06	1.24768e+06	1.28835e+06	1.26874e+06	1.39057e+06	401913	405092	332920
M100T224			1853.05	2779.81	8441.72	9136.19	9070.55	8819.16	753.695	912.538	1134.13	1308.58	2135.68	1529.66	1662.32	1407.95	1600.39	1231.35	10327.1	10367.3	10367.4
M100T231			3467.36	2335.56	2306.13	6798.32	2735.6	1775.66	2150.48	2091.97	2522.74	3764.21	3667.3	4210.06	4356.84	4826.97	1840.99	1437.5	4958.43	4959.46	4713.39
M100T258			1163.62	1164.31	719.992	4518.27	1024.02	1269.41	1199.29	639.683	1476.67	1573.19	944.626	1190.11	1323.42	837.857	859.147	1769.6	2148.53	2154.76	2853.02
M100T316			1390.66	1481.86	3074.17	1691.64	3353.47	4269.25	998.763	1275.92	1724.08	1639.5	1357.51	3032.67	1514.16	2329.48	3424.85	1365.76	2166.95	2162.34	2108.4
M100T328			1712.83	1217.54	1259.96	1353.91	2874.19	1751.02	1791.07	664.371	2842.45	2950.2	2412.38	2557.41	908.172	2278.89	1601.4	1834.12	1820.82	1651.81	1817.35
M100T43			6256.13	3481.43	244331	6375.02	5597.48	5933.87	5214.62	4260.01	343068	2330.42	229853	5403.63	7433.91	5993.99	4230.8	5887.4	32822.3	82164.7	125849
M100T50			622554	564900	535972	529841	511879	478598	432260	581495	495035	491882	403796	588023	548808	610640	596468	778161	530116	528096	528091
M100T572			1100.49	1763.83	206.442	832.906	171.531	1119.34	1093.6	2160.02	887.261	123.384	388.77	595.703	1063.84	1340.46	328.768	700.972	512.345	515.328	667.054
M100T636			480797	234842	143863	100340	267084	50736.9	440160	665730	665255	62960.6	109597	396446	120993	411784	176107	310092	512449	598337	509523
M100T657			143058	74261.4	129098	396563	154816	115259	95830.8	158072	150285	244561	113685	232480	118718	142714	91396.2	186976	167788	172728	214260
M100T676			671328	185411	426760	629587	536154	334505	236342	252805	523984	319192	356956	279603	819408	308692	724698	746930	473935	333687	470570
M100T697			978513	476142	346992	403199	51239	529897	68047.2	957032	376037	753812	939886	498671	568796	85654.4	369209	1.17257e+06	312563	294811	274057
M100T716			513627	214909	390452	212274	161460	134234	622772	212201	178801	158343	49181.6	49596.2	489592	568307	69641.5	90135.8	62015.5	103664	64531.9
M100T86			593835	2.15288e+06	1.12607e+06	507438	800727	503883	274242	1.35251e+06	751419	1.69711e+06	1.90053e+06	1.55371e+06	767059	1.10355e+06	811721	1.05722e+06	621468	533012	625467
M1013T228			669.225	698.702	592.256	946.542	674.538	732.199	1049.13	696.008	1055.7	722.729	950.59	1056.82	1069.49	1161.16	1062.09	870.739	292.839	268.146	268.775
M1013T259			491.48	508.956	411.272	501.414	438.983	536.609	690.374	465.419	550.754	362.009	794.46	656.615	645.063	493.686	581.605	573.889	173.89	173.894	175.333
M1013T336			671.079	668.608	452.583	208.834	386.526	815.629	628.67	727.029	647.13	704.511	1097.94	435.669	1475.86	657.529	420.763	374.722	793.158	727.716	730.116
M1014T171			13539.4	13043.2	8558	5863.82	12449.1	8295.49	9800.88	6819.13	19490.9	17563.1	15452.4	29810	17055.1	16713.6	20406.3	26108.4	9989.74	9770.61	9989.16
M1014T192			28160.9	20978.8	25954.6	17505.1	23996.4	14526	17021.7	15384.6	30872.3	32958.3	27774.9	35693.3	25081.6	35568.9	34903.6	35437.8	30815.3	30255	30258.3
M1014T332_1			11574.7	12412.3	9530.49	11963.2	12359.3	11454.7	13943.5	7330.55	9329.03	16456.1	15093.1	9180.62	16211.2	14362.4	9696.84	9420.76	9536.99	9543.93	9918.54
M1014T332_2			4424.91	4135.1	4294.23	4063.6	4757.91	3632.28	4011.98	5911.31	7786.18	7195.65	4244.36	5380.41	4856.39	6458.92	3908.77	7658.27	3975.02	3855.65	3973.89
M1015T332_1			3529.21	2288.98	3777.31	3918.13	2053.39	2939.77	3029.26	866.465	3873.98	2923.38	4616.54	2861.84	4773.14	2951.36	4306.21	4292.65	3812.77	3645.19	3646.66
M1015T336_1			4312.02	3131.94	3164.87	5831.26	2402.74	2840.49	3951.02	3514.19	4566.26	4018.16	3495.78	5237.85	4932.28	3181.83	4543.98	4506.55	4812.22	5168.17	4702.4
M1015T336_2			1579.65	2240.02	2237.2	1889.21	2653.56	2632.9	2026.92	1996.32	2319	2138.53	2176.91	2319.5	2056.31	2548.15	1791	2782.82	1819.67	1849.65	2027.76
M1016T172			89501.7	67739.9	62599	29508.7	69855	67199.4	53118.4	37755.5	126967	77250.3	62907.6	163206	83785.4	98702.5	110221	94444	48885	48923.1	52605
M1016T192_1			423694	329633	417343	167596	437630	360007	373646	214680	598728	523043	559826	551321	416044	523267	481763	568654	434810	436197	434801
M1016T340			1222.63	1226	771.245	3061.63	750.635	642.721	1053	1524.72	477.487	712.693	700.04	551.914	455.434	567.694	474.502	634.022	608.662	523.281	609.568
M1017T295			3953.39	5010.33	2566.96	1886.98	693.427	1512.73	825.107	1874.98	4839.11	3424.85	6345.46	9019.87	8413.86	8061.92	3437.32	2492.87	8066.07	8064.86	7753.5
M1017T333			11060.4	9106.63	5499.14	8893.28	10332.5	7871.87	10817.1	4973.03	8340.81	9025.66	8746.8	8790.41	9239.68	8998.64	9570.86	12105.9	8940.87	8940.9	8819.63
M1018T373			867.284	687.355	687.571	573.358	681.59	668.575	615.666	615.695	457.858	474.68	663.839	597.006	752.121	714.529	764.444	850.324	30.316	30.3306	28.2097
M1019T332			4619.16	5054.49	5064.9	2298.82	3978.59	3563.85	25189.9	5286.41	6418.14	27765.6	4463.67	34550.9	33835.9	6240.83	31613.8	29717	4172.61	4039.91	4173.88
M1019T336			72225.6	64462.5	69386.2	72918.2	67900.6	67589.3	62948.5	65550	79510.5	71879.6	77145	76105	73713.1	82435.4	79107.1	76588.8	79200.3	78306	78303.6
M101T18			76148.5	79810.6	81139	23874.1	82751.4	121831	63791.6	75229.1	74382.2	76025.8	71298.3	86803.5	88335.3	76917.5	85210.9	91629.2	106223	95648.6	95550.5
M101T232			10289.4	11548	7094.19	10853.6	7489.08	5091.12	4891.59	14073.7	5665.11	9890.33	4948.16	6271.31	7625.1	11324.9	7500.38	9891.39	8359.91	8285.73	8285.04
M101T280			2303.77	3409.8	3665.67	3445.86	2241.27	4033.96	2326.64	2570.86	2578.35	4925.78	4015.74	6260.83	4037.69	4804.86	3076.69	3879.14	6910.21	6902.31	6125.93
M101T34			2487	3005.75	9979	3656.02	3411.49	4499.42	2325.63	1962.49	1490.03	2089.71	2095.33	3616.62	10967.1	8553.44	2266.22	3558.49	6734.5	5067.82	5227.26
M101T381			72547.3	50660.5	73907.9	68361.5	51633.3	51271.9	52460	75718.1	49036.6	65820.1	36550.2	62155.9	65561.1	80344.6	69015.5	59530	67432.1	68699	67436.6
M101T507			1605.64	1575.1	1429.65	5856.71	2411.48	2369.39	2789.57	875.858	598.81	3277.2	897.708	2368.93	3119.46	2703.12	2619.76	2534.86	1900.46	1934.85	1901.4
M101T650			8918.97	6219.22	7620.39	6229.25	9233.65	7605.13	8099.73	9189.21	11561.2	8839.06	8081.67	8710.79	7138.27	7173.92	11759.5	9405.09	9918.28	9828.13	9829.49
M101T682			56240.3	16598.3	15453.7	35666.1	17221.7	16743.9	20588.1	11483.2	15036.5	21452.8	19143.9	22432.1	13552.7	12120.4	11097.2	26385.1	13285.3	13349.3	9875.4
M101T705			3326.75	17417.6	565.895	17457.7	1583.83	2358.37	1538.97	1653.01	18392.8	9358.26	1928.42	18893.7	2275.92	2263.51	19361.2	18396	17972.4	18093.5	17973.1
M101T714			110665	33996.3	20751	15312.9	17125.7	126445	35937.2	20829.8	27196.9	23320.4	94832.1	24705	100623	18253.3	27887.9	33141.4	66683.2	50416.1	67329
M101T93			26114.3	24694.5	27424.7	36227.2	26517.4	26377.7	20044.4	29649.5	37175.5	43398.1	98680.8	38146.9	41837.5	43237.7	62106.9	91009.9	43411	42224.5	43386
M1020T190			210177	171777	267941	56875.9	217736	234850	207177	261061	182460	161657	208246	177604	262606	212870	266924	293723	192689	182163	182196
M1020T333			4459.52	4017.02	2236.16	17428	1787.68	4323.71	14716.9	4631.48	3588.85	2624.94	3349.8	4099.33	17535.3	2852.37	2964.48	17964.4	19351.3	19066.5	19341.1
M1020T336_1			37108.8	37372	38057.5	36816.5	38320.2	35716.8	34358.5	38639.8	39367.6	38725.6	41793.7	41932	41367.4	39803.4	44561.5	40600.8	43633.1	43633.2	43548.4
M1020T336_2			18908.5	15272.4	17433.1	17675.4	15727	18514.4	16109.1	18141.4	18172.2	19698.9	19815.8	18086.1	17735.3	21817.5	18674.9	19825.4	19150	18583	19149.5
M1021T335			2248.88	2696.88	1685.28	1757.71	1164.76	2906.4	1765.92	2232.32	2000.2	2871.72	1919.86	2802.95	2739.09	2656.71	2229.23	2863.11	2741.44	2621.3	2628.56
M1021T336			5853.82	4464.9	5061.79	5370.51	5275.24	5638.62	4855.24	5256.4	5297.73	5684.92	7014.38	5832.43	5593.6	5820.56	5529.5	6090.81	6088.1	5899.52	5888.52
M1021T341_2			1649.6	1293.41	1144.98	374.385	1448.91	1403.46	1761.03	1033.38	1898.1	1626.11	1924.88	1618.98	1955.98	1926.24	1768.78	1857.07	1737.83	1708.53	1738.24
M1022T170			27979.2	24929.5	18390.9	6240.5	29535.3	19248	16554.5	3783.17	18173.6	14018.8	9927.47	12938.7	13758	13591.3	38813.9	40387.6	15393.7	15506.8	15506.5
M1022T567			558.877	573.245	532.984	501.916	433.669	2049.97	484.869	531.207	663.794	623.184	704.452	686.046	716.478	774.197	731.879	496.934	1234.35	1251.7	1543.83
M1023T293			3067.27	1345.45	1336.08	1785.98	2231.43	1928.45	1437.86	2688.17	503.421	2094.53	865.021	256.965	314.294	479.204	1024.64	1098.31	902.197	878.16	877.078
M1025T371			1042.32	195.704	1526.77	4713.3	753.002	933.956	488.63	2892.11	452.459	804.363	939.025	969.077	494.532	1594.46	192.232	280.26	777.949	778.87	758.148
M1025T572			4738.9	4011.74	3858.35	1910.07	4532.64	4581.43	2076.95	2056.97	3653.35	5482.18	4281.11	2780.06	2569.1	3316.83	3959.29	2933.53	8793.8	6859.86	8844.58
M1026T331			1612.52	1232	707.213	1030.17	876.205	928.231	1077.13	1162.96	2211.23	1483.09	1271.29	1245.45	1182.47	1533.78	1138.04	992.77	1141.79	1140.57	1245.54
M1026T339			2313.42	4457.66	2817.59	1981.57	3627.26	2575.41	3125.5	4471.25	3680.57	3566.05	6426.16	3017.46	3746.39	6752.6	3046.2	3654.15	6116.42	6096.29	5475.82
M1026T568			1488.58	3443.64	6194.24	1685.92	2417.65	2579.4	4678.55	1268.09	1897.04	1873.73	2870.63	5308.48	2471.71	2394.49	1623.89	2410.22	2206.71	2571.92	2575.46
M1027T333_1			2230.37	1846.45	2505.03	1656.2	958.136	3139.54	2027.9	2415.77	1898.68	2351.11	2843.9	2752.16	2796.11	2919.54	2855.39	2165.81	2593.3	2915.23	2607.6
M1028T335			2759.47	2531.69	1825.96	2320.08	2696.04	2763.04	2468.09	2551.17	1907.6	2455.25	3191.61	2994.98	2832.09	3148.92	1974.03	2675.22	3064.58	3351.7	3062.16
M102T216			2038.56	1893.32	1514.25	2368.74	1472.69	1979.18	2124.92	1599.56	2033.45	2447.81	2678.24	1684.92	1353.63	2230.92	2823.08	2775.51	922.612	1414.49	1412.58
M102T234			1250.5	774.51	672.825	1248.82	1348.19	1042.1	1302.78	673.103	730.621	1097.51	1441.75	1354.16	1371.22	1540.46	1970.96	2321.04	1203.99	1170.6	1171.04
M102T255			3826.41	3371.09	2967.2	7425.78	2586.46	2032.96	2588.5	5525.58	1881.13	2662.24	3185.55	2908.2	3299.33	3091.7	2458.89	2209.73	3551.79	3551.63	3458.32
M102T281_1			3892.18	2499.03	2458.73	6487.83	2799.68	1563.75	2572.58	5170.08	3252.37	3928.38	3977.62	3146.83	3835.65	4547.42	4316.22	987.066	4658.65	4609.29	4610.47
M102T281_2			4132.72	1697.85	2697.6	6948.24	2594.52	1394.09	915.206	4262.04	1627.61	2438.36	2830.2	2485.68	2909.03	3528.14	582.582	3344.1	2371.81	2726.98	2384.93
M102T325			1324.78	749.833	1029.53	2598.38	1400.13	993.642	913.557	1847.2	1881.5	1810.78	2047.71	1640.27	1927.65	1864.73	1319.94	1500.5	1969.58	1891.59	1969.54
M102T349			34557.1	27705.1	31411	36174.4	31892.7	28394.4	26960.6	29432.6	26512.2	30112.1	31054	34317.8	39115.6	36321.2	36941.4	37256	35080.3	34420.9	35086.8
M102T365_1			4830.78	2729.13	3132.98	7372.28	3765.32	3143.25	3128.91	5520.21	4762.68	4920.26	6036.45	4682.09	5621.83	4960.45	4438.96	4622.77	4755.87	4759.2	4599.13
M102T365_2			163.45	718.047	716.359	1708.05	1003.66	679.922	196.869	180.269	186.792	152.439	134.42	1037.48	177.541	1254.25	117.405	120.745	611.574	357.625	405.312
M102T371_1			22698.7	11996.4	19597.9	25456.3	19136.6	14985.2	15953.9	18966.9	20655.6	14764.5	15737.4	14482.5	21922.8	23188.7	17251.4	22219.3	22477.8	22157.3	22157.5
M102T371_2			835.417	948.657	1100.86	1586.9	1073.12	1193.05	1581.47	1517.04	970.748	1066.9	595.924	755.813	876.656	14371.3	954.934	1065.91	1166.25	1076.72	1091.78
M102T399			10230.6	7476.88	9839.49	30057.4	7437.11	8104.29	7668.98	10781.7	7525.17	8402.96	11990.7	6630.96	6035.41	6877.59	8190.71	7525.2	8292.43	8292.62	7888.09
M102T434			3462.79	5050.71	2647.36	3905.12	4065.73	2932.61	3277.52	2450.21	3286.5	3158.69	2856.01	3235.38	3603.88	3549.23	3836.14	3638.22	2652.78	2103.01	2674.34
M102T50			2503.99	2319.82	15274.3	3487.53	1954.37	3056.14	2943.97	1571.26	2037.82	16317.3	2086.72	2373.87	3096.03	2861.85	1855.08	2365.63	1993.17	2011.01	1993.06
M102T675			7682.22	8903.49	4921.91	12382.7	9934.96	4599.33	3780.06	4432.08	4875.66	1459.54	6288.27	4471.69	4831.94	4333.15	5384.45	6064.13	4824.34	4826.69	4942.6
M102T706			8928.16	9301.17	7402.2	9680.69	2057.17	8503.66	14694.7	8403.31	8674.51	5460.37	7271.84	5511.93	7456.48	7469.13	9602.49	9007.86	9617.26	9966.91	7960.68
M102T85			4410.67	3407.2	3864.79	11716.7	2656.03	9335.67	2694.68	6433.22	5353.81	5118.81	5489.85	4786.68	8130.01	7266.01	7275.76	9129.06	17260.2	16609.5	16611
M1030T333_2			2013.17	2381.87	2825.98	2374.21	1598.87	967.738	2974.85	2858.59	2392.11	3520.56	2428.31	3000.56	3022.7	2875.16	2615.74	1559.97	3190.42	3162.18	3315.19
M1031T334			27756.3	25667.6	27241	27360.1	27679.3	27670.8	25602	26283.1	32126.6	26510.3	33645.4	33565.9	29189.7	30525	28644.3	30256.3	32289.4	31765.9	31785.1
M1031T335			441398	395791	414751	422207	405011	409388	422049	410759	403959	439183	451206	467977	473735	480543	449496	497203	516673	513660	513653
M1031T370			1109.26	152.098	1467.3	4862.51	627.133	860.585	388.601	3099.22	253.86	720.215	904.045	731.546	450.157	1283.85	215.821	241.487	542.463	536.22	536.123
M1032T190			5320.38	7101.97	7722.02	1795.08	6165.82	6395.69	6318.42	4818.31	5981.03	4534.45	6265.26	6413.73	7154.91	5153	8546.94	6396.51	5633.37	5633.03	5908.59
M1034T229_2			1201.33	703.107	1016.71	570.2	880.11	776.91	870.979	886.508	892.268	988.544	1208.59	953.471	1239.09	1350.47	1231.36	995.623	817.077	834.113	834.195
M1034T336			3881.25	4255.23	4211.41	3608.63	4082.48	4696.44	3834.03	5000.73	3939.55	3936.83	3443.26	3871.28	3191.02	4170.81	4079.19	3036.38	4323.51	4500.41	4324.29
M1035T334			2904.11	1441.79	4769.86	5192.4	3882.49	3961.08	2021.39	2504.33	3988.32	4268	4483.99	1190.87	1806.46	4241.82	3942.59	4050.59	4640.35	4640.6	4906.27
M1035T336_1			3693.04	3302.03	2002.07	2378.73	3273.56	3395.56	3292.36	4507.49	2082.97	3200.09	3384.02	3848.56	2903.55	4566.87	4679.98	2987.55	3378.16	3382.74	3303.84
M1036T220			1087.75	834.633	907.51	1007.06	1013.3	853.116	1058.56	1000.6	1090.43	830.984	1171.08	933.853	1290.37	1193.33	1001.75	1307.88	26.3241	31.9926	31.561
M1036T336_1			12973.6	13733.8	15965.9	15608.1	12260.5	13141.9	13628.3	13973.3	16702.2	13788.2	16721.8	18119.2	17934.2	17623.8	17134.9	15132.9	17418.3	17407.3	16769.4
M1036T336_2			8053.99	6452.21	6110.18	7164.82	5610.32	7535.31	5791	7329.85	7530.8	7749.79	7806.16	7520	8930.48	8039.63	6536.63	7311.61	9096.2	9095.33	9301.67
M1036T340			4752.91	3169.98	2362.32	6334.55	4161.41	1733.96	1591.82	3303.78	1525.51	3168.89	2219.69	1766.5	1367.68	2212.44	1500.15	2377.39	2056.69	1894.94	1891.8
M1037T336_1			4128.56	3948.3	4621.85	4112.91	3199.91	4208.82	4535.27	3527	3663.77	4462.11	4546.28	4583.06	4909.26	4548.96	4901.89	6018.09	4936.94	5360.99	5364.32
M1038T170			15476	13322.1	11988.7	9421.9	15730.8	13916.9	11539	8470.06	22541.1	22271.1	18512.5	32883	16054	23070.1	23569.3	22753.8	11971.3	11896.6	11988.6
M1038T191			25287.5	21575.5	24908.2	17684	26307.8	24359.2	23025.2	20342.8	34601.6	31753.7	23590.2	35467.2	26283.1	29241.8	31805.6	30298.5	26525.6	26248.6	26040.8
M1039T293			10208.2	5107.25	5895.5	8540.29	2379.03	3254.13	2048.19	15154.9	1486.75	6731.49	2737.95	1273.03	1759.3	2147.24	3342.37	2352.48	4211.51	4091.32	4216.83
M1039T332			826.673	885.996	827.339	1179.28	1044.3	1500.39	1587.36	977.811	1052.16	1948.11	992.913	1382.68	1005.86	860.519	1229.04	1281.27	1381.9	1480.84	1478.8
M103T255			90337.1	71056.6	69339.6	170080	52841.6	49965.9	63376.6	145370	49247.7	60273	75665.8	62396.2	63635.6	66376	49913.7	50975.5	75777.2	75222.3	75224.2
M103T349			50198	46185.2	45873	66245.1	49369.4	47081.5	46638.3	53593.5	41742.1	47319.1	50526.4	51565.2	62226.9	57351.7	53961	61041.7	58404.2	57700.1	58420.6
M103T36			13406.9	12416.3	11887.7	12114.6	11115.1	13536.8	14920.8	17001	2608.43	20397.6	376.037	28674.6	11041.1	8923.41	13962.6	13368.6	13314.1	12778.2	12771.6
M103T62			4376.44	3691.32	3855.27	2545.36	4109.73	5678.51	4146.81	5153.95	4144.89	4626.89	4894.32	8870.84	6210.75	6716.91	6120.21	8197.3	123.44	133.18	96.3734
M1040T171			63181.9	59139.1	46306.8	22757.9	75032.2	70150.6	44322.4	25625.9	65669.9	54799.3	31244.4	95666.1	98162.6	78801.5	89507.5	93934.1	27403.6	24712.8	24678.9
M1040T191			174202	153951	168876	91186.2	208373	174318	181207	95691.7	295267	264552	224634	244680	209182	263741	244754	235383	184610	185132	186892
M1040T487			3693.23	3183.44	3183.15	3933.15	5040.38	8344.33	3417.92	5272.28	1945	4793.21	3347.86	4380.66	3543.56	5425.99	3338.71	3904.76	4863.42	5696.68	4817.72
M1041T332_1			1285.78	1168.61	795.685	687.805	1228.58	797.71	1908.26	666.515	866.339	1359.35	1143.72	1780.72	821.613	924.9	952.214	1587.41	1118.14	1190.45	1191.39
M1042T169			77440	64448.4	57479.7	26597.9	72982.3	57933.4	50595.2	41398.8	62664.1	50044.6	36617.7	87832.7	76410.2	80283.1	80465.3	83121.7	42107.8	40124.1	40146.9
M1042T190			143131	126151	146380	62197.8	153611	130469	151419	76751	147323	133259	110608	165700	121495	128906	136759	128181	123366	120044	123357
M1042T332_2			706.359	442.318	522.114	816.234	634.796	879.824	780.525	811.679	568.226	1481.86	1028.34	1309.87	1503.75	937.083	1018.24	839.32	1215.64	1233.43	1182.18
M1043T333_1			35502.4	31569.6	33582.1	35169.8	35044.8	24433.9	35076.6	32795.3	38423	38314.3	41444.7	41449	38491.4	38453.3	30064.8	39322.4	41672.9	42170.2	42251.2
M1043T333_2			18561.3	17790	18501.9	18428.7	12977.2	11808.6	17045.6	15343.6	17168	20221.7	20690.2	18806.6	13830	18814.1	14411.5	23617.5	20966.5	21376.7	20965.3
M1044T333_1			7652.98	4886.67	9030.87	10043.9	8276.81	7702.99	8614	10282.3	5809.17	6642.99	11693.6	7683.4	11596	6260.17	8987.07	11181.2	9948.22	9968.76	8836.48
M1044T333_2			3180.3	1889.65	1203.8	1793.85	689.206	2190.9	1675.12	2037.84	1713.05	2091.28	2695.53	3270.95	2576.44	2339.78	2069.91	1878.92	2768.08	2640.95	2643.98
M1045T332			651.31	1045.75	1004.06	1049.02	639.987	550.431	987.396	1245.6	813.746	1039.41	1324.49	867.006	872.761	909.003	581.458	1222.95	1522.92	1540.83	1370.87
M1045T341			365.32	762.64	668.609	85.1219	688.128	942.795	1018.96	189.984	917.892	721.81	1233.04	565.466	984.107	602.215	958.817	966.316	1130.33	1131.31	1029.07
M1047T190			115313	114057	106347	31244.7	133296	89087.4	116487	97022.9	54326.4	56706.5	50427.2	59981.3	93789.5	99782	92041	115288	81703.7	77466	77502.3
M1048T165			70161.8	55997.6	54054.6	16713.1	93767.6	50429.8	34234.4	62094.6	30545.9	26589.3	13731.1	46444.9	112596	104091	110716	109361	39882.9	39413.7	39879.3
M1048T189			320980	217590	216758	78422.5	292330	180887	316152	236299	156733	107580	150516	149363	340625	227302	425426	344813	231033	225966	225916
M1048T336			84534.1	82066.1	80598.7	86382.9	87917.7	83452.3	82767.3	84105.6	89347.8	79625.2	97151.8	95249.4	94241.5	89286.7	92197.6	100121	97759.4	98265.8	98265
M1049T165			52741.3	31265.8	39639.6	9596.07	65728.6	27067.5	20832.8	36216.8	17537.3	18934.9	8223.9	27364.8	63322.4	62402.5	63191.7	65846.7	22876	22875.8	22953.7
M1049T189			123172	113628	115133	33652.5	165697	88599.1	149849	122452	76411.1	58270.9	96950.3	92319.9	187294	129065	239526	200751	132368	132082	130893
M1049T336_1			48457.5	47509.4	42992.2	49080.8	48062.8	47788.3	46248.9	45215.7	48002	47818.8	53439.5	56468.2	50517.4	51885.8	53963.6	55954.1	55574.3	55944.8	55568.2
M1049T336_2			23701	22521.6	22917.6	23333.1	21896.6	22335.8	19834	24056.7	24510.6	22688.2	26398.3	28291.8	25338.9	24019.5	28207.1	28474.5	27169.1	26681	27165.1
M104T174			34018.8	33171.2	14423.2	28654.5	35687.1	32786	95904.6	28433.7	38074.3	26059.9	137713	30233.8	15318	36860.6	46433.3	40367.5	32039.1	32051.3	28407.6
M104T190			49007.3	35925.5	53572.3	45249.8	39702.4	39265.7	58073	54927.7	49906	54927.1	66726.6	54956.7	73551.5	57562	119330	75647.2	57067.1	57102.2	55642.7
M104T247_1			7240.29	6009.74	6130.01	6500.73	3901.14	4938.67	2330.73	5979.92	4836.18	4391.45	6311.29	6875.5	9877.74	9392.16	10881.7	10299.6	7358.38	7357.54	7428.34
M104T247_2			1.72288e+06	1.65272e+06	1.53849e+06	1.77787e+06	905652	1.15877e+06	760240	1.45237e+06	1.29979e+06	1.05309e+06	1.74173e+06	1.66746e+06	2.45848e+06	2.30628e+06	2.69139e+06	2.41573e+06	2.28389e+06	2.20943e+06	2.2093e+06
M104T262			2.68284e+06	2.39578e+06	2.482e+06	2.43582e+06	2.8484e+06	2.88482e+06	2.40207e+06	3.1968e+06	2.3129e+06	3.06704e+06	2.52104e+06	2.19044e+06	2.26439e+06	2.62263e+06	3.38035e+06	3.35822e+06	2.7641e+06	2.76412e+06	2.70641e+06
M104T263			11652.6	9665.15	10341.2	11914.2	13081.3	11385.9	9394.43	13213.2	9822.94	11980.5	7956.09	6487.25	8925.46	10346.2	12884.3	14328	11015.5	10300.3	11019.1
M104T27_1			2106.63	1391.05	2220.23	282.896	2104.9	1959.45	950.219	1618.67	611.193	583.803	273.952	677.592	904.871	970.578	1739.52	1389.54	1470.5	1552.4	1467.95
M104T281			12772.6	8082.01	9838.66	37453.9	7711.29	6086.34	8347.02	25290.2	11571.6	11452.7	13782.6	11037	14736.5	14337.4	8601.27	9662.86	11533	11237.5	11368.1
M104T321			16619	14894.8	16090.3	3074.38	7241.92	18504.7	2815.86	28391.6	2399.69	2465.42	1994.64	12729.9	2455.99	3211.71	21456.3	2283.41	4921.15	4921.01	4887.84
M104T383			114524	128474	98731.9	48136.8	199500	149554	176993	48988.5	114930	76623.3	126516	127541	126742	115707	133869	151982	94165.5	94170.4	92019.7
M1050T165			13611.8	10180.9	13857.4	3623.52	24064.6	9884.13	8421.44	13502.2	6958.02	5833.81	3218.81	8048.02	21086.7	17620.4	20355.2	24593.1	7631.09	7631.33	7707.11
M1050T189			39351	34999.6	36295.5	12428.6	54651.5	26141	51334.6	56989.2	26226.1	25225.4	27106.7	24664.9	67398.8	51374.3	62310.2	61005.2	41189.2	42572	41189.7
M1050T190			4537.74	3200.49	33006.9	12351.3	49425.9	3032.35	45016.9	3381.63	4216.56	6392.96	4637.95	22281.9	53978.4	36903.8	3699.27	55394.5	5255.56	4747.77	4725.87
M1050T336_1			8323.49	7304.14	7221.27	6603.06	8362.91	8243.62	7857.15	7112.51	7358.21	9606.19	9514.28	8391.51	9855.55	8881.05	8796.31	9014.67	9659.36	9660.09	8961.12
M1050T336_2			2957.19	2422.97	2700.43	2713.21	2328.11	2022.92	2706.4	2317.82	3471.92	1800.33	3027.62	2391.7	2755.04	2971.02	2296.16	2406.14	2979.18	2984.4	2629.41
M1050T341			1009.67	849.461	867.877	796.837	1130.3	1177.4	1067.94	651.428	1305.9	1611.33	1302.38	1467.51	1518.27	1103.31	1180.24	1655.3	1419.63	1490.3	1419.43
M1051T190_2			10291.8	10549.6	8494.77	4171.41	16304.1	6999.57	14712.1	11370.1	6675.36	4770.47	7845.06	6388.28	19359.6	10120.9	18285.6	19325.4	11976.7	11975.2	11464.5
M1051T220			2228.69	973.856	2126.78	4179.89	1365.26	2844.97	1582.47	2713.96	153.187	248.365	389.899	235.051	1083.65	212.637	1443.93	1573.59	1425.37	1431.26	1425.38
M1051T491			733.588	584.064	562.864	896.811	531.581	613.852	466.96	1103.61	931.348	1309.81	964.817	1022.39	623.401	822.09	893.741	700.288	998.611	948.825	947.08
M1052T352			681.596	922.122	1126.73	786.927	416.245	724.09	714.917	984.01	942.993	632.305	1131.51	617.291	1112.12	999.7	725.428	1255.67	268.354	263.126	272.417
M1053T333			1206.9	1401.33	1232.46	1102.11	968.634	1355.68	2489.87	1716.12	1922.22	1621.3	1251.59	1307.88	766.468	1097.2	2128.55	2341.07	1331.55	1338.04	868.183
M1053T334			2634.9	2085.99	2473.53	2191.64	3047.27	2195.54	3038.48	2527.16	1702.15	2429.39	1981.74	1753.32	2722.87	2225.35	2982.61	3020.07	2749.12	2748.7	3138.28
M1053T34			6908.1	7138.49	1414.18	2830.43	7820	6880.85	21083.1	1531.27	1922.65	1968.78	1136.1	2541.15	1668.07	2700.22	7799.38	8150.02	4990.45	5168.61	5170.01
M1054T32			17736.5	17541.3	15348.5	10198	13131.9	15945.9	10613.4	11305.9	16484.5	13676	22090.5	15362.5	17121.1	16644.3	22612.4	18273.3	65.1399	68.2087	65.0867
M1055T190			2624.45	2204.95	2189.7	2204.36	2873.76	3164.27	4251.08	2332.01	3270.3	3093.41	4961.31	3372.93	4890.79	5425.73	5246.93	8429.71	4173.09	4430.95	4195.79
M1055T278			685.043	532.309	439.205	403.279	595.467	532.326	540.395	546.361	488.187	495.951	619.701	575.886	602.339	703.135	619.7	553.069	419.322	425.165	425.288
M1055T332_1			43888.7	35967.5	43540.3	64703.1	39060.2	43957.2	45624.9	60669	48048.2	52776.7	45628	49489.9	46715.7	51951.1	48903	49678.4	72411	63891.4	72494.8
M1055T332_2			4048.54	6011.74	4458.56	4519.95	4895	5986	4063.77	4290.6	4524.72	6599.03	5191.98	4409.65	5830.84	8116.03	6597.89	6581.59	5325.04	5191.31	5190.47
M1056T189			4936.78	3801.71	5896	2457.87	4028.43	3977.13	5155.87	4674.37	3531.59	4825.71	5697.38	3319.58	7290.69	8532.7	7686.38	9110.26	5854.25	5853.82	6187.45
M1057T220_1			1744.02	964.919	1597.61	3047.4	1218.3	1932.28	1299.68	2144.55	141.138	215.141	364.265	261.19	1022.47	167.845	1313.88	1232.36	1164.27	1204.46	1171.48
M1058T189			2314.47	1901.9	2422.09	831.628	1229.06	2287.84	2304.61	2347.01	3106.74	4604.3	4583.67	3291.79	2737.56	2162.36	3728.44	3542.33	4061.12	4060.44	4131.24
M1058T219			2389.76	1969.86	2154.52	2322.41	2045.81	2119.99	2677.91	2582.79	3180.44	2746.92	3599.78	2967.81	3256.15	3808.64	3185.85	3509.14	91.4772	92.6858	34.7964
M1058T227			564.743	997.78	580.696	671.254	438.616	1396.28	1078.73	792.874	580.112	531.57	574.935	539.425	922.883	717.895	2242.09	1236.13	316.611	319.005	316.638
M1058T33			5072.45	6704.02	1451.31	2225.3	5870.9	2873.92	23521.7	1039.62	1087.26	1463.44	104.195	1143.42	1253.53	1378.17	4140.73	5922.8	2127.45	2091.84	2023.74
M1058T568			771.224	1111.85	857.476	468.844	632.684	665.854	791.706	1198.17	784.698	939.4	1896.98	2044.81	857.59	1033.94	593.038	436.444	1225.29	1221.91	1357.86
M1059T219			411.343	965.425	705.956	486.892	957.285	424.518	1040.72	762.018	1606.63	1290.43	1362.41	1423.26	1185.12	1571.57	1296.29	1262.95	36.3109	28.248	28.5316
M1059T301			513.572	385.703	276.075	174.089	209.137	453.96	235.724	168.826	1425.19	858.448	849.976	831.574	436.422	844.97	413.115	450.354	807.595	808.3	757.672
M105T31			15613.8	11751	17857.7	19850.6	15564.1	13478.2	9414.38	12125.5	13902.9	11639.9	13079.5	11021.7	11755.5	15887.3	12505.7	13702.2	11129.4	10402.4	11133.8
M105T334			2.03491e+06	1.86263e+06	1.84208e+06	1.8199e+06	1.88132e+06	1.84545e+06	1.9004e+06	1.82221e+06	1.8496e+06	1.88599e+06	1.9965e+06	2.08727e+06	2.04207e+06	2.09552e+06	2.06624e+06	2.05368e+06	2.24268e+06	2.21564e+06	2.21572e+06
M105T336			4529.62	3779.49	7837.56	9070.48	6101.77	6492.77	7458.75	3920.09	7140.33	7123.22	5949.56	3037.74	5882.33	6866.46	9777.47	8836.23	5212.08	4670.02	4643.03
M105T34			57535	37917.1	43427.6	49182.9	50423.5	35875.6	44467.3	62893.2	63752.2	38668.9	32438.2	46293.5	45277.2	47337.2	39494.8	42061.6	13220.9	13711.7	13718.9
M105T35			465807	476009	357722	427576	339868	436546	419386	584468	618429	591853	673869	934035	311436	257874	411861	426913	358283	347355	353654
M1060T189			2113.01	2113.08	2245.58	369.356	2813.39	1951.78	2610.95	1694.63	2770.08	3384.33	1765.71	2865.24	2175.73	2426.96	2357.58	1619.61	2291.32	2200.03	2289.78
M1060T333			14413.8	1763.23	11342.5	2760.42	12292.2	12627.8	12608.8	1063.52	13141.2	1718.83	15154.7	1058.41	2150.34	15485	862.751	1575.41	8785.79	6883.31	6800.59
M1060T336			70689.8	57309.9	65915.8	72071.1	60484	60215.2	65049.5	62396.4	67839.5	64235.4	74692.9	66571.6	64904.6	69047.7	69188.7	73055.5	71039.4	71034.5	73039.3
M1061T220			1027.71	712.054	1134.84	1461.14	732.821	1125.81	912.289	1031.09	117.152	180.503	252.069	194.019	711.172	223.344	685.418	847.964	809.565	838.887	809.722
M1061T274			2139.73	1603.87	1867.23	1061.4	1683.73	935.626	1452.94	1296.35	977.588	620.936	869.338	811.324	750.028	692.853	664.191	1004.31	2747.37	2748.84	2521.45
M1061T293			639.814	395.282	480.944	530.245	385.482	302.077	256.295	836.094	333.089	463.61	372.962	171.735	201.023	331.328	367.226	335.168	570.627	542.802	545.221
M1061T333_1			7081.72	1255.74	536.488	1902.73	1700.74	6748.6	1732.47	8378.17	1933.03	8862.14	17689.9	4926.94	10733.7	1070.54	869.029	821.5	3839.22	4085.44	6268.26
M1061T333_2			2840.74	1189.81	777.381	4439.04	698.463	3996.58	4364.67	1553.24	1189.33	1630.62	4578.27	1451.69	5126.76	1584.1	979.728	4732.91	1291.56	1294.95	1103.8
M1061T336_1			39053.7	32577.8	31313.6	38725.5	32494.6	34224.1	33582.8	35389.5	34592.8	37093.1	40069.5	37471.6	35429.7	43730.9	38310.2	36139.9	40505.7	41189.1	40679.8
M1061T336_2			17863.5	17755.6	16273.2	18447.1	18520.5	15277.3	17206	18466.7	17779.3	17850.8	23112.5	20211.6	20205.9	18602.7	19996.9	21230.7	20497.8	20498.5	20645.2
M1061T482			846.268	737.513	1768.27	1203.15	948.207	1353.8	1357.5	750.979	1859.75	1423	2107.59	2290.81	1302.99	1409.87	1732.42	1658.36	1426.73	1457.58	1457.39
M1062T169			13923.9	11623.4	9098.93	7321.84	14939	12820.2	13925.4	7542.37	17163.5	17984.3	13332.4	24689.4	19666.4	20829.3	22990.4	38685.4	10425.3	11082	11082.1
M1062T189			3098.23	2376.42	3052.33	4869.94	6966.38	2103	1776.98	1380.99	3024.19	3632.26	3378.26	2894.45	9686.14	7907.43	5482.03	9374.77	4795.31	4798.81	5063.01
M1062T190			17131.7	16243.7	16392.8	12450.1	18832.3	18174.3	18424.3	12044.8	22095.3	23419.1	19845.7	21970.8	19866.2	19506.1	23689.8	20433.8	19615	19006.7	18981.3
M1062T336_1			4858.74	5497.16	5638.66	6170.61	4664.56	5454.36	5348.59	5184.41	5066.44	7058.8	5697.25	6162.55	6192.99	6164.15	5601.78	6431.29	6663.26	6177.92	6796.86
M1062T336_2			3755.2	4668.6	4690.02	4487.1	4960.37	4472.06	4031.46	5104.03	4227.02	5133.45	6177.82	5566.85	5265.03	5154.38	6016.45	4421.52	5688.56	5585.2	5688.65
M1062T336_3			4982.26	6757.89	6179.8	6173.14	5143.59	6389.47	7440.82	7742.41	6856.88	6622.04	7708.34	5820.69	6992.43	6106.89	6619.8	6473.26	7311.14	7550.88	7317.17
M1062T336_4			2526.87	2367.29	1752.81	2240.37	2045.9	2416.97	2029.17	2869.43	2736.04	2539.52	3345.19	2372.69	2568.36	2287.62	2358.63	2189.79	2694.39	2360.44	2639.72
M1064T166			63546.9	59311.3	43752.4	21796.5	82731.6	65729.8	47606.8	30679.9	68810.4	55594.5	29622.9	92998	88297.5	82319.3	83063.4	55944.2	34863.2	34843.2	36448.6
M1064T188			86160.2	90518	79662.5	33866.2	127443	96815.7	111519	48212.3	118173	90971.7	85887.6	114444	120131	104770	114709	131376	88132.4	88348.6	84697.5
M1065T26			2837.76	3056.74	2563.28	2571.65	2382.34	1580.64	1846.5	2126.97	1868.79	2080.2	1465.51	2239.91	2740.87	2347.83	2231.49	2242.5	2610.24	2601.58	2549.1
M1065T333			1734.29	1514.8	1288.32	1895.5	1519.2	724.621	1964.29	1253.61	1213.16	1400.69	1468.89	1276.53	1365.73	2013.73	1365.92	1726.88	1851.65	1703.48	1851.57
M1065T335			29111.6	28271.9	28628.7	34055.7	29839.5	27827.8	28097.3	31421.3	29481.2	31543.6	32231.2	35343.1	34952	34304.8	30861.5	34261	39486	39233.6	39235.3
M1068T189			175349	206199	161956	78445.5	280774	236996	342042	163700	117470	102379	107412	117246	443229	207710	361959	330627	203714	205600	203713
M1068T333			2705.74	3671.63	3822.23	3610.68	3975.56	3439.49	4466.16	2045.28	5187.35	3802.64	6378.14	4955.62	4524.11	4967.11	4301.01	5437.77	4692.9	3958.09	4718.85
M1069T568			1457.43	3079.72	1389.69	1398.19	1253.16	1080.9	969.996	1032.26	1301.4	1199.92	1682.75	3659.62	1568.05	991.421	2065.37	1962.68	1661.87	1717.99	1721.49
M106T27			619.802	717.527	936.694	190.953	1349.63	1084.11	385.62	625.958	424.437	589.149	186.94	312.691	502.88	405.092	392.998	690.708	719.037	695.197	719.053
M106T292			1274.47	978.71	1593.47	2230.47	1955.53	1792.23	1035.71	2143.67	1915.05	1770.02	1741.24	2829.71	2270.12	2699.34	1668.65	2080.59	1657.67	1700.08	1700.75
M106T375			3456.88	3138.36	2250.25	14751.4	2896.91	2473.44	2484.04	8442.45	2867.1	3034.08	4286.61	3456.38	4768.25	5418.86	2808.62	2911.45	3237.66	3231.96	3438.02
M106T63			2151.62	602.367	1435.97	4148.8	40.899	68.7032	709.366	2249.79	1412.82	1295.31	676.233	542.494	1923.04	1485.79	2653.16	1885.21	1080.4	1165.7	1083
M106T706			1037.71	895.334	1243.17	1666.38	999.354	1157.5	1112.21	1425.78	1501.42	1400.46	971.806	3306.67	1434.33	3055.85	1315.33	169.986	1726.81	1905.28	1735.94
M1070T165			35803.6	42402.2	27859.3	12610.8	50745.7	34901.2	31820.3	31380.1	16534.6	20517.1	15864.5	30894.8	49278.4	41048.3	48101.8	53344	21382.8	21381.1	21268
M1072T187			1277.1	946.027	1386.87	1872.69	1041.87	1375.73	2997.13	4729.61	586.246	998.08	1687.74	1289.9	1102.69	993.491	822.661	1176.6	1678.63	1432.11	2669.44
M1072T266			749.307	403.384	655.184	618.073	500.605	602.225	571.951	473.779	485.498	485.044	665.019	664.033	668.503	510.043	434.894	678.339	115.136	96.7595	114.582
M1072T292			796.7	727.858	867.578	1128.32	997.855	737.554	776.913	737.816	823.837	725.561	819.853	964.47	784.26	820.664	850.074	980.213	1373.1	1327.32	1327.57
M1072T335_1			49676.2	44066.9	44746.5	46148.7	51535.2	47798.5	44348.8	48479.9	47960.7	49710.7	52633.1	49871.1	52607.4	51600.2	52489.3	50843.5	56409	56410.3	55311.3
M1072T335_2			25810.6	25441.2	25690.3	25495.4	29188.4	24719.5	24679	26130.7	26274.5	30746.2	28435.6	27713	28306.4	29369.5	26542.3	28269.5	30842.1	30832.2	31722.5
M1073T188			1355.36	3515.93	1194.43	1388.32	5560.21	1170.77	2074.86	3077.11	1801.77	2540.86	2615.62	1233.25	3529.15	2225.7	1425.9	2447.68	2215.21	2501.19	2257.03
M1073T189			5862.4	4720.93	4957.52	1211.8	8602.49	5234.74	7009.92	5995.04	3768.25	4075.8	2762.18	3249.75	9723.45	4593.24	4783.37	4765.48	4777.59	4672.74	4666.96
M1073T315			3048.94	2407.45	2716.28	3201.48	3610.56	3739.26	4084.16	3856.64	2896.36	2310.54	2892.74	2677.02	3017.82	2816.48	2615.31	3115.84	1617.84	1618.05	1580.83
M1074T188			4722.9	4266.25	5605.48	1143.2	6385.78	3492.15	4922.91	6276.15	3435.42	3632.73	3965.61	4559.67	5632.66	3874.01	4686.16	4557.1	4506.81	4340.75	4848.32
M1074T292			393.885	498.073	595.257	814.733	576.989	480.427	704.937	447.97	512.858	612.713	501.485	644.6	521.209	605.55	612.03	763.205	1005.92	979.258	996.632
M1074T333_1			924.813	1163.84	1191.24	545.042	696.271	957.523	1188.08	1290.82	1256.81	628.328	895.86	1717.98	1451.03	1159.05	1499.87	764.689	1603.4	1604.06	1606.44
M1074T351			18371.6	16641.6	19719.9	21509.3	18165	19849.7	19525.3	25029.3	17662.8	16439.3	24051	19915.9	18884.5	20686.2	17940.9	21554	8384.96	8677.66	8382.78
M1076T187			2596.08	1412.33	2328.12	2112.84	1622.81	1265.09	5352.83	2500.99	2706.5	2607.3	2516.14	4576.42	3398.21	1976.07	2273.99	2607.55	3107.09	2757.69	2772.06
M1077T294			1305.6	770.882	786.91	930.63	223.225	355.231	250.696	1597.8	396.787	684.476	668.693	354.935	546.09	597.981	608.021	387.027	1068.92	1069.92	982.025
M1077T336_2			5792.25	7409.32	7453.32	6510.64	5824.85	5492.6	6661.61	8566.86	3601.47	6520.09	6522.48	8582.96	7489.05	7875.5	7001.28	6298.55	8822.56	8547.52	8537.87
M1078T335_1			1667.35	1922.25	561.667	1463.05	2195.24	1718.92	1902.37	1974.41	2468.76	1779.67	1861.5	1520.36	2171.75	2130.39	1793.52	2169.67	2320.04	2109.42	2351.95
M1079T332			6457.47	4172.94	4567.17	6244.64	5241.32	5806.53	6314.83	5244.66	5739.64	7297.38	6529.57	7330.39	7368.31	5187.1	5560.67	5752.67	6102.38	6035.09	6127.23
M107T117			6634.54	9787.95	11091	22786.1	9466.96	10165.1	6798.45	11525.9	13441.7	24905.5	12152.6	26957.3	12164.2	16912.5	11892.9	16216.1	13660.6	14098.5	14097
M107T255			9523.11	7116.76	7563.32	15938.5	6294.42	5083.79	6520.79	13559.6	5920.99	6607.68	8019.49	6852.7	7199.73	6829.75	5088.89	5681.31	8058.18	8016.02	8016.25
M107T281			2875.34	1158.45	1689.06	2627.4	1131.78	565.258	2844.49	1335.19	2153.49	1936.05	2413.89	1514.26	2425.93	1328.24	3287.04	2866.65	1995.65	2032.29	1995.39
M107T325			3324.37	3215.42	3336.76	3455.47	3736.59	3356.61	4524.92	3040.41	3377.12	4009.77	4417.07	3571.65	3438.68	4102.95	3544.35	3677.42	4007.96	3806.8	3807.67
M107T34_1			30415.6	12810.9	28068.2	15460.7	36926.9	35946.3	24863.8	37043.7	25799.1	27563.8	21673.8	33117.8	18598.1	35523.7	40740.2	35305.7	25469.4	26075	25500
M107T34_2			22913.1	18750.2	20342.1	21394.7	24085.5	19405.3	18131.1	23547.4	21664.7	22552.4	19363.1	27165.2	22385.5	23006.2	20249.5	17672.8	7964.92	11267.4	11806.6
M107T434			3709.29	4380.64	6039.54	3675.94	3744.82	4106.09	4205.8	4450.73	4943.78	10111.4	5395.39	4816.78	10485.3	4822.63	4777.3	8508.94	5743.84	5499.64	5744.95
M107T47			5973.82	2975.14	2880.69	8577.52	2576.36	2547.96	4024.31	4517.55	2252.32	2779.87	2090.31	4962.27	5833.38	5908.16	3527.03	6439.29	4660.28	4660.96	4456.21
M107T93			6818.86	6149.88	7374.92	12669.2	6306.18	7335.32	2247.49	7718.83	9646.23	11885.4	8685.86	8725.29	6911.83	7138.13	8924.89	11256.4	8971.83	9366.34	8955
M1080T333			1564.73	1666.6	1649.93	2134.49	1709.75	1732.37	2376.75	2942.12	1498.46	2176.94	2218.94	1658.45	1641.56	3807.45	1545.12	1836.48	2015.4	2015.12	1976.67
M1082T228			378.409	587.663	1068.6	777.209	276.439	656.691	783.37	1861.2	891.441	762.509	1471.57	1233.88	1332.01	610.77	655.489	1045.41	601.722	670.589	645.431
M1082T336			3805.43	2696.45	1881.76	2837.34	3623.26	2288.13	3412.11	1554.33	2713.07	1588.14	2355.33	2625.94	2783.98	3047.27	1892.44	3144.36	3874.46	3952.45	3874.69
M1083T332			1216.43	1031.82	1794.35	1134.9	1102.44	1156.09	1265.55	1336.67	1868.62	3433.47	2310.78	2056.79	2565.88	2247.14	1823.51	2121.1	2980.15	2986.99	2697
M1083T335_1			1644	1935.65	1314.74	1029.96	2296.89	1512.71	2419.25	1363.67	1208.16	1092.2	2996.49	1244.59	577.699	1930.07	1290.04	2372.25	1550.36	1605.23	1550.33
M1083T335_2			2620.71	1847.84	1866.01	3055.5	2075.61	1814.28	3748.37	2390.35	1797.41	2774.79	2114.66	2643.8	3248.26	2979.92	1327.99	2733.66	3196.37	3252.69	3252.41
M1084T333_1			33958.1	28127.1	32988.4	19045.3	31183.5	32480.8	29167.9	32744.6	35139.9	38329.8	37111.8	33766.4	37054.9	34972	35207.6	36346.8	38386.9	38225.8	38225.2
M1084T333_2			17054.4	16659.4	17370.9	17979.3	16471.6	17080.8	16184.3	16746.3	12159.8	19601.9	22298.7	19054.7	20441.9	18620.4	18592.1	18745.3	20356.9	20017.4	20014.7
M1085T375			865.328	1115.34	1101.21	529.997	1076.87	723.071	1712.51	575.463	898.339	1057.64	1629.72	549.239	1045.71	1097.85	640.896	742.503	976.294	976.863	999.707
M1086T167			10198.2	8860.06	6490.2	5404.77	12919.3	11082.7	12194	5183.61	13109.4	12054.6	10686.6	17106.6	15337.2	15574	15709.2	18008.8	7749.63	7749.76	7983.07
M1086T188			9398.09	11360	10005.2	6345.52	16154.2	17099.6	14554.3	11784.6	12361.9	11505	10176.8	13145.2	13542.3	12704.2	13616.1	16616.2	11211.4	11517	10730.9
M1086T335_1			2796.51	2889.6	2714.11	2940.34	3082.49	3755.1	3637.93	3544.26	3051.95	3750.39	4800.95	4281.6	4207.33	3520.37	2776.72	3445.26	4253.38	4256.34	4025.38
M1086T375_1			1121.04	1410.98	1387.24	652.162	1005.31	1076.54	2124.99	606.747	783.866	805.802	1670.71	619.313	1162.51	1222.29	848.303	842.015	1195.48	1289.2	1287.38
M1087T336			15669.5	16247.2	17036.6	18538.7	16609.7	16409	16240.2	17900.6	15929.9	19499.7	20548.5	19296.9	20838.9	21235.9	19141.3	17608.1	23183.4	22543.4	23153.4
M1088T188			82908	70504.7	49077.2	27696.6	164519	116168	133925	43920.4	77683.4	60663.6	41291.3	67489.9	149342	86185.6	117552	124829	62900.7	60770.6	62937.6
M1088T276			895.796	610.101	601.15	532.935	696.622	903.996	684.134	519.636	563.803	511.214	565.953	746.062	711.683	589.723	581.193	743.363	443.289	465.998	466.397
M1088T293			842.186	842.772	1140.22	1398.63	892.851	770.501	641.241	1273.02	772.623	659.43	904.277	987.411	1013.24	1024.63	1086.94	1261.3	1461.29	1488.67	1488.39
M1088T336_3			1695.52	1482.08	2112.64	2149.18	1717.46	1774.68	1648.12	1811.65	1839.24	1475.72	2310.01	2718.65	2906.87	2921.97	2003.9	1822.07	2600.76	2600.79	2549.72
M1088T469			626.913	600.263	833.71	628.621	942.192	885.051	666.79	632.571	694.115	860.297	851.317	1082.85	1163.05	734.727	815.809	1042.13	1012.72	1062.01	1012.83
M1089T315			801.125	905.673	462.777	489.679	570.477	629.423	601.603	527.193	760.372	629.238	496.79	577.59	427.983	799.204	474.031	575.911	293.122	267.128	271.578
M1089T336_1			390363	358152	345938	367369	371964	354782	367772	374199	361818	356168	381970	420599	395511	406726	414325	417039	434615	432783	432781
M1089T479_1			25385.3	23135.9	21560.3	7269.72	25225.8	16597	25696.3	27183.3	9060.18	8237.19	8185.23	5776.1	10838.4	6122.77	3534.38	5775.52	8676.67	8066.45	8671.61
M1089T480			18408.4	15906.1	17478.2	4366.05	17688.8	13115.4	16921.9	18355.1	8659.78	5624.35	5331.42	3401	4799.49	3811.25	4929.38	4478.88	4850.93	5045.12	4852.01
M108T222			15505.7	3368.33	1947.27	17834.7	3294.52	14434	4011.39	4067.05	3446.98	4063.78	5825.32	19029.6	15832.2	19801.1	17863	12041.9	7878.04	11377.1	7684.05
M108T294_2			132221	92718.2	93087.5	97677.5	85400.6	88248.3	59004.6	128662	62005.2	109580	81753.8	62815.5	69148.3	72191.3	81154.3	72933.1	101142	100203	100202
M108T47			15074.1	17402.2	9006.27	11047.7	11151.9	13872.1	9369.58	12085	10133.2	11513.2	5493.27	13593.1	10684.3	14884.6	18274.2	16043.7	10921.7	10575.8	10882.3
M108T90			13068.1	9560.56	9336.87	362.981	9256.47	11013.9	4015.51	12098.1	26014.8	21627	16244.4	21365.2	21273	15755.4	17488.9	19706.3	10642.8	10810.6	10385.9
M1090T336_1			44150.4	43291.9	40767.3	46425.4	41748.7	41032.9	38440	43314	42266.7	42990.3	48960	49391.5	46789.1	47016.1	44393.6	51480.9	49619.6	51212.2	51210.8
M1090T478_1			25609.1	23223.2	22011	8192.5	25299.5	19662.4	22652	26643.8	9251.64	8801.25	8169.88	6422.08	9929.11	10564.1	4693.83	8537.98	9112.51	9393.08	9379.22
M1090T478_2			18865.5	18691.3	17957.5	6938.95	20540.9	14258.7	18595.3	21702.9	7485.53	7132.92	6495.15	5173.68	6950.36	6543.63	5068.48	6008.1	6611.7	6635.55	6695.59
M1090T478_3			9912.26	9961.96	8527.27	3137.39	10405.2	7233.81	9137.83	12423.4	5070.8	3691.94	3687.88	2593.77	3759.33	4334.71	2476.08	2830.29	4130.02	3808.46	3807.5
M1090T479_1			28463.6	27566.1	24455.8	9257.17	26632.2	20473.3	26628.2	34630.7	11295.2	9872.07	10195.1	8052.97	9519.99	10843.2	5097.46	9203.58	11563.8	10936.2	11144.7
M1092T479_4			23689.8	23222.5	22811.6	14731.2	24326.2	20858.9	22708.7	35191.9	13010.4	10038	8687.31	10511.5	10093.4	9041.48	4652.39	7693.52	10734.4	11383.2	10745.6
M1092T480			25752.9	24862.3	25070.3	17146.4	25406.2	20156.1	22661.5	38990.5	9915.72	13243.6	9084.61	10552.8	13020.6	6531.98	4760.78	10746.7	8351.85	8767.07	8770.8
M1093T164			29170.4	29021.8	21954.7	6910.48	43853.7	21659.8	21881.3	19829.1	21346.2	18181.3	8792.28	26389	42271.8	36954.7	39289	46175	15904.1	15903.1	16326.7
M1093T188			44414.6	40242.6	37139.1	17205.6	67634.2	33735	60915.5	27370.9	37910.9	26742.6	27767.1	34295.4	62034.7	45178.1	51664.1	72038.8	38636.1	36981	38630.4
M1093T342			229.301	395.924	391.86	173.355	582.441	641.794	678.156	152.394	788.019	475.596	608.116	646.835	754.224	716.162	836.888	650.461	735.74	721.141	735.625
M1094T164			13148.1	13540.5	9606.04	3031.87	21184	12433.6	6937.11	7561.38	10180	8083.26	4182.08	12720.1	18224.7	18782.4	17697.4	21339.4	6688.15	6688.11	6739.83
M1094T188_1			18460.1	20396.3	18374.1	7823.19	31449.1	18444.5	31511.5	14155.1	20783.7	13631.2	13986.4	18755.1	31257.2	20957.7	26826.5	36794.8	18217.4	17735.1	18215.6
M1094T293			481.771	535.104	549.399	793.17	644.091	652.565	645.882	750.158	518.497	550.347	704.655	630.644	692.307	706.309	606.51	782.185	899.413	854.141	860.834
M1095T164			5454.36	4032.52	3895.85	1144.96	7640.76	4715.99	3726.22	3193.95	3538.2	3040.81	1603.07	6284.23	8642.42	7315.83	6662.27	9252.22	2417.39	2396.69	2396.56
M1095T188			6853.14	8404.2	6640.08	1538.39	12163.5	7656.9	9872.48	6273.07	9501.62	6035.45	5184.33	6580.45	11590.8	9255.93	7991.62	13876.9	7060.18	6654.73	7721.12
M1095T479_2			25597.1	23979.1	24982.9	15522.9	25906.8	25155.3	25255.1	37769.4	15428.9	10668.7	11011	8071.09	10649.5	9612.33	6032.92	9145.99	11651.7	11771.3	11651.2
M1095T482			13398.8	4875.13	15539.7	6886.71	18038.8	4522.01	13499	19075.9	5244.4	5611.22	8288.28	3688.52	9499.78	8613.11	3196.87	7193.72	7073.47	6377.15	7330.24
M1095T574			1524.3	1363.04	1748.24	642.595	1282.58	1565.24	1537.51	1477.2	753.265	551.543	974.29	1144.64	3012.75	856.634	784.289	736.392	1023.36	916.24	1021.26
M1096T188_1			2270.49	3268.57	1224.29	1412.58	3154.35	2762.76	4282.44	1513.11	3080.87	4095.62	2571.93	3980.04	3703.72	4125.07	3373.44	4981.76	3631.24	3629.31	3043.49
M1096T188_2			4082.84	3843.36	3370.99	950.934	5520	5769.69	4316.83	2206.73	6162.87	3558.77	3905.84	3670.76	5168.72	4042.35	3434.18	5210.53	3170.23	3170.34	3228.94
M1096T333_1			14076.4	10085.6	9168.58	14265.8	8166.7	9255.69	9237.34	4974.55	10797.4	10385.8	18851.3	9718.78	9915.13	10187.2	9297.22	8367.33	10613.1	10970.5	10992.2
M1096T333_2			5964.14	8391.02	5650.89	6102.16	4783.53	8949.84	4445.87	6030.95	4953.13	8935.92	5235.81	9220.99	6600.58	5583.67	5812.75	5639.94	7153.37	7714.98	7714.18
M1096T351			1029	691.198	859.302	969.856	901.822	1182.22	844.654	896.31	620.28	619.079	941.519	959.736	1090.58	532.863	1184.48	915.652	303.677	390.228	306.048
M1096T486_3			4394.15	4778	5250.19	6268.55	10330.7	9367.4	5087.54	12885.7	5894.85	5806.15	5396.92	5827.38	6289.06	4100.03	4498.3	4864.9	6156.36	6257.75	6257.96
M1096T567			1649.18	1781.21	1885.11	2791.64	1966.96	688.108	2032.8	1592.08	2153.58	3271	6229.23	1979.31	1696.07	1859.33	1449.77	1718.03	2436.44	1885.44	1823.74
M1097T332_1			3684.5	6449.42	4959.86	4889.11	1819.18	5645.23	3383.06	6191.57	2727.24	6460.76	6343.6	4146.24	2384.71	3252.82	3829.87	2552.56	6642.3	5298.67	6651.78
M1097T332_2			1129.01	844.092	1071.09	1292.41	1346.26	732.787	1178.61	2283.97	735.554	1558.7	1012.93	1543.64	1176.61	658.467	1042.11	2618.37	1910.38	2124.65	2125.03
M1097T336_1			4826.8	6256.7	4564.29	6117.63	4601.48	5625.6	5806.98	4290.72	4181.71	5173.82	5821.12	5742.08	6532.17	4839.2	5148.68	4233.43	6546.97	6675.78	6528.21
M1097T336_2			5021.35	3305.07	4915.16	3414.88	3370.92	3416.39	3864.52	3368.02	3436.98	3506.16	4566.06	5118.88	6225.86	4003.33	4089.29	4428.38	3872.34	3995.31	3992.15
M1097T480_1			25937.5	27047.6	23931.5	8647.14	25831.1	25368.8	25724.2	33091.6	14965.6	9459.51	14395.7	8211.58	8420.32	13231.3	9035.39	11191.3	14472	12876.7	14491.6
M1097T480_2			26586.1	23824.7	22093.2	8917.89	24598.8	22070.1	23729.2	28971.4	14104.1	10875.3	10581.1	13006.9	9921.04	14418.4	8904.41	7322.1	10415.6	10483.4	11313.7
M1097T480_4			19433.5	19558.8	19443.5	10686.6	22524.7	20215.2	19732.9	26592.3	11903	8304.36	11230.9	6001.34	8183.81	9433.81	4368.6	7226.43	10836.1	10015.6	10015.9
M1098T336_1			2039.62	2492.99	2543.8	1972.77	2524.02	2399.55	2888.9	1405.88	2218.4	2203.53	2538.7	1885.79	1712.16	1461.76	2399.91	2226.03	2698.81	2699.98	2634.5
M1098T336_2			1203.74	1391.13	989.087	1758.11	1788.98	824.244	2170.38	2017.31	2467.18	2101.78	1186.11	2181.29	2024.35	2225.27	2284.26	1723.06	2438.7	2374.77	2379.74
M1098T479_1			23377.3	19193.9	18357.6	12335	24876.1	19526.2	19815.1	23778	10326.6	10267	12121.7	7096.62	9264.34	11996.7	8707.31	12305.8	11033.2	11044.4	11793.3
M1098T480			14269.4	13501.3	13259.2	9878.56	15954.4	13811.5	14507.6	17622.7	10497.6	7015.94	5844.07	4630.06	5362.05	5410.05	7165.36	8954.22	6991.27	7208.54	7514.61
M1099T334			10517	5480.07	7454.89	8193.94	8867.85	6789.89	8302.29	4465.37	7535.92	6857.22	8041.85	6793.59	6378.15	7587.59	7328.85	10578.5	7592.79	7694.63	7694.67
M1099T486_4			14208.2	3926.49	4551.47	6174.61	14537.3	4570.96	14721.5	14025.6	7230.55	4883.82	7159.26	6850.7	7346.65	7157.68	5025.88	5169.27	8188.92	8249.97	8237.68
M109T100			65.1632	357.665	206.79	830.494	375.115	889.005	591.504	1175.14	1317.11	1503.61	1868.46	1386.44	2708.89	1723.9	2150.31	2845.38	1093.38	720.713	1106.22
M109T285			5563.24	5789.89	4152.64	1985.03	4450.43	5994.7	5465.34	3700.65	4401.37	4366.13	5832.46	5955.5	4473.49	6717.86	6001.45	11397.2	6360.79	6265.78	6265.51
M109T294			4284.46	2410.66	1721.36	1485.71	2849.28	2618.01	1954.05	3632.02	453.769	3678.46	3292.4	1504.49	2330.43	2254.17	4308.77	2851.58	2114.28	2175.56	2174.5
M109T297			5092.68	3325.19	6379.5	10089.8	3767.08	3301.48	5870.4	4533.09	1522.35	5289.24	2417.39	4020.31	3443.92	3262.33	2571.25	6034.49	3858.74	3946.2	3286.93
M109T322_2			770.485	1203.2	1262.81	1301.22	952.953	1313.85	860.412	1124.11	582.281	972.73	862.525	1320.36	1352.68	1017.01	1262.4	733.94	1370.79	1386.74	1637.06
M109T326			32080.5	32632.4	36821.6	56604.7	24500.7	26677.9	22001.3	56037.5	47374.9	60190.6	56949.7	49642.8	47824.3	67976.2	44386.6	109488	90857.7	90324.7	90322.1
M109T34			56637	52084.4	53094.4	58653	75754.5	56907.1	72166.8	56134.5	71900.6	75288.7	61988.7	81857.9	70944.6	84832.1	79967.7	78595.4	52089.8	53748.3	53763.7
M109T377			20285.1	58387.5	14939.9	19699.9	8644.75	11235.6	8031.95	71555.4	21033	19226.6	23806.2	20767.7	20342.8	67522.2	38362.6	94430.7	20787	20785.9	20984.4
M109T411			16570.6	8637.15	21896	12893.3	8186.28	6658.69	7658.99	9582.82	14445.5	32086.9	14935.7	14936.2	13659.6	10976.1	14142.6	13065.6	17765.1	17677.1	18532.2
M109T434			3192.66	3543.55	4067.82	2846.49	3150.3	2462.55	4053.79	3633.59	4567.77	8638.91	5811.14	4888.29	4699.83	11221.9	3192.82	4363.94	7974.41	6638.8	6712.31
M109T48			1204.8	8220.19	1377.67	2173.27	1855	537.93	1652.22	7740.34	1081.49	1296.96	6053.4	3172.22	1861.43	3062.25	3357.88	4020.79	1928.15	1930.07	1868.17
M109T50			16441.8	9995.67	8428.88	10717.8	4822.26	12153.4	12954.8	7978.17	7697.69	10698	7401.99	12676.9	12144.3	12638.7	6346.78	14879.4	4951.03	5561.62	5563.29
M1100T170			209.87	87.5158	174.702	530.321	447.359	17.6221	568.851	216.246	439.891	1308.1	1357.33	269.664	616.739	840.495	1505.24	1581.64	945.84	945.072	904.112
M1100T480_1			22882.4	22727.2	23716.7	9102.11	27590	21564.9	23315.3	21594.6	13346.7	9327.17	12998.2	6659.21	14081.6	11498.3	8897.17	11331.5	11538.4	11222.3	11224
M1100T480_5			20094.5	18556.2	19261.4	8985.7	22384.1	19687.7	19841.7	21751	12632.6	9894.15	8027.09	6731.69	12801.5	10786.3	8177.94	7610.8	12486.6	12084.7	12469.7
M1101T301			341.742	360.345	260.34	226.422	188.313	429.461	286.441	177.969	792.699	601.382	581.799	641.817	494.603	555.09	407.04	281.774	623.509	623.762	612.432
M1101T336			60206.3	53388.9	52415.3	54582.3	53776.1	54118.3	55193.9	57779.2	55986.7	55137.7	58728.2	59321	57617.5	56551.7	60272.3	66810.6	65241.3	64017.1	64894.1
M1101T479_2			16938.4	15669.9	14315.6	7562.46	16790.4	17179.5	15517.7	13825	7104.17	9237.62	8312.41	5723.85	7687.52	5903.59	8148.43	6986.66	11155.5	11174.6	9093.03
M1101T483			10857.5	9920.88	12897.7	5702.4	11394.5	3587.52	14203.8	8617.28	5809.61	4376.46	4133.64	7705.21	5173.95	6938.74	5767.33	3374.16	6961.15	5457.18	5478.76
M1101T486_2			12277.2	11169.1	11475.6	5868.89	5449.28	10532.7	12734.8	3039.17	5541.34	6516.76	4169.1	7171.87	7324.42	6918.34	5404.37	6760.35	7633.69	7976.75	7637.56
M1102T336_1			35839.2	30954.8	31399.4	32386.8	30434.4	29285.2	30261.1	32670.4	34314.3	31976.9	36372.6	33455.8	37952.7	37895	34066.7	35820.8	39358.2	38928.9	39356.5
M1102T336_2			16436.1	14956.4	14624.7	16778	14441.6	14602.3	14178.2	14806.5	17517.7	14115.9	17041.2	16645.4	17158.8	15418.8	17098.1	16967	17654.7	17315	17314.7
M1102T480			22112.8	20711.7	22350.5	6751.53	25593	19410	24757	16338.3	10719.1	13717.2	13869.8	12085.7	14532.2	11485.3	8754.26	10807.1	13376.3	12251.2	13361.3
M1102T481_2			21474.7	19735.7	22197.1	7743.58	22371	20297	22186.8	15703	14479.3	8062.58	11716.7	11997.4	13265.2	11383.7	3482.4	8308.1	13397.3	12950.6	13388.9
M1103T336			5433.1	5281.86	6196.7	5266.4	5039.64	5380.51	5453.26	5205.46	5904.4	5572.32	6317.07	5267.01	7228.9	6770.93	6357.38	6388.5	6153.92	6137.73	6137.65
M1103T341			1192.82	1489.32	1285.57	1204.66	1228.76	1292.56	1830.28	765.907	1834.99	1212.66	2060.88	1515.03	1350.58	1832.01	1525.35	1319.27	1878.99	1720.23	1690.25
M1103T480_3			19263.4	17343.1	18717.4	4624.59	20866.7	19107.1	18160.2	16111.2	9132.69	6981.91	9318.87	10322.3	12111.1	7739.4	8159.31	7232.92	11754.8	11782.6	10076.5
M1103T480_4			16711.8	14237.6	14431.4	5445.07	17450.5	14560.4	15122.3	11210.5	6565.66	7424.71	9601.13	8681.66	8689.89	10070.4	3687.65	5895.55	8675.24	8242.79	8228.73
M1103T480_7			14350.2	15532.6	13574.3	5997.76	5405.34	13283.4	5203.67	9380.91	10234.7	5940.25	6077.34	8571.21	11443.8	4061.09	3712.57	8717.65	10128.3	10115.5	8911.5
M1104T294			818.769	716.522	918.887	1022.26	457.584	577.15	270.373	780.014	775.05	732.402	723.981	723.718	775.89	927.334	753.168	722.042	1164.32	1200.2	1164.18
M1105T335_1			3537.46	3445.52	2589.07	3614.84	2560.79	3750.77	3667.57	3293.58	3739.64	2737.08	3927.61	4054.34	1994.06	2828.51	3687.21	3312.03	3682.65	3874.16	3870.98
M1105T335_2			1590.48	1967.68	1389.41	2338.31	1381.05	1961.77	1534.82	1313.52	2082.02	1028.83	2140.22	1707.46	2271.6	2410.38	3403.91	2621.32	1909.47	2088.91	1865.58
M1105T480_4			16379.5	16376.4	15901.7	5471.85	18311.5	17141.1	18058.1	9580	8906.83	8691.83	11097.8	10816.4	9469.44	9982.21	7993.07	8036.44	9372.05	9701.86	9702.5
M1105T481			16319.7	15992.3	15189.9	5545.43	17566.1	15951.7	17864.2	9840.44	6833.1	7022.53	8250.69	10429.5	11401.7	10270.9	2975.89	9912.47	9704.81	10117.1	9697.35
M1106T294_1			645.715	737.025	497.926	561.04	511.406	453.373	430.325	775.813	401.718	511.082	755.839	685.429	670.002	630.609	570.215	559.398	651.288	917.83	752.301
M1106T333_2			2077.24	676.473	1230.69	1480.69	979.047	707.459	2350.33	1137.74	1274.36	1544.53	1393.07	1282.24	1617.93	1701.82	1417.54	1145.37	1825.2	1725.24	1723.51
M1106T480_3			10729.4	10471.9	11332.3	3606.87	10788.2	12458	10679.6	7013.26	5863.48	5815.97	6930.63	3761.16	7929.8	6891.99	2209.94	3874.92	5973.77	5981.2	6558
M1106T481_2			10554.4	9641.03	9889.54	4138.2	3859.72	10029.8	13225.2	4309.02	7117.38	4719.08	6186.03	5163.36	6651.18	4433.83	2875.07	4345.52	6305.43	5538.96	5530.39
M1106T482			16866.3	12628.7	14784.8	5058.49	14512	16056.7	16900.4	6003.96	7198.72	6791.47	8696.76	7018.98	6928	7363.24	7365.24	6503.53	9350.69	7469.28	7414.92
M1107T334			3183.63	3160.18	3306.42	2547.3	2133.81	3637.24	2254.26	3470.54	3057.71	3620.7	3046.7	3690.12	3911.35	4184.3	4276.86	4119.77	4388.35	4094.33	4392.55
M1107T484_1			11699.3	15890	4072.29	4349.31	12135.4	14135.7	5078.04	9017.22	7731.78	8688.23	9216.99	8514.96	8257.15	8601.36	7077.13	8804.39	8304.5	8272.92	7707.78
M1107T485_1			3774.99	11633.8	11655.4	3724.99	13691.9	3281.53	13209.9	7407.92	8106.8	7354	6437.06	7105.02	8364.99	4621.3	5463.55	2849.25	7666.32	7671.21	8041.8
M1108T480_1			14114.6	14969.8	12283.9	3631.08	17737.1	13224.1	19439.4	5601.75	9906.89	9758.01	9357.54	9677.81	7332.92	7063.82	6863.71	9246.63	9268.73	8551.64	9251.33
M1108T480_2			11496.8	12024.7	11229.2	3500.78	12243.6	10410.6	15456.9	6763.48	8595.78	4955.85	6251.14	8140.87	8645.84	7217.41	5848.8	7085.65	6743.29	6427.79	6427.66
M1108T480_5			13040.7	12833.9	11718	2974.39	15050.5	14211.8	14303.4	6476.39	9133.68	5661.24	5585.69	7882.74	8459.3	4111.83	2762.73	7080.95	5343.44	5573.05	6083.06
M1109T333			4019.12	3746.7	2209.45	2443.78	3489.53	1426.5	2684.36	1971.35	2871.8	2603.59	2309.01	2770.3	2535.74	4067.42	2262.08	2802.05	3548.63	2829.26	2789.94
M1109T480			13243.3	13444.1	12497.6	1218.38	12371.9	12461.5	13375.4	5451.79	5696.53	6127.49	5875.31	4777.62	9789.82	6451.22	4504.85	5190.33	8812.23	8825.68	7991
M1109T483			11821.4	11274.8	11403.6	2771.14	12940.1	11024.2	15109.1	5581.56	9030.25	5883.17	4901.7	8481.91	9698.11	7913.11	2355.71	7310.06	8759.99	8995.81	8996.62
M1109T484_1			10748.3	9177.63	9864.96	3046.61	9556.64	9037.78	11974.7	4589.78	4663.28	4563.19	4333.76	6801.68	7490.46	4361.53	4978.72	6664.32	5515.89	5212.72	5214.57
M1109T484_3			9202.94	11390.5	9395.29	2417.69	11318.9	10450.8	4046.99	6065.14	8412.87	7520.7	6520.2	6936.51	7813.48	6789.13	2941.45	5406.9	6900.15	6896.34	6541.8
M110T100			166.373	179.529	276.063	725.096	433.702	666.352	640.767	1019.63	2636.9	2896.97	2566.35	1788.88	3776.95	2248.18	3560.76	1807.02	2228.58	2229.63	2077.36
M110T120			5764.71	5073.03	5500.98	8864.87	6902.55	8003.16	6378.43	7817.62	7694.56	7501.75	5060.45	9161.71	10421	8364.86	9900.35	13308.8	704.807	1079.04	1062.59
M110T218			115.517	35.2491	102.717	180.59	105.916	101.421	1924.15	3254.59	8247.81	4235.6	6263.63	5441.35	3022.14	3637.01	4661.31	2995.72	1902.47	1763.87	1903.97
M110T301			4410.27	3453.27	3002.1	1924.28	2802.73	2981.78	2921.6	3600.44	2463.15	4225.01	3849.72	3319.65	3585.84	2307.2	2519.95	3999.05	3274.89	3269.66	3274.9
M110T317			10954	8105.51	8538.72	4286.89	11456.1	15336.3	9460.4	15888.4	13914.4	10518.4	10538.8	12946.7	17423	12980.3	10890.4	10730.3	17840.5	17661.3	17287.1
M110T35_1			6953.35	9433.64	7431.56	3796.35	3867.77	3602.16	6651.57	4074.26	15685.1	21454.3	11862	12086.4	8156.02	14771	8709.24	8974.35	10721.3	10694.2	9881.84
M110T362			31522.6	33681.6	26369.8	18354.8	44224.9	43969.5	45837.5	20823.9	34751.3	28879	40237.6	46580.4	44020.9	40100.6	35910.2	38671.7	32171.6	32162	32423.8
M110T400			1.09081e+06	968631	557753	2.51612e+06	1.005e+06	499548	914876	1.95582e+06	950771	1.08561e+06	1.18324e+06	1.03684e+06	1.23204e+06	1.10102e+06	941866	949924	1.21072e+06	1.20451e+06	1.21072e+06
M110T456			973077	987648	670281	2.58051e+06	514263	592721	250892	1.89389e+06	956131	1.2503e+06	1.08328e+06	1.20693e+06	1.232e+06	855251	996778	1.02383e+06	972003	976592	600335
M110T518			95140.5	202538	99006.6	216569	31880.6	95340.5	328165	539440	203767	104465	113303	124149	88124.8	87113.9	86260.3	117323	127454	199628	198882
M110T553			54210.1	44241.8	42644.7	166188	39483	39564	24931.4	60088.2	43849	45828.5	40342.6	85639.5	60442.8	49962.7	47666.7	62985.8	57181.7	58007.3	56228.6
M110T583			114149	17553.2	55983.7	86636.3	68126.1	61219.8	64435	66471.3	87118.1	57581.2	87159.4	77721.9	82117.8	74936.9	59803.9	41682.1	68053.9	66719.8	73937.5
M1110T166			6016.88	5432.74	3931.89	2631.94	8995.6	6884.54	8280.94	3180.98	6896.47	6612.96	6018.88	9458.92	10207	9883.06	9625.2	12151.5	3764.04	3736.04	3789.86
M1110T187			4516.57	4448.66	5384.07	2702.13	8686.34	5495.66	9401.05	4687.71	6348.85	6630.95	4868.15	6625.07	9044.31	6814.06	8630.03	8338.89	6428.31	6239.33	6226.55
M1110T294			815.083	816.336	889.649	1140.81	769.792	575.347	529.154	1107.34	596.013	739.809	1043.54	765.212	810.089	753.707	830.51	920.386	1267.68	1268.82	1323.65
M1110T335			2223.49	1874.28	2422.91	2759.91	2654.81	2610.82	2099.1	1723.98	1888.94	1624.45	1851.03	1742.88	2662.49	2208.61	1592.44	2016.1	2569.15	2571.89	2660.5
M1110T481_1			8587.55	8754.43	10198	2281.86	12654.1	8898.01	12637.5	5332.24	4260.9	4015.38	5221.02	4329.15	6746.9	4891.25	4229.88	6470.66	4677.89	5417	4674.71
M1110T481_2			13452	12334.7	11764.1	3227.64	14055.1	13518.8	12598.7	6174.04	10320.4	7645.73	8773.16	4997.87	9187.98	5621.42	6280.36	5567.39	8059.43	7610.45	8061.47
M1110T482_1			11937.3	13816.4	11091.9	3036.49	13079.6	11263.8	16276.8	7005.75	9442.53	7693.05	4674.02	8632.3	8754.38	7091.78	6210.36	7864.29	7860.37	7872.01	6817.04
M1110T484_1			10115.1	7864.66	9661.3	3233.1	8732.16	10099.1	12821	6565.87	6978.01	5889.15	6441.67	5727.02	7927.19	6880.93	5239.53	4571.49	4907.94	4262.2	4803.12
M1110T484_2			12064.6	10754.3	9248.19	3177.69	14846.6	8243.91	10929	6595.32	8449.35	7082.29	7730.33	7955.15	8700.09	7380.37	5484.62	6567.53	6653.17	6622.26	5821
M1111T334			2235.85	2105	2125.66	2570.23	2706.02	3024.4	2743.5	2232.08	2330.15	2728.31	1299.23	3405.73	3351.76	3849.04	1894.39	2079.61	4256.5	4136.91	4326.51
M1111T480			11991.3	11687.4	10874.9	2343.81	13421.4	12046.7	17112.4	6896.8	9496.23	7823.2	9392.61	5042.71	8422.86	8186.41	7154.45	9437.27	7073.66	6790.88	6783.28
M1111T481_1			11843.5	11804.6	12930.8	1765.59	13086.3	12059.1	13187.6	4591.07	9669.79	5412.47	5885.72	4174.99	8175.79	3901.47	3638.4	8321.12	5385.68	5530.1	5534.25
M1111T484			11019	10865.4	8899.28	2038.27	12955.2	10148.9	9524.12	4429.32	5212.65	7220.87	4393.42	4234.54	2770.86	7001.32	5602.98	2642.62	7449.48	7518.6	7449.01
M1112T164			21373.1	21730.3	14004.3	6024.44	34537.8	29195.2	20434.2	13217.7	20044.5	16742.8	7229.85	28232.2	42958.1	28605.4	24658.2	41331.4	11546	11483.6	11546.4
M1112T188			35920	53869.5	36682.1	12396.2	83868.2	66904.5	84666.2	22637.5	42305	33425.5	28157.1	72473.2	115924	59257	60237	111829	35286.5	34949.8	34872.1
M1112T333			4027.41	2949.27	4277.18	2931.58	4223.58	3889.65	4575.45	2540.44	4653.99	4249.88	4343.68	5676.37	5513.73	5084.49	2376.77	4430.94	5011.14	4826.58	5011.83
M1112T334			8064.38	6042.7	7114.91	6796.87	4962.39	8290.48	6476.42	6518.84	5878.43	8249.18	7330.63	6186.75	9976.49	9123.05	7150.12	6693.86	8368.29	8602.72	8601.52
M1112T482_1			11949.3	9925.31	9556.41	2839.22	13817.5	11944.2	13956.9	5247.26	7462.67	7318.3	8183.07	3220.83	5259.83	5173.52	2002.39	5158.93	7103.69	7550.89	7551.56
M1112T483			9923.37	11251.9	10122.5	4320.1	11553.2	10576.3	11289.6	6244.27	5705.24	4680.81	5252.36	9086.85	10447.7	7796.62	7304.57	8775.46	8495.2	7811.7	8472.73
M1112T484_4			8289.51	2135.92	9533.52	2649.08	2583.12	6351.63	10574.1	5996.97	6671.95	2217.96	4021.53	5805.25	3093.34	3910.71	3841.91	5886.2	3837.54	3152.83	1736.66
M1113T335_1			334299	303811	308024	330400	318578	308081	311650	322217	308706	314747	345389	356045	353713	347294	342057	371862	387391	386465	386458
M1113T335_2			24712.6	20067.2	22662	24158.8	22009.2	21921.2	21419	23883.6	22697.6	24340.2	25654.8	23294.5	24918.5	24863	26200.4	27556.8	26995.7	26808.5	26907.5
M1113T481			11403.9	10803.2	8759.29	2003.04	10727.7	9093.38	12752.3	6001.17	5021.31	3091.05	3663.08	3764.81	4790.87	4927.18	5656.74	6581.87	6450.75	6542.29	6543.54
M1113T482_3			8561.88	9575	7655.37	2529.53	10116.1	8348.83	11615.7	3253.23	3400.07	4738.54	3547.71	4876.53	3877.05	6073.47	4875.24	4288.58	3640.57	4394.3	3700.62
M1113T483_2			8893.58	11649	9509.05	2332.7	11121.5	9487.29	13721.4	5175.01	4867.47	4495.1	8516.69	7088.57	6787.85	6451.57	4829.94	5549.14	6293.49	5291.93	6266.61
M1113T484_1			9262.11	8490.29	7970.59	3281.41	11313.5	7222.14	9326.47	6209.28	3999.03	2871.97	3572.32	6526.77	7134.82	3063.04	4684.95	6280.08	3426.38	4468.14	3419.47
M1114T482_1			9879.79	9325.18	8251.86	2617.26	10637.1	7856.18	12357.1	4719.33	4919.32	6239.97	6885.33	3634.89	6149	5560.72	5944.17	5105.17	5408.52	5016.2	5040.7
M1114T482_2			7692.04	8875.85	8787.63	2283.51	10761.1	10332.3	12607.4	4753.02	4190.96	3547.35	7954.53	6158.04	7345.2	6612.25	2965.95	6715.72	6250.1	6351.72	6351.71
M1114T482_3			11365.6	10004.3	11001.8	1537.64	11823.6	10081.6	12690.3	5630.3	6720.67	3211.2	6694.41	4338.62	7148.5	6494.61	3584.86	3009.89	6514.76	6511.7	5356.08
M1114T483_3			8460.19	9520.27	7750.53	2488.82	3095.04	6771.8	11605.8	5700.45	6663.12	5624.13	5794.08	6263.53	6335.6	5849.58	5478.05	3308.88	5232.05	5240.88	4835.86
M1115T482			8756.98	9385.69	9656.45	3176.44	14736.2	9030.73	12637.2	6732.44	6449.55	3469.18	5937.23	3497.36	7223.59	5349.01	1657.5	3130.88	5150.01	6142.94	6137.79
M1115T483_1			7852.9	8992.37	8704.19	2726.69	9296.89	6828.51	11689.6	5774.39	5956.88	2477.73	6268.29	4135.12	6984.47	6988.43	3323.94	6033.38	5579.01	4659.92	5562.8
M1115T483_2			8809.49	7964.85	8977.27	3312.14	10659.1	7194.88	11759.6	5886.61	5877.09	5565.65	5957.34	5815.36	3573.28	5826.97	1117.08	3132.72	3173.22	2916.47	3170.92
M1115T484_2			7092.67	7839.6	6941.8	2446.22	8824.79	6393.61	9294.64	6432.29	6243.6	6291.85	2806.04	2921.54	4533.16	5627.83	4420.67	5848.66	2791.94	3250.7	3265.21
M1115T484_3			8297.23	2254.71	7787.24	2202.53	10102.4	8264.45	8229.72	6188.54	5982.76	4715.28	3061.91	1865.77	5996.87	5415.27	1764.24	5111.06	4943.26	4978.38	5201.33
M1115T484_5			9514.38	9989.44	9842.94	2212.65	11763.9	7994.93	10332.8	5862.3	3518.55	5527.06	3417.34	3790.42	2712.76	4097.91	4880.49	5991.94	4708.59	5650.01	5648.74
M1116T336			7633.86	5697.33	4907.36	6076.08	4259.71	5985.35	5048.78	5285.98	5370.54	4859.94	5337.85	7942.64	6023.49	5747.95	5939.44	4738.3	7478.83	7478.54	7211.33
M1116T483			7264.75	8698.22	7775.67	1789.86	9449.72	8525.95	10596.8	3702.94	4702.5	2608.76	5194.81	5326.69	3813.91	3532.15	1750.97	3290.03	5245.61	5042.7	5241.34
M1116T484_3			8507.25	8000.25	6465.72	1139.63	10824.5	6957.38	11060.4	3942.93	5651.59	2299.18	5901.14	5924.23	5333.63	4948.16	4055.68	2538.98	4846.64	4080.02	4833.58
M1116T484_4			6262.04	2467.69	7947.98	2311.37	8870.11	7905.37	10379.4	1442.95	6098.81	4840.28	5471.27	5070.08	5190.51	3140.53	3763.07	3098.68	5698.85	5404.7	5697.49
M1116T484_6			8553.71	8596.1	7207.26	1998.8	2858.86	9036.46	9567.28	4392.15	6935.37	2923.42	3181.34	5673.45	4736.98	5367.65	4863.7	5900.91	5083.64	4788.23	5084.5
M1116T485			6752.87	7492.25	6489.76	2160.78	10140.1	6422.7	9863.12	4360.21	5420.28	5002.41	2580.8	5700.47	5994.62	5131	4392.9	5033.53	4908.73	5263.26	4909.79
M1117T336_1			7792.83	6071.14	6517.6	5649.64	5694.38	6094.77	5462.98	5231.65	5307.06	6473.09	5002.63	6113.29	6521.08	5972.51	8290.61	6528.01	6178.72	5797.81	6162.53
M1117T336_2			4092.64	4717.01	4480.38	4614.68	3652.5	4597.99	5459.57	4830.4	3528.27	4335.94	4273.67	5367.9	4855.47	4740.92	4995.36	4429.9	4511.15	4597.09	4596.39
M1117T483_1			9295.32	10026.5	7816.63	2363.7	11060.2	6494.34	12649.6	7469.2	6127.32	5169.43	4521.65	6203.87	5808.13	5977.42	5356.43	5812.39	4022.95	5338.68	5353.43
M1117T484_3			7703.27	12265.8	8332.88	3475.68	13565.7	10680.5	3483.94	5729.9	4049.85	3732.32	5486.96	3203.08	5637.46	3722.82	2969.06	3844.24	5467.94	5480.57	4821.41
M1117T484_4			7613.07	8681.88	8142.21	2755.22	3820.35	2367.51	3625.67	5637.64	4348.43	2957.55	3640.95	2516.25	6683.22	5138.21	5016.2	6452.91	4725.63	5017.81	4670.29
M1117T484_5			6432.76	3278.43	7175.83	2780.55	10863.7	8113.62	3842.12	7433.34	3497.55	2462.28	6138	3710.58	6375.61	3808.59	5045.76	6762.11	5412.24	4519.35	5411.81
M1117T484_7			7689.35	1703.72	6885.37	2576.61	10728.4	5935.66	3239.31	7734.36	5794.42	4604.24	3119.55	4368.84	2779.34	4789.65	2208.37	2963.21	5230.6	5333.95	5335.71
M1118T333			987.781	1442.02	9301.81	8817.8	2242.45	8244.01	1863.29	1214.97	11214.9	3094.85	10460.5	10696.2	1705.11	2258.58	1609.77	940.736	1441.96	1384.58	1441.15
M1118T336_1			8953.55	9319.3	11009.8	12578.1	10365.7	9579.83	9571.65	10480.9	12045	10176	10265.8	11633	11847.7	12788	12599.1	12382.1	13048.7	13166.2	13048.6
M1118T336_2			6005.86	6380.22	6373.71	5913.96	5699.17	6218.28	6572.9	5278.2	5680.74	5006.86	6084.9	6957.51	6873.1	7874.07	7343.58	5909.48	7942.09	7704.8	7706.19
M1118T341			2076.05	1712.4	1527.3	3405.5	2260.67	1670.5	874.197	2518.59	829.002	1766.14	1042.18	1225.29	1413.71	1616.56	912.731	1065.16	995.094	895.659	897.095
M1118T483			4462.3	4466.83	3957.04	1826.04	6478.23	4477.67	4922.36	4105.22	2785.5	2675.29	2312.74	2514.36	2631.06	3085.55	2841.9	2465.38	1649.45	2219.01	1662.9
M1118T484_1			2075.93	7658.8	6011.12	2600.55	2783.86	5626.76	9112.69	6737.94	5077.54	4124.64	4343.1	5035.95	6062.85	4479.03	3606.48	2393.65	4195.35	4249.06	4295.27
M1118T484_2			8133.09	8225.57	7467.01	2598.15	8523.59	2670.98	10725.1	6040.29	3545.14	4293.54	3068.37	5667.53	4985.85	4360.42	4099.08	5092.1	4853.37	4869.11	4324.64
M1118T484_3			7279.19	9917.06	7495.66	2345.98	11347.9	7684.88	7784.69	6059.73	2925.83	4602.08	5283.68	3384.32	5694.68	4245.82	4455.51	4063.29	4525.9	4523.49	4246.72
M1118T485_3			7365.19	2208.89	6308.41	2134.73	7931.52	6080.08	10682.4	4429.34	5255.46	2676.75	4634.95	4200.46	5339.14	5284.53	4497.11	5494.18	4633.32	4658.13	3601.55
M1119T484_1			7240.1	6764.29	6714.11	3039.75	6512.63	5674.08	12056.4	5363.6	4234.84	6285.81	3328.08	6626.67	7080.37	5658.34	5113.39	6855.98	4698.35	3671.18	4687.02
M1119T484_2			6346.7	7004.21	5631.51	1692.83	1987.88	4169.93	7856.5	3565.54	2708.72	2272.05	4059.17	1711.39	4680.77	3832.71	3611.19	4019.91	3003.07	3041.48	3347.45
M1119T485_2			7971.8	2693.22	2869.63	2162.52	6202.74	6440.78	10796.8	4072.15	6245.56	4930.08	3582.86	2511.27	5818.62	2651.9	3965.55	5595.75	4339.83	3790.47	4345.72
M1119T485_3			6116.32	6875.58	1938.29	1844.14	9957.88	2110.12	9788.74	3593.4	2263.19	4177.9	4913.44	5115.93	5422.05	4099.28	4194.95	5093.23	3997.04	3458.39	3987.12
M1119T485_4			1679.43	7350.21	6623.09	725.084	8053.62	6982.25	7284.44	4995.54	5162.85	3741.61	4740.57	4394.25	5642.44	5283.04	3581.24	4503.87	4126.44	4321.38	4117.3
M1119T486_2			6848.49	5633.61	5817.07	1955.48	8901.64	5928.35	2573.93	3635.24	3009.47	4442.55	3094.68	4838.37	2258.67	4185.89	3819.29	3356.48	3498.49	3781.59	3795.79
M111T120			49553.4	43215.3	45875.6	57045.7	57616.4	64150.3	48181.8	55238.4	60169.4	62778.1	57247.6	66141.3	74554.8	70464	84077.8	94437	7828.97	7701.03	7947.08
M111T225			92633	217897	167939	75070.6	208057	202610	178078	56897.7	229981	267126	271118	276015	305731	268825	258467	230178	66630	66630.6	66835.1
M111T231			1566.59	1117.27	1516.3	1925.73	969.862	800.726	909.716	1232.34	722.16	1064.64	720.661	401.229	1077.75	1105.27	1495.19	1434.01	1094.17	1029.64	1031.15
M111T277			20663.5	23458.7	14280	13987.4	17421.6	15075.3	14012.8	14617.3	17208.3	18565	16233.6	19745.5	20112.9	18383.2	23262.7	20613.2	29911.5	29952.2	29385.5
M111T292			2985.28	2491.76	2122.96	6496.7	3018.83	3377.33	4346.51	11115.6	2293.88	3308.36	2017.57	12617.1	3232.23	3609.32	2673.54	2714.76	4011.47	4010.31	4247.93
M111T320			19477.9	11150.4	14521.1	16061.9	20388.3	11722.6	16487.9	8926.36	12439.5	22322.1	18219	19993.9	17605.4	16813.5	19141.5	19736	18112	15744.5	15688.3
M111T33_1			5510.22	5200.83	5787.95	11580.2	5582.09	4713.21	6179.9	6333.82	5801.67	5883.7	3758.2	6571.65	10421.3	5597.02	10547.2	5349.66	6723.19	5261.17	5142.33
M111T34			26719.8	20152.9	25558.5	24371.3	24491.6	18061	22997.8	23911.7	30373	28079	30065.4	29281.8	25454.1	21391.7	23283.9	30636.1	33756.6	33721.9	30712.6
M111T35			30247.7	3364.89	3586.97	29787.5	1603.25	1118.3	27551.7	12466	7161.17	12484.1	31727.4	6380.33	4316.48	6908.53	28123.9	3738.95	29002.5	28729.6	17761.1
M111T70			21299.8	29513.8	23522.4	62034.4	26906.1	18222.5	6819.02	53778.1	36086.3	30470.5	25241.4	41563	56576.5	69962.3	33179.7	57089.1	17914.7	19120.6	19117.4
M1120T484_1			7374.83	7056.76	5773.38	2747.78	2289.33	5720.34	9081.57	5786.11	3585.34	4536.52	4886.22	4383.92	5177.38	5517.34	2970.22	4950.82	4854.42	5104.94	5102.79
M1120T484_2			7479.32	7720.33	2954.85	2531.68	2101.78	5952.6	7012.14	6021.95	5372.65	2200.65	4730.54	5126.92	4499.44	4497.83	3891.89	5516.7	3787.8	3762.08	3149.78
M1120T484_3			7601.4	6993.63	7595.12	2308.97	9235.55	2143.25	8384.7	7040.48	5524.07	2351.88	6447.21	2915.75	4963.77	4865.68	3839.05	5067.87	4108	4094.53	3672.66
M1120T484_4			7307.76	6307.76	5219.61	1728.25	2514.27	5948.64	8297.67	1864.04	4710.59	2319.24	4596.14	2431.42	4669.37	2942.72	3076.26	918.991	4000.59	4139.13	4136.34
M1120T485_1			8363.7	8935.56	7570.01	2585.36	9027.25	4747.32	3350.81	6401.93	3892.9	2708.58	2665.57	4582.43	1791.04	4877.99	4679.74	3276.54	4764.51	4312.37	4749.71
M1120T485_2			6252.72	7723.34	5094.74	2446.62	9209.44	6294.76	8782.38	6243.51	2684.41	4834.82	1993.8	3958.8	3750.16	2371.49	4131.25	4063.8	4121.58	3601.91	4046.86
M1120T485_3			6544.24	4961.89	2991.23	2485.89	7219.46	5779.27	6817.41	6104.85	3264.41	2762.56	4003.38	4020.45	4536.29	4013.8	3320.73	3278.2	4188.23	4280.13	4280.24
M1120T485_4			5974.36	5042.07	6436.85	2405.75	2779.54	6925.41	6451.19	6650.27	4834.3	4076.2	3197.87	4078.74	2631.29	4141.36	3424.79	4547.16	3367.07	4002.35	3994.03
M1121T484_1			6914.55	5576.37	6136.01	2401.68	2158.51	6243.08	8922.25	5720.51	5117.48	1506.52	3168.45	4000.53	4506.5	2107.18	3532.71	4792.58	3520.22	4226.82	4215.13
M1121T484_2			7429.79	6976.27	6446.12	1958.5	9743.09	4544.1	6753.61	6168.68	4544.71	3800.9	4412.65	1663.14	2722.4	4000.67	3490.18	4388.58	3456.73	3462.4	2694.33
M1121T484_3			7479.42	7062.98	1988.69	2954.32	2414.35	2014.18	3487.58	2311.78	3271.74	4032.57	4977.36	4733.35	5280.53	3409.12	3976.07	4117.59	3998.68	3744.06	3990.06
M1121T485_1			5843.85	5410.27	4686.59	3170.66	8973.77	5631.68	3194.76	5688.47	4307.69	4970.97	3285.79	4587.97	2466.25	4334.81	3135.45	4622.44	5383.69	5383.86	5312.7
M1121T485_2			5931.96	2041.9	2307.44	1219.15	8639.87	2242.44	7505.88	1694.99	3428.32	3074.47	3584.44	3822.7	4922.28	4169.61	3134.94	2457.93	3754.35	3516.5	3767.95
M1121T485_3			1575.97	1491.09	4495.8	2814.41	7710.45	2450.88	7381.12	3520.88	1927.73	2532.96	2330.99	3230	2473.98	3537.92	2381.16	2090.06	2401.25	2813.82	2301.75
M1121T485_4			5160.54	2169.37	6147.48	2448.8	6026.45	5423.16	5298.09	3969.47	3441.46	1988.68	1227.13	2370.48	4045.89	3351.72	2590.84	2661.81	3270.15	3343.5	3341.67
M1121T486			2783.65	1927.24	5187.93	2229.59	8014.65	4884.6	4949.45	4611.21	2301.16	2245.87	3843.4	4262.22	2016.97	3501.87	2600.25	3760.79	3555.57	3552.97	2991.29
M1122T484_1			1420.37	4919.29	5784.64	2043.45	6691.1	5246.81	4906.37	3736.31	2518.01	3089.2	2198.61	2605.47	3596.94	3635.52	2923.82	4157.63	3075.67	2954.79	2953.78
M1122T484_3			6045.02	4377.38	3760.43	1666.56	2097.42	1381.07	4492.28	4128.53	484.341	3352.46	2419.24	2525.46	2813.84	3220.9	2182.57	2567.26	1625.13	1611.22	1993.05
M1122T485_1			5117.78	2634.52	6046.88	2428.81	8629.61	6615.58	5449.21	4016.77	4739.27	3855.76	4501.52	3723.28	3971.15	3659.13	3360.51	4266.87	3767.54	3499.84	3506.58
M1122T485_2			5510.01	4237.43	1828.55	1411.03	6865.69	5633.5	7337.96	2798.41	3921.38	1938.96	1027.3	2764.92	4330.04	3613.56	3499.31	3803.98	3233.47	3250.08	2981.1
M1122T485_3			5530.38	4801.19	1905.02	1648.98	7408.1	5433.53	7764.11	3297.47	3928.44	2625.31	1553.36	3888.74	2113.12	2813.77	2812.38	926.57	3357.94	3258.23	3151.82
M1122T485_5			6936.94	7534.76	2107.71	2517.44	9431.46	6274.93	9601.43	6067.09	5071.19	4694.61	4338.02	3497.87	4639.38	4867.77	3443.13	4898.66	3217.01	4101.2	4077.18
M1122T486			7149.41	6441.87	7900.27	1615.65	8191.55	5613.9	6463.84	4622.46	4865.56	3472.31	4790.61	4318.22	5204.27	2016.42	3395.27	4579.94	3542.52	3548.96	3319.31
M1123T333			1566.61	1129.19	515.447	902.262	846.375	933.091	1314.48	1185.41	741.093	781.183	1628.1	1056.06	950.865	925.697	794.072	1510.99	1414.68	1475.82	1413.36
M1123T481_2			6392.79	7604.21	5764.66	1414.01	7889.3	5493.38	9395.3	4264.68	4929.76	2422.47	3410.68	3896.39	3369.53	1901.2	3013.16	2929.85	2918.04	3648.64	3633.97
M1123T484_2			4770.68	1614.34	4531.76	1261.38	7618.14	4144.41	2801.32	6149.87	3997.62	2953.52	2575.21	3915.93	3770.21	3421.38	3243.94	3110.57	3502.93	3382.62	3475.8
M1123T485_1			7194.16	8115.78	6353.34	2507.82	9023.44	4020.3	6259.64	5827	4175.79	2055.09	4229.7	4572.77	2469.36	4432.06	3504.46	4861.22	2713.79	3891.92	4157.58
M1123T485_2			6240.66	7313.37	7226.84	2352.89	6086.86	5320.83	2154.72	5491.07	1786.49	3488.33	2001.43	4013.88	1842.69	2574.09	3503.37	4212.3	3858.01	3549.94	3851.87
M1123T485_3			4687.43	1483.68	4681.5	2249.85	5806.87	1671.17	6382.18	5243.18	3046.04	2196.07	3373.16	1640.52	3450.4	2903.59	2448.78	3217.27	2616.56	2103.63	2090.76
M1123T487			6402.86	6126.02	5972.84	2927.58	5044.27	5248.92	6169.76	6303.83	2362.46	1548.68	3896.42	2594.09	1929.53	3494.05	3597.11	3791.76	3100.5	3372.7	3573.29
M1124T333			1526.57	1164.09	2137.3	2020.09	1540.99	2611.28	2001.97	2668.35	2272.05	2432.99	1824.06	1452.48	2794.23	2942.59	1833.25	1685.62	3224.73	2807.34	3225.57
M1124T336_3			4136.63	5196.13	5170.31	5697.51	3723.6	4189.14	4871.49	4652.77	4288.56	4005.93	5181.46	4908.42	6091.73	5930	4919.18	5703.37	4909.03	5152.3	4738.73
M1124T484			5226.5	7177.54	4857	3348.04	6127.8	5926.48	6316.71	6852.17	4082.11	2395.89	5349.36	5321.95	3024.57	3488.81	3855.84	2724.82	4021.23	4118.04	4118.53
M1124T485_1			5508.71	4710.67	3723.94	1864.91	1628.55	4178.66	6497.29	1445.62	1611.74	1240.59	2157.31	3707.2	3595.84	3763.62	2365.9	4115.64	3626.83	3725.25	3626.14
M1124T485_2			1202.81	5403.79	2011.14	1552.6	5039.36	3628.15	4919.33	3409.77	2992.83	2580.54	3483.15	1214.9	1971.68	2342.01	2313.77	2141.12	3419.11	3417.32	3600.17
M1124T486_1			4172.19	5628.9	1887.74	1097.13	5321.75	4796.42	3959.77	2548.52	1827.47	1245.89	2014.68	3226.38	3686.72	3399.88	2803.48	3416	3334.64	2995.21	3000.96
M1124T486_2			4389.99	5683.14	5133.88	2129.31	4384.99	4265.93	6603.09	4775.79	3044.03	2108.82	3228.93	2004.82	3982.05	2639.94	3413.74	3317.99	2782.55	2991.52	2984.78
M1124T486_3			4644.47	4128.58	4481.77	1906.93	7109.58	4676.9	5087.69	4290.21	3630.4	3137.29	2986.81	3428.39	3839.02	3563.05	2871.26	3693.21	3135.88	3046.49	3040.4
M1125T333_1			29958.1	30215.8	27967.3	29766.4	28281.1	29158.5	26662.2	26738.5	32358.1	32005.1	33588.7	32349.4	33491.6	32991.4	31560.4	39082.2	34250	33711	34251.1
M1125T333_2			16341.1	16266.7	14786	16484	9149.25	15150.8	14286.8	15840.5	15912.9	17172.2	17757.7	17505.6	17345.7	17855.4	12210.2	17354.1	18781.4	18781.4	18793.1
M1125T336			4328.01	3519.42	3817.36	4333.49	3904.03	4363.38	4581.46	4101.61	6132.11	3519.49	4498.95	5273.88	5220.74	4308.03	4533.3	3632.43	5249.86	5290.61	5196.37
M1125T483_2			4246.54	4089.4	3664.3	1424.25	6455.6	1738.58	6606.4	3815.85	2499.2	3212.25	2349.16	3179.53	2780.28	2617.02	2241.61	2401.55	1613.82	2627.67	1576.59
M1125T484_1			5098.11	4647.17	4069.62	1365.1	5100.03	4356.53	7561.69	3725.29	1739.03	2053.51	3511.11	2999.94	3642.89	3295.76	2834.26	3486.39	2932.01	2926.6	2731.24
M1125T485_1			6197.54	4672.91	4187.02	2332.77	5557.83	5651.31	6238.58	4537.72	4542.53	1807.91	2657.51	2002.91	3857.52	2144.07	4031.9	3496.3	3669.18	3776.63	3730.56
M1125T485_2			6077.75	6815.47	7241.04	2362.4	9114.17	1805.39	6390.97	4802.77	1933.82	4494.36	2342.66	3718.3	3200.16	4480.85	3539.66	4241.75	3701.99	3697.09	3261.43
M1125T486			4227.11	5317.85	3154.93	1754.88	5557.25	4259.65	6197.13	3814.5	3761.9	3275.54	3797.66	3494.03	3143.93	2822.83	2233.52	3840.74	3141.84	3139.43	3312.62
M1126T294			1116.55	1149.55	1224.75	1433.6	551.605	701.848	604.227	1182.86	978.498	806.529	1214.73	1177.21	1307.18	1388.94	1008.42	895.826	1852.83	1876.18	1876.19
M1126T333_1			6950.24	7423.68	6058.83	9185.9	8716.36	7059.11	7297.59	7652.74	7659.96	4406.51	8228.72	7764.47	7710.35	7928.68	8423.43	9798.46	9381.75	9194.63	9199.94
M1126T333_3			2936.95	2311.19	2202.4	1650.48	2908.06	2357.42	3008.85	2494.02	3500.6	2631.61	2921.1	2998.71	3432.73	3903.81	2272.75	3119.28	2943.38	3070.55	2943.18
M1126T481			3973	1262.08	1609.77	2516.88	6797.88	5354.48	7001.48	4325.53	1997.79	3302.18	2849.24	3069.18	2888.4	3345.15	2588.74	1526.18	2635.76	3668.51	2653.82
M1126T484_1			4894.81	1180.8	1417.44	2178.09	1712.55	1769.18	2570.56	5254.07	2412.68	2933.13	2521.77	3466.66	4656.49	3222.95	2295.62	3572.75	3778.1	3727.36	3778.78
M1126T484_3			3227.06	3897.89	2922.02	1729.23	5602.7	1329.6	5231.54	4587.04	2936.04	2424.44	2833.32	2872.36	2832.95	2549.72	1611.4	2777.43	2061.28	2060.83	2243.15
M1126T486_2			5425.34	6516.96	5915.73	2982.82	2695.12	4966.99	5612.12	6678.42	1964.18	2912.88	3318.51	4217.81	4112.04	3705.86	2936.07	4972.89	3178.55	3353.23	3355.99
M1127T485_1			4807.75	2225.62	5790.37	3017.21	2163.71	1486.15	4253.59	4752.23	3627.76	3269.71	3310.93	3517.53	1573.92	3105.56	2959.64	3327.57	3107.85	2954	2952.79
M1127T485_3			1917.06	4913.59	5064.53	1922.38	6407.43	5224.17	6774.96	4110.51	3173.4	3084.44	2316.49	3846.18	3229.28	2997.57	2235.56	3014.57	3497.79	3431.61	3497.44
M1127T486_2			3355.14	3854.26	3724.21	1773.51	5180.58	4271.68	5770.69	4400.78	3492.56	2299.15	2718.21	2704.54	3462.24	2289.13	2071.96	2725.76	3032.88	2889.93	2888.53
M1127T486_3			3789.54	5618.18	2430.75	2061.73	6019.76	5015.57	7001.86	4214.88	3433.29	2736.26	2792.7	3293.31	1444.53	3273.95	2850.02	3395.45	2957.94	2551.59	2952.03
M1127T487_2			2450.87	5397.75	4730.72	1779.82	6283.86	4486.94	5975.59	4490.43	3522.11	2437.87	3881.23	3000.27	3591.77	2116.81	2612.06	3460.88	2725.89	2012.72	2728.91
M1128T483			4719.37	1643.38	5302.98	1623.77	1802.2	1640.01	6917.3	5871.72	2746.15	2983.48	2519.37	3170.52	2908.17	3508.64	2472.34	2699.1	2710.7	3289.45	3299.79
M1128T484_2			4811.9	4628.19	5297.32	1769.62	6543.38	3719.08	6347.31	5280.12	3321.9	1700.95	3170.3	2860.25	3345.38	2955.18	2494.59	1429.36	3228.42	3309.24	3281.12
M1128T485_1			6178.74	4134.13	2968.25	2335.67	1783.3	3510.83	6582.12	4211.7	2019.99	3485.6	2116.16	3777.09	4635.6	3671.49	3341.86	1979.61	3943.86	3672.56	3930.75
M1128T485_3			5642.13	1923.5	4641.52	1505.91	5439.29	5264.55	4585.61	4132.54	1408.08	1718.69	1893.7	1510.84	2890.92	3166.17	2288.99	3359.42	3239.04	3240.09	2957.35
M1128T485_4			6491.56	6703.15	5150.34	2997.06	7276.97	4904.45	7488.86	5817.36	4259.42	3440.22	1985.32	3609.81	3606.57	3084.61	2877.79	2999.01	2214.95	3176.76	3170.41
M1129T484_4			3993.74	1429.44	3449.05	1678.54	6007.7	1859.56	6417.87	4252.49	3001.31	1068.45	2586.52	2273.75	2754.24	3038.42	1859.39	2412.06	1758.52	1639.85	1761.4
M1129T485_1			2091.27	3725.33	1302.05	1729.16	3572.62	4251.92	3323.59	3973.66	1455.36	1485.95	1761.42	3214.56	2272.16	2434.75	1810.64	2821.04	2387.82	2412.17	2773.45
M1129T485_2			4098.6	4478.41	3656.98	1218.47	5792.36	1496.99	3100.87	4019.66	3066.82	2414.82	3397.95	2950.26	3471.13	2533.33	2411.34	2859.26	2489.71	2502.62	2502.63
M1129T486_1			6006.62	5299.9	3769.28	2578.98	4975.34	3610.44	5251.99	5506.45	2399.89	3508.79	3653.42	2201.38	4012.06	3805.77	3188.4	2798.13	3506.31	3506.89	3552.5
M1129T486_2			3929.56	4934.26	4446.36	2452.21	1725.68	4599.12	7752.89	5045.82	2350.54	3853.89	1876.45	2913.98	4464.28	3613.97	2117.23	3347.05	3158.69	3160.78	2273.53
M112T238			61581	50180.8	51557.8	14936.2	42778.2	28316.4	44853	35143.6	37425.9	82387.6	60005.1	35986.5	23522.6	48806.1	34310.8	38801.7	53484.5	53374.2	53383.1
M112T259			1869.94	1205.78	1374.63	1774.18	2003.36	1326.17	1913.55	3103.43	1886.99	1505.98	2064.66	2162.38	2517.01	4359.8	1785.79	1925.8	4060.53	3796.71	3799.76
M112T286			709.128	699.322	836.495	804.83	1183.44	1129.79	775.446	1232.82	3464.36	3267.97	2746.94	3722.05	927.853	1339.03	1189.48	1698.44	1946.11	1891.37	1892.35
M112T322			2757.91	1882.07	3998.31	11228.7	1144.62	2685.85	1324.66	8180.88	1932.43	2533.36	1869.02	1132.83	1628.95	1407.54	1401.99	1337.82	4232.52	4184.4	4233.29
M112T356			4987.99	4664.12	4500.8	7307.46	4067.27	4403.36	3862.52	6397.78	3204.35	5653.19	7903.61	2809.26	10612	1656.38	3382.54	2262.31	4571.26	4601.23	6025.64
M112T371			2146.9	1771.82	2405.97	3263.79	1743.54	2189.76	1884.33	3045.52	2054.86	2209.27	2405.77	1992.27	1827.21	2125.72	1504.43	1669.79	1994.61	2219.06	2001.93
M112T388			9320.25	7133.35	10333.9	4246	11419.1	10141.5	8194.53	14128.3	13278.9	9289.41	18426.4	18963.2	45134.5	31691.3	17854.2	18681.1	28311.4	25771.4	25800.9
M112T400			1272.38	1270.45	512.23	1389.96	1065.79	1654.28	897.619	1176.57	3118.9	2384.22	4026.7	3281.44	1202.19	1197.16	964.949	1027.4	1766.18	1762.13	1897.27
M112T416			1370.86	751.868	1094.95	3145.2	1119.04	1032.08	463.327	1990.63	1101.09	1742.65	2529.89	1798.39	1077.55	731.286	1506.16	1851.95	1886.21	1985.61	1886.65
M112T509			14080.3	17960	16784.2	1576.7	35353.9	26043.5	24450.1	50577.2	36894.9	28632	52071.5	46588.2	51303.3	53389.7	41747.5	18367.8	34040.5	34296.1	23454.2
M112T52			4768.99	2839.68	4134.08	4282.64	3336.3	2683.03	2951.14	2616.88	1737.94	2848.82	1952.37	3692.07	3193.34	3820.09	5137.98	5850.12	4472.42	5586.63	4639.27
M1130T336			65492.1	66930.5	63110.6	69537.5	65253.6	65848.7	65176.1	64172.9	64612.3	69145.7	72345.9	78321.3	74692	72012.1	71388.6	74784.2	78736.8	77365.6	77365.9
M1130T484_1			5374.22	4727.81	1591.64	2166.16	5575.92	2584.1	6786.36	5079.01	3256.64	3420.42	3343.09	3549.06	3175.37	2924.81	2977.28	3511.27	3032.49	3127.9	3127.3
M1130T484_2			4785.09	4740.79	5216.89	2483.43	7319.24	4452.65	6033.24	6243.36	3993.09	1001.4	1849.79	1156.35	3170.57	3752.68	2332.92	3496.58	3220.84	3220.98	3245.22
M1130T485_1			2643.87	1353.37	1360.39	1430.49	4481.67	3362.23	4732.28	3712.83	2369.03	1924.5	2392.05	1080.04	2148.03	1744.64	1966.27	1595.06	1988.64	1975.99	2210.4
M1130T486_1			4910.85	5307.91	4681.6	2160.12	3979.32	3408.39	2954.54	3685.96	2239.66	2329.5	3751.64	3649.93	3187.63	3557.07	3889.5	3937.83	3596.54	3052.57	3598.73
M1130T486_3			3564.68	3758.77	3843.72	1459.38	5172.34	3182.79	5863.1	3187.53	2378.62	2059.78	2406.88	2473.03	2714.89	2434.21	1796.11	2607.87	2996.57	3141.38	2991.57
M1130T487_1			3147.11	4729.63	4632.67	1670.87	3793.16	3351.97	5182.51	3820	3407.62	1844.57	1323.74	2541.72	3435.61	2638.36	2035.5	3076.51	2670.78	2327.31	2679.06
M1130T487_3			4840.5	3969.38	4059.34	1781.86	3237.26	1594.33	3841.34	5737.54	2600.12	1735.82	2843.29	3054.49	2586.45	1842.5	1786.42	2394.64	2278.97	2142.02	2158.6
M1131T229			1938.64	1948.49	1436.49	1897.22	1413.33	1236.63	1552.88	1303.7	1514.65	1732.46	2093.69	1537.5	1490.29	1963.06	2986.66	1973.08	1358.03	1354.97	1335.25
M1131T336_1			45627.7	40340	39272.3	39372.9	41758	41290.3	38394.1	45852.6	41442.7	40375.6	46258.1	46783.5	47427.6	43166	43418.7	49218.5	47669.2	49425.5	47658.8
M1131T336_2			21601.8	19065.6	18772.6	21171.1	21857.4	18938	19332.7	21715.2	20192.7	22749.4	22853.8	21614.5	23200.4	21842	20433.1	21903.8	25134.1	24827.9	25202.2
M1131T482			3860.2	3579.25	2935.17	1513.69	5313.91	4348.1	4431.17	4090.73	1370.14	2434.31	2529.95	2526.51	1792.99	2637.11	1854	2356.09	2786.21	2687.76	2689.61
M1131T483_1			4841.56	4918.56	3959.19	2155.09	5215.16	3805.93	7051.08	4499.36	1749.72	3087.32	1629.45	2831.41	3520.64	3165.01	2352.12	2906.96	3123.23	2890.72	3132.35
M1131T483_2			6321.95	6116.48	4982.95	2867.98	5759.51	5697.68	2367.64	4485.67	2531.06	3750.26	1905.48	3119.49	2898.13	2631.14	2046.33	2897.71	3164.09	2869.5	3159.99
M1131T483_3			3356.05	2784.53	3822.99	1969.99	5283.77	4248.92	5101.55	3513.53	2665.7	3079.38	1885.44	2343.87	2540.55	2834.64	805.836	2381.57	2132.9	2324.23	2100.79
M1131T484_2			5290.6	5730.01	5031.33	2095.23	7018.34	4204.74	5499.29	4505.38	2862.98	2325.85	2681.28	2678.54	3476.51	3208.95	2545.52	2319.6	2870.94	2882.76	2468.25
M1131T485_3			3377.87	1272.67	2559.51	1907.02	3303.24	1084.53	2788.21	3422.66	2545.15	1943.52	1679.67	1403.74	1730.98	1263.29	1610.64	1970.36	1707.24	1754.48	1920.58
M1132T229			7639.65	5949.77	5947.53	7794.65	4883.92	4510.16	6313.37	5656.97	5096.34	6432.14	8446.79	6280.91	6006.03	7158.46	7328.77	8141.66	4695.65	4623.96	4624.66
M1132T246			1058.85	1005.51	569.298	1065.73	899.534	1205.53	1310.07	742.337	1189.19	1230.9	846.125	1055.19	1046.47	600.466	756.668	622.92	1749.93	1324.67	1338.72
M1132T336_1			7356.05	7684.36	7650.3	10336.9	7145.67	7894.65	8966.73	8188.19	7247.57	8212.07	7599.56	11247.3	8009.45	7390.88	9743.77	9048.34	10134.4	9234.44	10138.1
M1132T336_2			1732.04	2218.76	2810.52	1904.69	1807.13	1632.15	2639.62	2535.99	2217.07	967.598	2310.25	2852.69	2726.88	2178.66	2431.12	2515.37	2611.68	2665.34	2612.88
M1132T340			1038.76	835.807	812.1	312.982	884.242	1137.09	945.749	995.314	1325.72	1113.95	1402.44	1373.79	1549.3	1398.74	1188.6	1762.65	1456.54	1357.62	1453.34
M1132T482_1			3241.08	2796.92	2999.23	1257.23	4379.64	2856.22	3830.63	2913.83	2242.62	1290.34	2158.45	1206.66	2401.01	1702.05	1215.69	1486.97	1462.41	2021.86	1467.88
M1132T484_1			2976.21	1395.62	4685.77	1607.53	3701.34	4696.95	6050.25	4304.24	2131.44	1719.32	1782.03	3797.88	1858.49	2769.84	2755.98	2795.32	2477.23	2796.28	2794.26
M1132T485_1			5959.23	5096.06	5236.37	2802.38	5148.1	4273.35	5574.24	5721.32	3175.83	1915.54	2408.27	3817.78	4099.09	4110.23	3410.11	3510.09	3011.59	3013.37	2812.96
M1132T485_2			4034.6	1908.78	999.399	1410.61	3406.79	2965.93	4258.84	3215.15	2484.47	1966.69	1552.45	2024.84	1957.76	2257.5	2287.32	1376.6	1493.76	1479.74	1736.54
M1132T485_3			1193.97	3845.55	4802.01	1246.02	4884.56	3904.86	1543.03	3684.04	2314.09	1303.41	1248.92	1482.61	2967.01	2123.22	1391.8	2067.34	2781.95	2843.33	2844.5
M1132T486			3707.85	1101.93	2826.27	1082.75	1485.83	1412.04	5208.6	2891.94	2412.43	1715.49	1908.5	1841.7	2087.91	2094.15	1994.48	1977.67	2175.53	2173.39	2358.42
M1132T487			4765.1	3061.57	4629.31	1858.06	4956.17	3389.62	4431.18	4579.22	3032	2139.24	2999.15	2841.4	3381.59	2540.1	2640.71	2857.04	2775.65	2772.6	2051.3
M1133T484_1			3522.83	5448.96	4125.88	1669.7	6810.37	5015.28	6880.23	2956.07	2203.66	3439.63	3451.14	3715.84	3392.36	2080.22	2459.44	3766.34	2789.49	3147.48	3135.88
M1133T484_2			1346.29	1273.05	4544.06	1393.4	5040.97	1101.72	1867.83	3939.41	2633.66	1262.97	1525.76	2505.53	2674.34	2340.67	2150.57	1372.19	2867.37	2869.49	3032.07
M1133T485_1			4258.28	3807.38	3232.95	2140.23	4733.85	3447.66	3232.15	3714.11	2693.96	3743.76	3970.07	3206.08	2928.63	2415.32	3194.49	3753.62	3073.69	2407.82	3039.3
M1133T486_2			4701.84	4371.55	4497.78	2083.69	6111.61	3901.4	4970.43	4343.63	3608.23	1515.81	3197.47	3153.84	3817.16	3028.81	3395.94	2582.43	2605.37	2858.97	2853.17
M1133T486_3			3452.36	2968.89	3307.37	1274.33	3954.77	2543.74	4752.52	3041.72	2632.9	1249.26	2262.12	2689.28	1257.41	2070.66	2116.36	1062	2598.54	2598.39	2681.64
M1133T486_5			3612.18	4521.02	4233.68	1452.78	3070.19	3346.29	1771.58	3562.4	1410.21	3353.44	2411.49	2797.51	3432.13	2639.77	1532.2	2889.88	2599.99	2417.92	2596.64
M1134T164			2384.13	2820.87	1558.99	1122.11	4459.9	2479.23	5723.23	1414.12	3755.39	3406.02	2531.46	5134.33	6468.82	6010.46	5149.96	8317.12	1764.81	1845.49	1809.52
M1134T482			3715.82	1413.73	3110.88	1116.87	4688.31	4338.1	3937.47	3862.42	2588.46	3246.52	1918.7	2918.04	1790.85	1945.62	1798.35	1752.24	2099.01	2302.98	2065.8
M1134T483_1			4726.95	4133.66	4026.26	1829.38	4089.79	4205.99	5814.68	3982.27	3262.41	3464.55	3370.95	1603.62	2140.33	4471.49	3032.37	1346.88	3043.45	2442.54	3046.17
M1134T484_2			3346.2	3676.13	3658.18	946.08	1305.81	3879.46	1676.69	3211.94	1993.6	2728.87	297.269	2428.85	2556.85	1888.19	1584.71	1453.57	1679.2	1969.1	1675.39
M1134T484_4			3955.15	3738.15	3071.94	1575.7	4579.22	3592.23	1544.18	2726.99	2374.11	2296.32	2710.59	2450.61	1527.34	2661.19	1541.3	1374.06	2162.97	2021.18	2024.49
M1134T485			2758.96	1434.1	3187.81	960.492	2994.49	3017.26	4310.52	3579.93	1099.18	1049.52	2654.27	2475.89	3333.8	2034.38	1708.3	2402.77	2577.71	2578.83	2705.47
M1135T333			1388.49	1212.19	862.983	856.888	1166.72	450.911	1430	1776.61	1171.99	701.322	937.837	1332.08	1213.57	955.815	1041.98	1283.66	866.863	881.829	987.802
M1135T334			3087.58	2631.4	2143.94	2216.78	3297.42	1933.87	2683.77	1810.84	2233.25	2775.54	2462.43	2555	2535.65	1925.31	2135.69	2350.75	2943.43	2697.62	2938.11
M1135T484_2			2956.81	3320.68	3814.31	815.184	4662.93	2567.19	1736.79	2635.71	2694.82	701.672	1064.97	2197.5	3148.53	2225.52	1299.09	2246.89	2281.38	2392.25	2284.83
M1135T486_4			2917.96	1317.41	1376.64	1138.39	4410.28	1179.43	1973.2	2762.01	2630.29	2123.87	1314.54	1773.45	1168.17	2667.89	1814.42	1447.62	2092.43	2139.3	2092.15
M1135T486_6			2828.27	3565.4	3423.69	1755.91	3928.14	4332.06	4230.6	1444.12	1938.27	1894.74	1808.36	1683.98	2804.5	2274.33	1630.68	2204.32	2525.05	2580.95	2581.24
M1136T163			7366.14	7050.12	4722.82	1723.06	11499.6	7556.73	6381.45	3411.03	10532.5	6834.64	2529.29	11845.1	12166.2	10585.9	8441.24	16826.5	3238.9	3295.63	3276.41
M1136T187			14501.6	17008.3	12680.8	3407.99	43601.1	15255.7	27847.3	7146.5	20125.1	17533.4	12816	30518.8	31545.9	21937.8	18496.4	33407.4	15386.7	14913	14908
M1136T336			1327.21	1248.44	1391.65	1306.45	1170.91	751.335	2772.49	1922.17	951.549	1179.95	2326.45	1316.07	1619.54	1643.42	1899.64	742.795	2109.11	1989.18	1988.4
M1136T483_2			4605.66	3772.37	3433.73	1523.88	1748.68	4845.27	4551.4	3245.66	2518.17	1841.97	2095.34	1248.33	3083.52	2016.98	2155.59	2567.62	2739.75	2734.26	2262.59
M1136T483_3			3905.32	3942.58	3929.64	1433.44	5734.54	4061.73	3360.3	1248.79	3227.41	2798	1870.03	1523.11	1959.34	2299.24	1883.03	2949.17	2248.5	2486.75	2473.55
M1136T484_1			3428.83	2786.97	1383.27	1672.13	4158.84	2937.35	4125.38	2089.93	3333.53	2192.82	2047.07	2202.84	2304.44	2448.89	2104.18	2473.47	2451.62	2439.29	2691.32
M1136T484_2			3890.38	4611.02	4588.29	2084.05	5427.99	4446.52	5031.18	3497.8	3169.65	1773.72	1811.98	2874.15	2611.59	5223.45	2470.14	2940.56	2461.01	2459.13	970.464
M1137T332			5663.91	4478.69	4315.8	5364.9	4778.35	5553.74	6296.11	5499.94	5155.58	10449.8	7144.17	6138.6	5029.56	5876.2	5599.52	6308.53	7299.04	6999.01	7016.9
M1137T333			49912.4	46593.9	47589.4	46371.2	47871.8	51893.6	46742.4	48089.2	54912.5	55376.8	58837.5	55608.4	56277.6	51529.1	46146.6	63422.4	60497	59797.2	59796.9
M1137T484_1			2841.8	3535.95	1504.04	1532.8	2920.56	2367.81	4502.53	1437.42	1178.89	2087.01	2683.67	1704.57	2128.97	2175.31	1688.47	1961.57	2167.83	2164.98	2299.2
M1137T485			2568.13	2864.94	3062.91	1072.26	3493.68	3111.89	3192.29	2540.43	2058.79	1958.18	1958.08	1561.83	1086.6	1829.97	1515.51	1695.14	2299.71	2393.42	2303.37
M1137T486_1			3585.28	3911.03	1844.77	1753.08	4817.85	1492.76	3612.76	3332.65	2383.31	2981.67	3260.8	2823.04	3700.38	3297.65	2127.42	3083.41	2721.2	2933.31	2726.47
M1138T229			2899.91	2271.65	2639.45	2209.28	2178.79	1600.87	2235.04	1833.39	1937.57	2553.08	2763.08	2618.49	2365.18	2303.01	3322.9	3403.39	1803.33	1803.94	1889.81
M1138T484_2			3347.76	4085.22	3712.18	1062.32	1307.09	3058.72	4530.36	1889.43	2198.84	1941.31	1750.16	1773.21	2291.7	2105.69	1210.29	1952.27	2146.03	2150.74	1963.64
M1139T30			3816.22	2990.44	6118.76	4719.51	2031.56	4224.87	3853.65	3939.22	3744.48	2255.31	6835.82	3444.28	4573.51	4024.49	3455.29	2621.16	287.413	370.718	296.416
M1139T334			6468.04	5737.96	3975.59	5789.07	5255.02	5903.29	3163.72	4348.3	6038.12	6323.54	6552.62	7208.29	6822.12	6299.62	7281.47	5431.2	7178.59	7243.14	7413.72
M1139T485_1			2946.64	4393.1	3808.42	1315.62	4399.27	3153.75	3445.79	2459.77	3246.09	2347.58	1650.73	3024.22	1679.87	2466.38	2122.93	1903.47	2273.77	2419.96	2420.33
M1139T486			2909.88	3156.7	4987.03	2232.85	3187.51	3350.03	3992.71	1574.79	2087.9	2483.33	2916.81	2366.05	3254.4	2787.34	2399.07	3098.77	3326.83	3331.04	3391.46
M113T129			3213.86	2362.78	2982.57	3881.23	2680.95	2933.42	3947.34	2371.41	4938.18	5447.06	4376.42	4742	4552.69	4130.49	4662.24	9682.81	2626.22	2626.52	2509.2
M113T162			6906.29	15565.7	18550.2	13493.3	10206	7694.99	7672.86	47249.9	15630.8	30766.8	8969.09	13752.4	7215.66	19293.5	8100.03	9016.8	15739.2	15352.5	15683.1
M113T235			1422.1	2128.65	1789.1	2852.26	3199.38	2317.59	3544.56	2635.77	2711.2	2872.62	2135.22	3764.02	3282.47	2613.8	3695.67	1802.45	4324.26	4174.3	4176.31
M113T266			1880.33	4891.28	2245.85	1570.8	3566.63	1788.31	3895.5	1535.02	4496.18	1288.93	2897.49	6074.16	4834.35	3485.22	3104.31	4331.26	3014.75	3013.74	3265.91
M113T284			4074.81	1977.67	5724.44	2123.43	4814.52	4713.49	5944.02	3856.41	2961.85	4954.62	1077.94	2643.07	5048.02	5481.87	4799.93	5049.4	3968.18	3970.09	3550.03
M113T301			2036.66	1300.65	1454.36	1785.38	2601.72	3401.98	1200.54	2357.45	2054.7	3812.23	3364.39	2278.32	4127.43	2454.05	750.834	2088.14	2275.61	1905.8	2275.33
M113T321_2			2455.05	4911.43	4741.68	5808.76	5257.83	6093.69	4738.18	6054.62	3854.82	6899.56	6190.52	6517.4	10931.9	4784.3	6224.5	9818.73	6143.12	7381.38	6176.91
M113T34_1			19894.5	13655.3	17523.3	18758.3	18348.5	20606.3	18096.7	20554.2	19486.3	21227.8	19100.8	18753.9	17296.8	14083.2	16751.5	20492.2	18581.2	18583.2	17965.4
M113T34_2			3164.06	13346.8	2517.58	2405.83	2857.8	4426.26	18182.6	2698.86	3800.41	3022.85	4261.61	4685.66	3342.65	3810.81	5103.06	3856.71	12713.8	13491.2	8181.61
M113T389			46114.9	30519.4	43687.9	52248.1	38544.2	38707.4	28980.1	64526.6	35748.5	40638.5	39683.3	40758.5	57540.3	57438.7	41641.5	51913	46007.7	45111.5	45107.8
M113T403			9293.35	7461.25	8189.94	8606.59	8135.48	8465.75	422.065	5785.78	8489.81	8474	8958.54	7857.34	1698.52	9033.24	4260.16	10771.1	8201.3	8184.04	7151.27
M1140T482			2132.01	2777.24	2839.83	1181.76	3732.3	1908.63	1365.62	2291.53	2972.24	1215.47	1261.9	1614.48	2277.57	1919.55	1764.07	2035.38	2379.1	2378.97	2397.8
M1140T484_2			2104.29	3080.74	1896.25	900.347	3297.97	1860.18	3642.52	2039.66	1801.99	1039.01	1468.86	1886.05	2701.62	1173.59	1500.29	1701.08	2171.84	1947.02	2162.53
M1140T485_1			1907.23	3034.31	2705.97	1161.65	1407.86	2326.92	2740.47	2043.82	1975.21	1184.12	1781.62	1946.43	1874.75	992.916	1233.4	1262.51	1888.4	1886.94	1933.54
M1140T486			2575.37	1511.12	3829.64	1876.83	4131.75	1646.8	4427.41	914.56	2858.35	1779.75	3155.22	2034.45	2733.86	1749.51	2487.11	1531.03	2649.62	2067.13	2646.53
M1141T481			3968.35	3755.53	3459.41	787.655	4861.29	4434.35	1480.85	2360.96	2086.52	1329.48	1964.64	4245.71	2886.65	3869.89	982.522	1751.86	1727.38	2253.18	2260.07
M1141T482_2			2420.73	2677.16	2018.38	896.227	1224.76	2031.38	3484.86	2169.12	2005.5	773.742	1894.6	1742.8	1283.35	1578.54	1821.94	2204.01	1584.09	1498.36	1582.96
M1141T484_1			3369.89	2490.1	3190.19	2104.49	3703.13	3241.32	5301.98	2970.56	3849.53	3131.11	1827.24	1488.75	3826.23	2477.84	2780.78	1722.21	3820.75	3892.36	3957.18
M1141T484_2			1815.84	2210.2	2276.37	1131.74	3275.97	1314.68	3004.59	1922.28	2111.97	1499.89	2060.69	2002.33	1693.07	1086.97	1223.16	1582.34	2068.06	1877.05	1879.31
M1141T485_1			2414.69	802.226	2207.06	1100.39	3426.54	2407.34	4119.78	1603.79	1736.28	2433.86	1482.74	1666.77	1641.81	2215.79	1582.29	873.119	1890.96	1869.4	1953.27
M1141T485_2			3085.18	3364.85	2873.71	1416.59	2636.97	3361.77	3647.27	2251.59	1367.88	1447.88	1678.42	2209.1	1089.28	1845.59	1266.87	193.054	2197.19	2360.02	2359.55
M1142T294_1			740.613	792.996	703.768	878.22	273.587	318.811	219.85	652.097	631.699	1110.82	1009.52	1065.38	1153.53	1189.16	559.988	527.239	1299.98	1333.02	1300.09
M1142T336			59432	53986.9	55759.3	53384.6	57096	52679.3	51608	58233.5	58833.6	55809	58042.2	58193.3	57819.5	59838.4	57522.6	63627.8	69563.7	67118.7	69561.1
M1142T483_1			2480.02	3007.92	2057.81	1128.18	3340.47	2709.33	3993.65	2248.14	1240.25	2234.52	977.546	2197.06	1001.66	2046.98	1553.27	2269.31	2414.45	2332.74	2414.76
M1142T484_2			2029.8	1046.77	2601.69	1348.3	3049.08	860.781	2085.63	1546.3	1920.66	1665.44	1888.12	1793.56	1878.31	1523.59	1397.42	1827.95	1478.03	1422.75	1519.52
M1142T485_1			2707.86	2060.34	2138.31	1211.39	3473.11	2450.9	3397.54	2201.01	1316.23	1823.79	2353.15	1946.02	2501.02	1805.1	1418.52	1543.62	2108.18	2052.34	2081.6
M1142T486_1			3453.45	1712.34	3045.17	2099.49	3659.89	3590.07	6086.75	2625	2147.85	2010.1	731.466	2731.56	2368.84	2822.05	2570.3	3313.31	3324.08	3325.69	3020.16
M1143T335			33451.2	29570.3	28208	32715	33672.1	30346.6	28664.8	29775.2	30211.8	31840.8	33664.2	32760.3	34027.8	30766.8	32743.1	31848.7	34106	34544.6	33812
M1143T336			17573.6	16142.5	16149.7	17964.5	18250.5	17827.1	18447.3	18328	16936.3	17275.9	20379.6	17626.9	16988.3	18474.4	21556.6	20066.1	17655.3	17669.5	17148.2
M1143T482_3			2071.08	2540.35	2632.17	1073.73	2939.58	756.378	3180.95	2708.95	1252.82	1543.87	1523.02	957.947	971.271	1945.9	1685.36	1366.17	1919.34	1922.28	1919.34
M1143T484_1			2006.86	675.273	2319.36	1277.63	3993.71	3071.89	2558.38	2605.87	1226.35	2004.06	1387.12	2020.68	2177.97	2136.47	1034.71	2753.41	1814.87	1940.04	1943.89
M1143T485_3			2885.24	2990.73	2126.59	1067.51	2952.4	1813.16	2967.13	1919.07	1318.67	1017.69	1475.24	1986.95	1056.94	1448.14	1479.37	1648.28	1417.84	1400.59	1229.37
M1143T486_1			2609.86	2493.56	1448.41	1194.27	3218.96	1700.12	2372.55	1826.34	1266.85	1586.02	887.543	2162.52	1899.06	1814.18	1504.75	1162.53	2137.87	2063.72	2135.78
M1144T335			4712.06	6240.47	5857.06	5667.81	4670.09	5063.93	5072.2	6410.85	6003.75	6390.39	6338.59	6113.52	6441.22	5324.36	6518.64	4724.12	6853.34	7115.72	6857.23
M1144T336_1			6454.51	5606.78	6275.11	6950.49	6703.66	7482.74	5795.26	6144.42	7065.6	4854.09	6426.15	6680.35	6480.19	6114.27	7724.24	7279.46	5982.34	6541.34	6535.15
M1144T336_3			7276.35	7702.99	7721.26	7303.32	7444.46	6791.43	7006.31	7477.63	7508.12	6735.48	7400.2	7141.47	7354.98	8074.38	7591.88	8730.79	8715.07	8327.9	8335.09
M1144T336_4			4224.96	3849.63	2528.69	3025.88	3783.38	4077.91	4412.31	2934.53	3602.52	3029.35	5007.35	3671.23	3068.7	4910.09	3871.99	2685.44	4991.96	4865.86	4868.1
M1144T483_3			2463.86	2409.49	2378.76	1081.85	2591.3	1811.19	1447.9	2098.25	1375.42	1827.31	1189.25	1858.15	2126.62	1392.63	1877.94	1592.04	1966.55	1965.58	1824.77
M1144T485_2			2067.45	2431.76	2201.87	1308.22	2945.52	2695.29	2036.93	2026.21	1773.55	1447.79	1477.55	1080.55	1748.99	1526.62	1037.43	1631.59	1957.41	1817.17	1955.51
M1144T485_3			2380.28	2108.22	2133.27	1045.6	1404.93	2225.64	3697.27	2206.48	1819.09	1485.38	1709.98	1649.88	1629.82	1685.85	1388.22	1703.66	1871.03	1939.53	1870.21
M1145T336			1162.5	1164.5	823.728	949.98	565.18	1310.88	1554.91	1301.98	1640.17	860.465	1047.49	799.627	1805.75	856.026	1539.27	1691.66	1407.46	1619.4	1409.33
M1145T484_2			2475.63	2006.61	2454.33	910.379	3210.48	1678.75	3150.99	2355.78	1749.81	1766.93	1736.75	1828.59	1281.91	1662.66	1062.51	1685.83	1568.69	1445.75	1551.61
M1145T486_3			2445.65	2672.91	1942.65	1007.94	1949.21	1841.88	2257.1	1806.28	932.498	1598.99	931.306	1064.6	807.876	1223.89	1109.65	1237.2	1559.38	1801.08	1557.97
M1147T333			1111.58	1113.17	1100.13	815.029	936.168	1036.71	1755.37	947.815	716.801	1070.53	1433.62	1631.98	997.711	1847.93	802.464	1222.69	1640.33	1675.63	1811.29
M1147T335			29890.2	23739.6	27253.1	27392.5	26582.9	25399.1	24986.8	26429.3	26020.4	28546.2	31817.4	30108.6	31131.5	30611.2	31420	30922.2	34005.9	34549.3	34012.1
M1148T294_2			817.455	780.369	895.479	811.903	476.482	488.219	402.34	823.446	516.022	757.449	911.053	834.475	917.568	954.178	744.569	648.782	1137.82	1100.76	1099.04
M1149T332_1			3977.37	5934.4	4972.58	5972.74	6762.11	5696.29	5037.5	5535.1	2819.73	6957.24	9695.34	8784.14	4363.4	4596.77	6636.08	3760.06	7842.69	7083.46	7863.9
M1149T332_2			1413.68	1337.98	1249.98	2160.92	1589.05	1578.02	1741.56	1670.05	1353.91	1665.26	1528.83	1823.05	1596.94	1569.54	2656.91	1904.62	2110.46	2206.59	2106.44
M1149T483_3			1814.83	2206.74	2102.36	834.832	2408.94	2028.91	2042.97	2977.1	883.12	1224.3	1515.2	1082.91	2327.52	1585.1	738.412	1218.2	1126.3	1006.34	1001.4
M114T169_1			374.455	334.31	432.484	1662.01	121.579	1440.58	316.154	771.155	1670.8	1542.09	1731.73	893.819	1427.82	864.618	1318.38	1013.98	975.587	1215.43	812.738
M114T223			1167	483.495	1130.72	1773.04	1212.72	712.387	904.777	1334.35	1476.47	1674.98	2034.7	2353.95	966.665	1764.55	959.162	1146.38	1343.04	1296.53	1296.75
M114T288			2014.06	1888.17	7717.5	5029.73	3485.06	3024.39	3170.17	3258.84	3602.24	5888.16	3223.62	7006.93	8911.3	8515.6	3859.94	3210.89	7378.45	7361.67	5502.15
M114T345			21006.8	16589.7	21386	29469.8	11264.7	14083.3	15607	28178.5	20664.6	27732.1	28287.6	21291.7	23680.3	22288.3	22560	20361.6	30133.1	29770.3	29567.5
M114T389			16285.1	9183.73	13319.9	15423.2	16020.9	11855.3	9928.12	19315.7	12411.9	13555	13919.7	15657	19112.7	18233.5	17073.5	17428.5	15985.9	16264.4	16259.7
M114T434			4355.47	3527.33	4336.33	9468.1	3928.71	5164.09	10751	5580.22	4457.02	10433.7	13435.7	13717.2	6177.76	5533.43	5860.63	6510.64	8319.61	5328.68	5317.05
M114T506			2380.47	10092.2	5384.58	9653.35	10356.6	3044.41	457.022	19631.8	4629.16	7318.87	12702.7	4583.78	12422.2	6802.74	12204.9	3708.59	8704.74	7007.67	7037.01
M1150T294			715.004	557.243	441.907	516.937	345.214	342.158	420.004	448.488	485.836	518.57	677.322	612.688	986.459	685.723	575.226	561.371	862.257	882.541	852.888
M1152T336_1			5306.52	5719.33	4491.36	4751.99	4703.57	4729.82	4397.58	4281.63	5667.19	5276.99	5232.43	4907.84	5734.6	5614.36	6421.49	5685.36	4635.9	4632.28	5218.24
M1152T336_3			5993.33	4889.47	4670.3	6029.59	4270.16	5806.16	5950.19	4271.3	4710.62	5279.1	6742.17	5110.77	5380.3	5916.6	5707.55	4903.46	6157.89	6109.99	6110.05
M1152T336_4			2849.01	2842.84	1902.81	2364.46	2581.08	3290.38	2546.12	2594.01	3499.32	3514.19	3132.58	3086.2	2419.46	3039.58	3159.17	3136.65	3236.7	3234.83	3126.88
M1154T246			4775.07	3577.45	3275.64	3897.65	918.428	5928.92	6287.31	4081.32	5459.77	6188.57	5642.98	4201.35	4769.35	3211.46	3290.36	4835.94	5508.7	5506.45	5647.86
M1154T26			1124.61	1178.04	896.435	502.651	732.21	874.661	813.807	728.192	277.728	480.368	515.548	529.525	744.164	518.219	483.85	541.193	957.872	953.635	930.027
M1154T335_1			39761.5	35291.6	36652.8	37151.3	34623.5	33968.1	34621.5	32817.1	37463.8	38558.1	39349.2	39084.4	35614.3	37319.9	43840.7	41668.3	43362.4	43362.4	43226.6
M1154T335_2			20768.4	19469.9	19280.3	17728.1	21982.2	19856.9	19549.1	22502.5	21601.9	19359.8	22689.2	25100.6	21757.4	19877.9	25440.6	24171.4	24255.6	24122.4	24202.6
M1159T336_1			8423.74	9550	7605.01	8912.12	8584.79	8920.51	9129.81	10415.4	8109.78	8593.47	10164.8	14826	9446.67	10911.6	10321.6	13266.2	12328.1	11741.7	13751.2
M1159T336_2			4809.64	6259.86	5808.32	4992.29	5133.5	4966.65	5097.47	6156.83	4899.46	5851.27	5886.43	6571.08	6088.27	6699.44	5876.97	6139.18	7115.34	6989.38	7116.56
M115T167			734.14	638.071	554.139	1043.27	506.883	1049.22	441.513	1044.8	817.762	702.568	675.845	824.852	951.538	7097.52	552.306	866.445	3182.47	1883.36	1783.16
M115T229			2276.65	2616.13	2550.41	1747.18	1723.68	1307.59	1669.04	5351.83	2229.84	3300.14	1818.57	1961.15	2205.48	1654.81	1584.33	2305.66	2832.19	2856.17	2832.18
M115T257			2349.65	2228.98	2727.52	3305.2	2398.33	1728.63	2766.76	3470.46	1928.69	2232.4	3227.98	2938.52	4115.26	2979.59	2771.81	3196.38	2425.27	2411.87	2523.14
M115T274			2191.66	1673.89	1298.94	1033.46	994.424	909.807	1037.73	747.824	824.812	886.772	1346.76	794.555	963.112	1353.73	2030.58	1105.64	1039.16	983.1	983.898
M115T289			1653.12	2934.61	2744.82	1534.85	1585.23	1378.19	997.82	5941.52	2171.75	1639.98	1100.59	776.614	973.88	1385.4	2207.56	1493.75	1753.4	1743.35	2124.41
M115T291			1610.51	3787.19	1779.58	2495.14	3607.04	3236.45	3443.92	2201.36	2821.47	1599.01	3690.59	2315.55	2234.24	3472.87	3617.98	1990.17	2926.96	3089.78	3088.29
M115T30			18489.6	16091.2	22717.8	12556.5	19776.7	20997.5	16263.9	15754.1	24411	21460.2	25253.9	14171.6	21188.3	23058.8	21768.1	23479.5	26351.6	24806.4	24794.6
M115T301			1671.62	1814.93	700.431	1777.92	1082.79	1317.01	1574.51	1575.66	2295.08	2470.91	1085.21	1221.89	2523.34	1296.53	1258.73	1301.66	639.775	694.995	695.101
M115T33			3581.41	3860.32	4370.2	4608.18	4047.55	5552.16	1744.37	3844.05	3108.15	7214	4817.17	5571.48	5059.56	3566.59	5446.23	4062	9120.33	9412.96	9066.74
M115T345_1			3904.81	3803.45	4356.28	6924.28	2631.22	3073.27	3408.08	5533.19	4256.48	6078.88	6419.01	5201.93	5845.97	5017.94	6114.62	5037.09	6405.32	6404.81	6292.86
M115T35			5105.2	6187.63	1207.9	6253.41	2099.09	1806.96	5895.81	3006.01	3819.43	2939.72	1999.21	4285.9	1896.86	5613.45	8856.87	2942.58	11440.6	11384.1	6791.52
M115T389_2			22564.2	14631.3	21253.1	25389.7	17836.2	16853.9	13391.2	30060.9	15780.2	19709.1	18601.3	18856.8	27352.8	26400.6	19533	24945.3	21126.2	21126.8	21068.4
M115T503			28903.7	42073.2	62798.8	164121	31229.3	39592.3	38095.4	17408.4	9789.81	48679.8	39691.5	37003.1	33253.2	49503.4	38445	22198.3	45974.2	45983.3	43343.7
M1160T336_1			2591.06	2869.29	2664.55	2022.32	1953.48	2298	2570.51	2662.56	3515.83	807.372	3105.99	4528.2	2412.99	2531.77	2720.71	3243.92	3382.78	3196.7	3184.67
M1161T332			5803.83	5685.49	6323.39	8012.94	9149.86	5794.77	10678.1	2723.1	6169.57	12561.5	5579.06	6759.51	11641.7	6343.11	6501.84	6472.18	6865.46	6710.38	6866.25
M1161T340			695.833	292.1	678.421	251.07	888.669	738.515	724.494	417.509	884.937	413.701	809.653	798.835	1071.09	791.917	750.616	740.877	806.56	789.591	760.729
M1163T339			493.491	1403.77	1380.71	664.801	780.246	1263.16	708.97	1296.06	700.993	2517.87	931.088	1538	1236.67	1153.73	1828.81	1381.04	1982.13	2152.45	1993.32
M1164T293			3951.74	1436.52	2125.88	2981.95	822.381	1019.48	695.698	5262.89	440.288	2331.37	928.353	311.235	461.223	632.258	1226.68	598.05	1288.85	1242.48	1241.16
M1164T295			868.59	942.877	802.803	681.121	243.686	350.63	275.593	501.562	750.266	815.643	1145.45	1378.38	1024.22	1270.1	775.637	648.607	1625.7	1625.87	1509.97
M1164T335			4066.25	3363.39	3076.78	2547.51	2443.76	2779.44	4522.07	2853.74	2308.29	3272.22	3928.17	3345.22	1795.58	4254.62	3644.5	5211.52	3353.29	3031.03	3343.38
M1165T333			1777.87	1927.01	2172.51	2992.36	1495.01	1882.75	1838.38	1903.87	3005.81	2837.68	2524.39	2500.84	2804.48	3441.95	2661.45	2801.49	3488	4015.8	4155.13
M1165T336_1			2652.41	1888.91	1413.62	868.548	1706.3	1183.75	2317.39	1564.29	1047.06	1304.44	1111.88	1855.62	1349.03	1834.99	1531.24	1112.08	1747.08	1719.03	1626.21
M1166T294			973.091	808.769	659.733	633.348	179.996	382.594	294.389	780.903	670.431	578.083	957.541	1138.69	1087.23	1194.19	929.752	541.111	1427.71	1506.26	1427
M1166T333_1			29199.1	25012.7	20918.9	27525.2	27323.1	23778.4	24845.2	26899.7	27745.5	26985.5	28766.6	28653.9	28830	30776	28642.6	29878.1	30086.6	30785.3	30782.5
M1166T333_2			14609.4	13413.5	14266.4	13635	13460.7	13274.3	16209.5	14743.7	16763.2	17202.7	18459.4	13800.2	15057.1	15464.5	12162.1	18985.2	17419.9	17184.8	17420.8
M1167T333_2			2212.66	1727.38	2410.53	2731.58	2160.31	2564.25	3128.76	3365.06	2796.24	2624.59	3113.3	2398.64	2165.98	2589.31	2397.47	1762.51	3428.11	3427.06	3332.72
M1167T336			2067.29	1563.7	1674.62	2136.68	1349.76	1790.16	2118.33	1991.5	906.034	730.311	2368.1	817.996	2424.03	2082.97	1968.2	1811.6	1843.3	1846.63	1732.75
M1168T575			1740.57	4088.69	2303.24	1159.07	2090.85	1761.49	1467.21	1803.72	1663.37	2218.69	1884.98	1728.9	1485.75	2289.75	1962.35	2300.26	2047.08	2048.65	1696.99
M1169T567			518.583	2025.71	1075.72	639.562	420.434	821.824	1145.8	1393.1	2711.46	1266.75	1158.49	1151.03	675.454	1267.71	587.669	1192.47	1289.28	1286.9	1286.9
M116T110			4405.74	3635.8	5500.11	7921.5	2409.54	3848.71	2624.53	7883.33	7432.57	6651.43	6757.99	6734.9	6966.08	4599.38	6202.33	5232.92	8604.83	9230.76	9250.04
M116T182_1			3572.18	2164.69	854.251	17362.4	965.606	694.992	4473.11	7891.02	4711.13	7124.37	5047.58	1021.6	1151.76	1005.61	1858.67	1349.78	2132.5	3328.4	2088.63
M116T182_2			30886.4	18076.9	14281.5	18691.5	8916.86	18433.9	8428.51	15137.9	2342.66	2643.96	2334.38	2226.85	2441.57	2447.74	2268.08	2235.24	6467	6336.15	6467.11
M116T185			2223.65	2547.09	3785.09	24470.3	1649.13	6380.06	2359.32	10512.7	5973.2	7731.2	7546.22	7016.81	5403.95	6194.63	4307.28	4729.09	7033.05	6718.06	6715.43
M116T198			1782.06	1890.24	929.606	1627.25	1224.42	983.205	1402.38	1339.38	1051.65	1905.13	2580.39	2046.06	1588.44	1665.7	2758.7	2353.17	1602.94	1702.3	1604.72
M116T275			753.403	775.125	568.377	4499.18	913.89	5447.46	1310.65	3357.28	801.622	7087.33	1227.22	690.874	840.717	4795.17	6049.77	6500.61	825.345	823.862	863.273
M116T28			1224.91	869.844	1438.74	529.277	1574.73	3448.73	954.208	2583.6	734.187	1312.43	758.572	1362.75	2076.15	1032.52	1638.61	2695.94	1473.67	1510.46	1510.46
M116T284			9665.93	2899.71	6719.33	4273.68	609.897	1511.94	705.634	3179.03	2447.27	1864.11	2016.55	690.423	1746.92	2582.42	2337.71	2701.43	2686.86	2699.12	2679.42
M116T310_1			1311.53	525.068	1205.54	2699.26	1237.22	1426.15	825.092	2215.46	548.94	1404.3	1430.22	1101.54	2485.97	690.551	1560.45	1832.52	1704.64	1869.51	1708.3
M116T310_2			254547	160950	226230	920710	152151	162918	109256	566729	184673	209969	177899	182422	219915	205574	154614	188275	487511	487511	488085
M116T376			671.54	499.056	516.148	4283.38	321.821	716.43	381.166	2148.86	522.124	819.446	909.723	522.584	2103.16	1342.74	613.777	626.183	866.155	902.184	866.134
M116T389_1			14407	14279.5	14445.3	18505.6	11751	11701.7	8818.24	28214.9	12826.9	12459	13184.4	12796.7	18108.1	16530.8	12442.9	14298.8	15545.5	15544.3	14965.6
M116T411			9356.14	9322.96	14994.4	16843.1	6201.45	6737.47	5517.47	17463.7	6710.27	7421.87	13011.5	8471.88	12797.9	10033.8	6791.99	10834.7	10068.8	10207.7	10272.2
M116T48			9470.42	5390.03	5924.42	3065.92	5683.2	4178.53	3633.85	5340.56	1589.85	1705.63	2657.19	3718.73	2452.34	4031.84	2626.62	2901.23	4473.51	4205.38	4208.44
M116T505			313856	242657	370676	735861	417033	350501	338234	505130	325038	387065	371676	373552	321467	450445	383241	375717	361897	354847	361850
M116T523			1550.89	1678.6	2359.86	3299.68	3339.02	1310.51	597.389	3264.6	3330.08	3391.12	4491.34	2116.65	6543.73	4016.65	5884.17	8033.25	4400.78	4552.32	4394.76
M116T582			17968.3	19689.9	15667.8	31140.3	17553	17012.7	7185.47	23608.8	12841.2	16139.4	14786.8	13859.7	9626.36	10495.1	15135.1	9703.33	31848.5	24698	24861.3
M116T77			8718.22	2957.72	5122.37	4409.14	968.133	2878.56	1365.45	6051.78	2509.71	3099.41	3510.82	2643.59	3396.17	3420.44	4032.2	5165.73	548.716	379.81	551.475
M1170T336			1207	1905.72	1722.56	1345.36	1357.39	2443.39	1766.62	1871.43	1313.63	976.2	1902.26	1437.51	1635.85	2146.81	1243.32	911.518	1958.67	2097.39	2100.13
M1171T336_1			240291	220613	216742	231530	229614	221671	220648	223396	218105	221739	238708	253557	238711	246143	242283	253014	264807	267545	264047
M1171T486			3799.23	3560.65	2757.4	2901.31	3715.11	2034.77	4033.49	4095.42	2664.13	3727.4	2866.82	3002.22	3524.12	2881.04	2996.41	2070.01	3139.6	3475.36	3477.67
M1172T336_1			39950.2	40154.2	42880.2	39440.2	39324.3	36788.7	39635.7	41345.9	37183.8	35789.1	40440.6	46953.4	42071.3	40296.1	39186.5	47812	45489.9	45492	44470.7
M1175T192			6778.13	10216	5598.58	3821.24	6624.99	5424.24	8044.88	7517.36	8290.29	8235.59	8812.89	11420.7	10706	9097.53	11732.3	11515.3	12317.1	11757.1	11746.1
M1176T334_1			4000.23	2568.59	2356.88	1548.47	3010.89	2228.98	3620.86	2236.26	2012.89	2563.22	2787.71	3225.81	2707.26	4037.8	2508.51	3288.93	3250.12	3153.48	3312.22
M1178T333_1			11344	9465.77	10617.5	14746.1	9472.07	14695.4	9963.34	9639.87	13251.7	12576.8	11474.7	5230.88	11783.6	16606.3	10171.5	10618.5	12062	12217.4	11144.1
M1178T333_2			6109.84	4275.67	4845.19	7574.53	6658.42	4834.26	5706.73	7428.55	5541.64	6797.65	7172.46	5992.05	6389.55	6180.07	4973.12	7638.46	6387.88	6248.25	6388.08
M1179T336_1			5467.19	4447.7	4992.56	6483.24	4746.8	4926.42	6062.54	4220.69	6759.37	5811.95	4786.26	6449.29	5885.9	5822.84	5809.11	6750.1	6238.51	5770.56	5762.23
M1179T336_2			3458.61	4278.13	5125.21	5927.02	4966.14	4588.58	4724.72	6225.27	5661.21	4707.62	5337.5	6243.36	6009.26	5176.53	6910.15	5301.34	6002.13	5865.28	5658.27
M117T239			1863.3	1632.66	2016.45	1635.85	1924.26	1830.28	495.612	1808.08	1010.48	2149.5	1640.65	2528.29	2398.86	1986.02	1665.58	2472.46	2306.67	2307.26	2231.51
M117T263			5379.67	4012.82	4885.35	5292.54	6173.93	4293	5140.89	2718.79	7938.74	5592	9056.38	6455.23	9066.01	7794.89	8406.19	7001.66	6607.88	6463.94	6464.88
M117T272			1499.91	1341.5	1319.24	575.898	1776.75	1006.41	1460.38	859.61	1897.34	1530.65	892.509	814.427	1640.77	1567.1	2465.85	1567.23	893.925	1001.31	1016.77
M117T328			19228.8	11177.2	9981.97	12898.7	51124.5	34958.2	30105.1	5532.26	57608.7	54962.4	43221.5	39702.3	13371.9	26087.2	22869.9	27690.6	17521.7	18274.8	18269.9
M117T33			14507.1	1455.28	10947.1	15386.3	10679.8	11355	15521.6	17519.8	18952.7	16510	11590.3	18949.9	14451.1	13026.3	13120.4	8964.01	6237.16	6194.27	7598.04
M117T360			4657.93	5249.82	6223.32	8993.28	4482.83	4951.72	4465.24	3825.22	4605.65	6084.17	5953.01	5174.84	3577.67	4970.26	5568.68	4460.72	6061.16	6061.64	6123.81
M117T51			1504.34	1657.15	1463.52	498.524	1541.67	1560.85	1858.64	1479.52	1723.66	1793.48	882.767	3227.03	3587.87	4621.48	2613.65	3125.58	1533.99	1422.7	1427.59
M1180T295			922.216	787.708	530.133	484.439	207.712	303.155	222.894	467.548	632.469	641.34	1122.53	1282.46	1162.53	1049.7	534.051	594.625	1408.52	1408.77	1357.24
M1180T336_1			2912.61	2989.6	2201.14	2781.46	1782.82	3112.65	2709.61	2151.59	2946.42	2108.54	3557.97	2764.28	2098.11	3115.34	2672.47	3742.14	3378.19	3383.43	3673.89
M1180T336_2			1541.8	1826.21	2185.68	1997.87	1727.22	2038.37	2144.68	2303.93	2197.07	2245.74	2756.17	2629.51	1793.87	2531.57	2337.5	1614.24	2593.29	2593.26	2559.97
M1181T334			5912.95	3694.74	2540.99	4091.13	5924.44	4902.78	4881.62	3078.53	4266.07	4598.81	3397.81	4877.53	4141.71	4281.82	2971.42	6556.47	3838.14	3549.36	3833.55
M1182T295			534.911	874.818	432.44	318.903	189.28	259.072	118.978	434.426	773.508	627.964	981.381	1308.95	1351.26	1121.87	497.386	376.638	1173.4	1173.37	1231.29
M1183T336			44570	41954.4	43297.1	45768.6	45925.9	43640.8	41175.9	45320.3	43314.2	46852.1	51231.9	52232.7	48917.3	45076.1	48210.4	54632.9	51690.4	52450.6	51685.8
M1184T336_1			27869.3	26979.7	25906.4	29052.2	29295.8	28124.4	25201	27863	29767.4	29119.3	27873.6	30113	32559	28822.9	30418.1	32822.7	31782.6	31785.1	32610.3
M1184T336_2			15845.7	14555.2	14847.3	14960.7	15223.4	13351.2	13667.8	15119.5	13563.3	13209.7	18290.8	17705.7	16610.1	16757.2	16246.5	15151.2	17134.3	17141.8	16771.8
M1185T335			1189.58	1868.49	1479.25	1852.96	2026.87	2526.52	2251.23	1773.2	2293.85	1921.22	2138.21	2416.14	2047.27	2041.92	1579.32	2150.91	2199.26	2188.31	2410.92
M1185T336_1			4735.44	4698.5	4445.09	5987.13	5799.38	5492.7	6214.49	6588.23	5608.1	4007.56	5592.43	6747	5485.02	6462.44	5191.82	6000.67	6249.91	6250.19	6085.03
M1185T341			1125.13	866.496	971.207	565.545	1100.74	967.972	1542.02	832.088	1118.51	1452.07	1577.66	1270.31	1001.95	1243.07	876.983	1522.43	1493.45	1406.53	1397.19
M1187T335_1			3827.67	4644.62	3812.41	3958.96	3134.96	2552.47	3408.2	3111.49	4500.62	3585.72	4285.04	4865.21	4057.75	4008.81	2957.62	3908.53	4160.27	4160.02	4201.17
M1188T216			511.757	375.209	439.424	736.662	384.903	492.238	609.259	621.057	779.891	681.102	726.41	577.985	730.313	773.945	879.487	731.7	16.5516	14.5571	14.5577
M1188T333			1717.33	917.275	941.299	1015.1	687.356	844.878	565.629	934.485	1084.26	1320.83	1210.34	1319.59	1336.2	1487.26	1278.63	1220.98	1652.2	1656.75	1866.47
M1189T333			2486.64	2123.76	1909.45	1803.78	2586.1	2532.65	2275.49	2312.74	2403.83	2397.32	2515.66	2326.4	2169.72	2764.86	1963.21	2557.73	3341.77	3432.88	3453.81
M1189T487			2723.39	2912	1467.99	2490.46	2337.44	2510.9	1666.7	3201.14	1326.61	3617.67	2625.99	3757.91	3338.48	3060.35	2687.22	3083.54	3651.62	3363.79	3652.81
M118T239			2063.73	2304.22	2253.77	27216.2	2915.05	25056.8	2102.54	1703.07	2377.99	32710.7	90996.7	28533.1	3310.27	2546.8	28102	3173.9	2897.21	2896.75	2983.39
M118T255			72690.9	73568	66880.5	59275.6	66181.9	61667.8	101067	57007.2	76405.1	81246.5	114549	85793.3	73633.3	79182.5	70075	77426.6	116844	118710	118706
M118T256			10430.8	8120.28	10112.1	16949.3	7744.48	5951.38	6783.61	16060.5	6001.54	6522.54	7120.38	7591.94	10699.6	9231.74	7926.44	9744.12	7211.2	7806.33	7817.94
M118T270_1			16874.1	14051.3	13593.3	28281.1	11212.2	14342.6	8771.92	18329.9	16649.3	17435.4	15314.5	13598.6	16430.6	14893.8	9638.02	11268.2	19340.9	19343.2	18928
M118T270_3			4.01588e+06	3.52423e+06	3.45797e+06	6.74821e+06	2.4564e+06	4.3981e+06	2.12406e+06	3.97643e+06	3.72458e+06	4.59769e+06	4.19195e+06	4.3735e+06	4.0444e+06	3.92257e+06	3.00748e+06	2.75897e+06	4.79607e+06	4.79127e+06	4.79607e+06
M118T298			45136.8	40651.3	226510	453659	36205.2	36826.1	32204.5	66583.1	39407.3	42536	39507	37772	30735.7	26138.6	46114.1	67583.4	79419.1	79418.4	81017.2
M118T323			138572	191835	250808	76337.3	188616	229818	158277	237331	136915	118720	167987	162715	187672	179659	240624	117083	170817	178709	69096.4
M118T364			340109	443170	323034	106310	371878	379657	336170	100749	351481	351151	223178	316421	130477	361731	364827	398262	360772	330000	360256
M118T404			508412	380860	125217	381834	400522	382714	430469	336733	36087	229826	250189	407047	574056	419094	525486	239831	532523	493055	556888
M118T49			11131.7	4704.01	4504.43	7975.13	5463.47	7324.02	6821.85	8005.84	2836.47	3320.69	5854.16	7616.27	13700.6	18265.7	9121.6	12210.9	7344.73	7341.07	7823.92
M118T581			390986	105714	306533	332690	336594	337891	446704	279828	336810	85697.2	575731	334538	247343	333962	270552	331784	373986	337820	373522
M1190T332_1			3928.2	4241.3	4901.91	4727.73	3362.19	2492.5	4621.48	3798.19	7813.1	7492.12	5619.47	4752.86	9197.97	4971.06	5168.54	5401.8	8654.44	8656.48	6371.05
M1190T332_2			1446.67	1606.96	2091.9	2062.89	2253.34	1571.73	2454.11	2031.25	2387.33	2996.96	1941.39	1658.95	2223.89	3439.52	1779.45	2252.31	2115.71	2050.59	2052.07
M1193T29			489.699	730.881	1023.05	1056.13	366.398	224.959	628.174	425.002	716.67	302.555	1507.3	502.133	196.433	611.236	661.723	535.868	55.0402	55.199	74.6824
M1193T335			3521.49	2750.65	3104.74	4008.25	3056.64	3399.44	3753.65	3968.33	3951.55	4192.21	4157.73	3726.02	4881.21	4498.42	3277.09	4426.13	5403.44	5095.73	5085.77
M1194T212			3374.85	2864.55	2573.27	2682.84	1907.43	2260.64	2329.34	2243.61	1561.39	1836.01	2336.82	2919.25	2851.1	3011.5	2430.02	2669.07	695.55	717.072	717.282
M1194T228			4883.78	4301.69	4883.27	4541.34	4487.23	5487.34	5614.05	5989.02	5166.86	4736.39	6664.35	6184.17	7313.91	10768.4	6350.97	7657.52	4030.64	4317.53	3871.21
M1194T30			10163.7	8470.5	12269.1	14793.9	8107.2	10338.2	12940	8200.35	1568.75	9724.59	18205.2	9098.96	9754.95	8482.19	16981.7	11758.9	218.441	142.46	217.318
M1195T30			94230.5	95908.8	155340	96657.7	89288.5	101316	109430	89543.1	80358.8	69588.3	155453	98116	93020.4	100712	87477.4	91889.3	18939.4	18400.1	18951.4
M1195T335_1			152687	133042	131689	142227	140009	136323	140685	140522	134862	143896	157127	160739	149839	161661	150043	168770	166665	166665	165436
M1195T335_2			20090.7	17016.3	18500.8	20139.5	21631.5	19473.5	17340.6	18250.5	19890	23252.3	22750.6	22600.6	21353.9	20800.7	21235.6	21759.8	22233.6	22233	22778.5
M1197T178			7906.19	7063.61	6120.22	3413.98	6617.85	4631.86	5091.49	5764.76	6602.06	3729.24	3417.09	6619.86	4318.52	5353.89	4886.51	5113.07	3807.49	3810.32	3978.76
M1198T336			7126.49	6515.64	5951.84	5721.26	5988.01	8051.31	6434.51	6375.96	7778.83	6598.65	6285.32	7603.14	5977.02	5973.33	7112.99	8617.36	7158.11	7036.52	7158.83
M1199T163			6727.86	7323.55	5880.62	4174.56	5068.63	4136.54	2537.35	5271.43	4880.54	4171.02	1891.26	5861.19	6705.34	5591.36	6452.94	8143.36	3760.21	3967.53	3761.69
M1199T178			37344.4	32424.6	30816.2	15689.3	27656.5	29169.9	22060	22520.4	23958.5	15970.7	15915.1	29735.4	25220.1	22898.5	32052.5	30179.9	18868.6	18864.7	19280.9
M1199T191			2708.11	2282.47	4439.81	2868.88	2806.81	2585.1	2649.95	1253.8	5683.5	4518.1	6414.78	6927.93	3235.98	6465.27	4981.53	4470.91	4364.18	4345.51	4693.04
M1199T336_1			4695.99	5963.44	6422.51	4952.48	6160.81	6299.41	5442.73	5234.27	5520.42	6051.11	3777.46	6929.66	6447.3	5763.68	5807.66	8303.03	6932.19	6930.49	7086.05
M119T2			14437.7	3783.84	22502.6	6801.34	7053.12	8050.49	5941.29	6275.04	17892.8	2767.8	5573.12	5981.06	6468.89	6558.66	5129.5	18317.8	15623.3	15560.4	8521.98
M119T298			2827.18	1809.26	3191	9364.1	2224.06	3114	2531.47	7560.77	1669.24	1805.99	3172.46	1715.73	2879.18	2474.75	1542.64	2827.58	2293.02	2281.09	2293.02
M119T33_1			17642.1	17714.6	10628.4	5687.8	23044.9	18397.6	146627	215184	14813.5	219575	198410	17593.5	126939	15135.9	13119.4	16608.1	173226	177664	206820
M119T33_2			36970.8	38146.4	45757.5	37653.5	45054.2	43686.8	37925.4	45398.4	39767.3	42548.2	40015.4	42668.8	45249.5	40319.8	38316.8	42675	33739.1	31365.6	33772.8
M1200T228			1131.36	1382.93	1118.91	1042.88	1830.25	1435.04	1785.44	663.498	1544.27	1387.12	1930.82	1862.78	2036.44	1432.07	1845.69	1934.47	1021.27	985.413	964.769
M1200T30_1			7181.25	9900.69	14521.7	11875.1	8020.88	2847.46	10706.5	5431.58	8303.03	5450.01	15314.7	8665.75	7318.27	10143.4	7283.46	4933.97	2363.27	2280.09	2273.92
M1200T335			9465.56	7774.51	6492.34	7741.38	7817.54	6972.2	5768.77	7386.36	7065.74	8016.56	7447.67	7652.28	7303.42	8177.94	8115.72	10059.5	7921.48	7653.69	8174.39
M120T255_1			5370.96	3267.82	3245.88	8148.99	2968.93	2282.76	2708.45	5319.18	2524.88	2699.69	3528.79	2644.47	3853.56	3046.85	2758.72	2306.91	4159.62	4055.48	4158.12
M120T280			2642.5	2551.54	3672.82	4310.04	3088.77	3439.41	2598.07	4226.58	3658.71	4879.93	6057.93	4368.98	5677.58	5748.65	4632.75	3823.14	6841.24	6763.41	6940.68
M120T286			24118.6	17678.9	16447.7	24296.2	40662.1	34998.1	29134.7	24492.2	20640.8	20976	14878.6	21582.7	22699.3	18576.5	30242.8	27211	31935.6	31935.5	32038.8
M120T312			10178	8578.28	7808.24	18083.3	1848.41	12320.6	4866.79	10075.3	3131.06	8393.46	3033.24	3802.87	2611.17	2916.32	4301.59	2781.89	6818.34	6668.37	6817.34
M120T325			7755.86	4592.63	5502.45	14226.7	6358.23	6011.03	4812.16	9337.6	9981.81	9572.75	9624.34	7683.74	9893.95	8934.52	8418.11	7261.62	9299.47	9252.26	9251.84
M120T365			21411.5	12729.9	15397.1	32904.1	17544.2	13905.3	13762.9	26420	23281.2	21057.3	25767	19904.3	26590.6	25901.7	20836.6	19859.9	23315.8	23319.6	23126.3
M120T435			517.543	3270.23	1285.21	2741.84	927.119	2993.35	3046.81	2691.84	1145.82	980.277	870.264	508.185	865.495	1280.45	910.847	1012.15	2313.01	2148.44	2311.65
M120T48			1422.82	1053.5	770.049	1538.76	1026.03	1091.64	1968.78	533.166	716.959	830.98	1211.59	2588.21	1528.11	2648.94	2861.02	2347.49	1881.52	1823.19	1880.97
M121T101			1106.36	1245.37	1266.75	1304.08	970.333	1537.9	784.32	1380.01	1539.12	1553.81	880.316	1124.72	1910.25	1763.93	2122.99	1385.43	1616.49	1616.46	1519.97
M121T287			2479.72	1900.99	977.792	2261	1906.23	2614.27	2004.27	2285.73	2473.44	1830.75	847.301	987.998	1113.29	2547.66	1827.52	1065.5	1334.08	1351.98	1496.68
M121T291			1041.68	941.695	927.155	1052.17	2080.98	1970.53	2000.84	1804.58	2300.88	1347.79	5602.74	2983.96	2125.57	916.615	6117.73	3183.43	2560.8	2563.87	2719.56
M121T301			2449.8	1761.97	1651.8	2945.42	1464.28	1808.47	1775.9	2307.35	3175.17	1538.96	4471.04	2560.89	3017.71	2512.75	1887.76	1223.98	2204.82	2025	2030.5
M121T328			571.49	696.981	888.551	758.889	843.528	658.238	662.894	651.744	860.182	776.897	1531.45	812.809	840.133	596.753	458.202	615.793	962.869	939.327	996.466
M121T33			3521.05	2677.96	2575.97	3413.71	3889.25	3734.04	3057.83	1716.7	3506.93	3205.38	4195.04	6645.64	3377.53	4063.97	3844.75	3423.27	1334.32	1624.3	1632.52
M121T34			28683.7	20348.6	24603.5	21780.1	24072.6	16583	21168.6	19587.1	22773.9	23654.8	21460.4	28309.8	28169.3	27549.2	24389.9	25508.2	14872.1	13867.8	15923.5
M121T36			91077.3	100897	83765.9	84485.9	74300	101043	101362	129578	129103	117617	141591	181359	58783.8	51724.6	80703.9	88489	69919.5	67342.2	67872.9
M121T46			447.053	3563.17	2672.14	1426.27	3328.4	1285.5	854.952	727.957	2866.08	3058.06	3382.36	960.971	1657.43	1455.69	1396.42	1887.59	2588.21	2313.7	2573.8
M122T131			2214.19	1230.46	1097.26	1400.54	642.382	3330.62	505.223	1649.15	2449.6	2099.21	736.488	2912.98	3402.18	2710.78	1772.08	3376.1	538.39	620.073	527.651
M122T19			13960.9	14153.8	13589.5	14385.4	16074.2	19866.2	14755.6	16969.5	776.395	12536.3	17003.1	11726.8	7164.15	10804.3	14777	16502.2	15400.1	15065.9	15067.6
M122T328			522.149	685.612	392.875	878.456	1222.4	1308.4	1052.25	410.792	1339.4	1135.3	1433.41	1358.28	509.026	966.471	718.006	700.185	698.88	698.301	660.839
M122T343			1447.44	495.856	1871.38	6426.53	281.782	688.824	493.049	15930.3	1950.21	3898.88	2091.31	1483.23	924.493	554.265	1450.99	948.508	2796.32	2703.75	2796.06
M122T4			8285.84	9455.8	8257.09	8025.97	23747.7	6993.44	4643.3	7383.2	7659.62	8161.15	10618.8	8960.36	5085.73	2125.67	2617.66	7780.17	8226.86	8223.86	7949.33
M122T46			6168.22	4589.26	6108.16	4280.01	4137.54	6991.17	4678.68	3958.17	6155.21	3965.61	1341.29	1536.01	5271.72	5587.89	7180.44	6991.41	5677.09	4798.87	5148.13
M122T47			7617.44	4823.24	5611.42	4992.9	5225.14	7195.42	4240.43	7467.08	7560.85	5644.47	4520.38	14608.8	6387.3	7360.29	9904.61	7419.08	4791.49	5315.8	4782.98
M123T208			268.765	315.5	278.904	50.7248	419.495	1559.91	1036.54	46.1137	989.203	546.62	580.307	525.825	430.325	424.692	580.162	697.369	623.216	618.953	752.495
M123T298			4635.03	3282.28	5671.99	10277.9	2892.82	1955.94	2850.01	8048.61	3257.26	4750.17	4540.01	3113.26	3065.82	3405.92	3521.15	2431.39	3835.95	3813.98	4322.44
M123T301			2546.29	2015.91	2073.28	1214.4	2435.82	1830.33	2258.6	912.599	1407.4	1439.73	1688.41	1547.15	2405.99	1620.42	1278.75	1455.5	1706.17	1644.68	1706.12
M123T302			4839.21	1559.6	2016.63	2854.7	1061.65	1785.94	3283.37	1550.36	3214.76	2530.77	1744.11	2103.26	3623.71	4788.13	1611.07	1532.61	3308.23	3305.72	3744.25
M123T313			10846.7	12164.6	27395	4495.46	2733.32	4462.47	1321.01	18823.8	3839.38	5242.91	5647.11	3882.6	1346.97	3335.24	5738.02	4306.17	11568.6	12019.4	12021.9
M123T33_2			8768.21	3516.32	14066.8	4674.85	16053.3	7095.16	4833.35	4965.42	5330.54	6689.75	4010.17	5851.01	4558.47	4689.37	4350.29	7125.37	13696.7	13693	14409.5
M123T33_3			15240.9	12281.9	14241.2	12390.8	14829.6	11429.8	14433.3	10704.1	9914.72	16220.8	11031.9	17104	10940.5	11605.6	14669.5	17812.3	14847.7	14842.9	15549.7
M123T359			8644	6865.41	7100.99	13423.8	5387.09	11329.9	9029.37	8767.86	9168.64	6747.98	6201.53	5453.31	4894.13	5731.59	10633.8	8029.45	8667.48	8695.58	9076.26
M123T428			6357.91	13837.3	6922.27	12295.8	9986.26	11600.1	9788.07	19832.6	7321.66	19880	9424.4	6836.69	12871	5766.25	8048.51	17359.5	17171	14936.8	17094.3
M123T440			5656.04	13810.6	4998.38	7100.67	6728.61	6720.79	12614.1	6532.41	6652.55	6492.51	5621.21	5948.13	5886.49	6052.63	6306.27	6302.75	7076.96	7001.47	7076.92
M124T223			11811	12000	12790.6	10445.2	26979.1	4874.26	4714.86	14271.7	16840.9	18185.3	15945.3	15498	21186.3	20593.8	30711.2	11442.4	24129	23988.6	29626.7
M124T281			30629.2	23518.7	35746.7	22109	32227	7448.37	29603.8	31069.1	33871	23867.9	10895.7	58062.5	43335.5	17618.4	15518.9	34477.8	58897.2	56621.4	56594.9
M124T322			1959.21	1480.76	2763.18	1289.15	1102.13	996.118	1237.35	1451.68	1095.42	1747.1	976.644	1119.7	961.298	4233.31	5586.82	3017.33	1970.57	1985.06	1985.11
M124T371_1			1301.61	868.852	1083.29	1780.54	1344.6	1004.9	1120.18	1234.1	1509.3	1133.94	1471.48	1613.18	1231.76	945.377	963.247	1047.39	1158.13	1153.64	1070.58
M124T371_2			3123.96	3203.46	1993.34	3092.82	3403.81	3643.97	3132.43	4907.36	2318.15	2519.58	3237.13	2536.72	2596.79	3395.36	3613.27	2360.95	3070.82	3070.58	3126.62
M124T375			94990.3	403122	159057	65579.2	346262	42034.2	61342.2	111032	583488	225948	530298	531207	163529	113065	133988	176830	276673	280341	337870
M124T42			62075.3	62622.4	78537.9	50871	77804.5	56019.1	40157.5	37403.5	44527.3	49341.3	35970.2	46201	56930.9	51609.4	51849.4	76034	47267.7	47255.1	49883.7
M124T47			3495.79	2387.96	2656.91	698.371	4773.06	7964.79	5961.61	5276.05	4825.23	3125.94	2764.2	8898.33	3382.18	1788.54	3610.22	5176.67	3954.52	3739.58	3745.39
M124T521			638.542	868.733	1259.47	2283.18	271.632	348.335	317.013	803.29	693.067	1012.1	872.904	770.274	992.217	1135.93	1552.85	1115.2	1253.51	1253.45	1284.18
M125T15			69326.3	81787.2	60139.6	48564.2	38045.4	50338.7	48039.6	58736.1	61889.8	93697.2	55201.1	94562	27149.6	70013.8	90192.2	59679.3	58848	61727.2	61763.8
M125T179			868.51	4612.01	4975.7	6467.45	4427.18	4714.04	3499.45	6353.14	4570.56	2929.89	3633.47	2551.48	1888.56	7556.9	3690.96	5185.05	7936.07	7586.75	7605.19
M125T237			952.694	1094.61	590.944	549.936	853.048	691.837	526.26	963.536	1302.45	873.299	974.665	743.416	1790.29	662.12	1399.06	1538.66	927.225	897.811	926.907
M125T264			1956.39	2542.94	2491.34	3006.06	5037.52	1459.92	2646.37	925.379	2471.97	2188.53	2650.24	3402.73	4255.77	3611	8472.71	4070.88	4979.69	7410.89	7388.9
M125T31			880.381	1234.22	17414.9	1824.26	4126.98	3712.5	1620.23	1149.23	1860.58	2326.1	2160.72	2441.87	22432.1	2060.66	3577.78	2528.8	12564.8	12769.9	12563.6
M125T321			13652	10391.9	9277.71	6047.15	14460.8	11272.1	6417.12	10086.5	11163.9	14822.3	7918.82	15513	12394.7	7764.74	14161.3	14836	15415.1	15433.6	12515.7
M125T322			2191.88	10310.9	1692.64	7746.82	11101.5	1101.13	1808.38	1550.03	13235.5	3915.79	3066.81	5545.82	3442.37	3375.17	2213.79	1731.19	4062.63	3922.26	4318.29
M125T33			12608.5	10396.9	10531.3	13841.3	14953	11411.1	14047.8	14717.1	14541.6	18403.8	16344.5	22287.2	13749.6	10956.2	16196.6	14700.2	5813.47	5853.14	5813.5
M125T349			35843.5	29834.4	29675.1	42750.2	33215.3	32419.5	27426	33835.2	18842.7	25231.1	27356.3	29713.4	40756.2	36341.2	31305.2	35918.4	30575	30597.7	29854.7
M125T376			10003.8	19011.9	17460	8261.36	18849.3	5377.32	6531.87	7382.6	10487	9233.28	28700.8	60236.4	9427.36	8723.97	7481.74	9882.86	10553.4	10554.8	10394.1
M126T107			2168.92	961.727	1794.58	2650.95	1565.87	1812.87	1235.1	1949.78	1019.51	1831.05	2517.7	2556.42	1284.18	2224.09	704.634	4382.82	457.388	1448.94	1480.68
M126T200			19302.9	14350.5	17082.1	23242.5	10221.5	42811.6	9987.77	32168.1	10012.5	14000.2	14927.7	11192.7	8276.96	11244.1	10810.3	10566.1	13527.2	13860.8	13522.3
M126T234			9499.71	5165.8	6960.06	7170.88	4021.91	6003.03	3914.82	5742.39	5065.79	3062.11	5787.24	5978.62	10834.5	9719.45	9205.59	10768.3	11066	11107.2	9584.08
M126T255			1930.89	1193.36	1476.56	4852.76	1335.73	1420.32	1410.79	5106.69	1253.28	1335.91	1770.65	380.856	1540.56	1271.08	2026.28	2036.92	2147.56	2026.2	2020.76
M126T270			16025.2	12411.2	1283.17	6233.34	14056.8	13924	9830.53	9514.47	8682.1	10153.3	12704	10074.9	6948.56	8684.23	11255.4	5929.45	10435.8	11096.8	10546.2
M126T286			13883	12824.5	16285.3	58874.4	12014.8	22860.5	9997.07	18956.2	19984.3	19588.4	29270.3	24913.9	14920.8	8975.54	10576.6	25151.2	37970.6	37818.5	37970.6
M126T294_1			7223.66	5055.94	6232.1	3819.57	4681.68	4515.64	4364.97	5895.23	3770.46	5313.95	3297.53	2852.64	3081.26	3245.64	4479.13	2876.58	4756.21	4625.58	4761.1
M126T326			29359.7	30508.9	37122.5	51419.5	24085.4	27415	22713.8	51470.8	44014.8	57179.9	51746.2	46828.3	44014.3	62258.8	41761.7	99905.1	81720.6	81720.6	80248.6
M126T361			29254.2	19438.5	22816.3	75072.1	13080.9	9124.19	13750.5	86588.1	6122.91	18584	12726.7	9472.97	12604.7	8736.77	9860.93	8133.71	12273.2	12595.5	12270.4
M126T377			16353.5	10678.6	13762.2	19134.4	7553.67	4931.37	6322.95	9632.87	18183.7	17486.8	19847.1	19233.1	19082.2	20832.5	19023.5	19184	19134.5	19201	19107.9
M126T510			3013.2	2118.72	5672.79	6467.35	3614.06	8497.88	3338.12	3844.7	2247.23	1693.2	2833.81	5507.06	6502.68	1644.74	3484.48	7216.65	3916.09	4094.59	3916.84
M126T58			3129.77	1183.9	1091.71	10219.1	822.034	4519.47	1116.69	1339.6	844.116	1596.42	1054.62	2702.1	1616.35	2457.79	1343.1	799.6	1314.83	1272.75	1544.71
M127T220			2628.47	1907.48	2583.4	3881.47	1779.26	3063.71	1892.98	3103.22	788.274	714.715	904.652	867.901	1860.08	801.243	2346.76	2270.66	2123.18	2077.41	2076.94
M127T242			2332.2	2545.08	2551	809.09	5654.04	2678.06	7524.09	4268.37	3501.43	2674.88	5127.81	3028.94	3546.5	3658.16	3325.86	4197.11	3481.27	3543.77	3544.73
M127T302			5605.71	6994.31	6493.45	16204.2	9098.97	2656.73	4299.63	15532.8	145.265	3139	2578.79	3949.02	5059.84	2920.15	4941.56	5787.77	5914.19	5914.24	5990.02
M127T322_1			6955.44	5637.03	5138.69	9870.74	3871.72	6890.85	13402.3	6106.67	5051.2	5079.55	5198.75	4565.99	3366.13	3417.84	3327.51	30342.9	5931.36	5929.52	6045.05
M127T323			13300.9	7400	30329.3	1881.71	29221.1	15743.6	20680.4	73791.3	33552.3	32481.6	48647.2	68516.5	82378.8	89065.2	49025.7	44031.3	90948.1	91050.9	76458.5
M127T34_2			3506.1	4279.34	5135.7	3907.47	4551.31	5085.36	2820.17	2572.73	10185.5	10021.6	2648.62	5648.26	3442.76	4988.55	3789.83	6108.75	7481.24	7633.25	7479.79
M127T355			2693.22	2107.81	15663.4	2944.67	18523	4449.5	1288.71	17846.4	2864.46	3185.95	1862.72	2303.77	1549.66	36390.5	1650.88	2532.9	2056	1973.74	1975.3
M127T358			44577.6	27919.7	43832.7	3419.65	21772.9	24655.1	23311.1	29828.9	46985.2	28787.4	78073	53301	60719.9	61698.6	85506.2	82058.2	60024.7	59998.1	54269.8
M127T387			12543.1	6969.24	19222.5	2234.21	21646.3	8716.28	11649.4	10269.8	26059.4	17911.8	21510.4	27561.5	20367.2	36524.6	31070.7	24313.7	18452.3	18417.2	16847.7
M127T410			920.291	656.026	1168.8	2419.39	962.42	2430.19	863.01	1679.33	1479.84	1014.97	989.241	694.887	1079.53	1446.02	1129.3	972.277	1121.6	1141.33	1120.74
M127T508			28213.4	6429.61	17101.7	1717.24	17083.9	11245	10261.3	28184.8	8590.46	12080.7	19554.4	17911.3	16121.1	19542.3	18670.3	13472.1	17916.7	17888.1	19750.8
M127T86			1932.74	1746.99	3074.64	2966.41	2190.79	4230.17	2018.71	3493.36	1741.52	1285.59	993.615	1910.68	751.576	3291.35	3749.29	3129.51	2445.23	2978.56	2823.85
M128T120			80125	69762.2	71161.4	100481	86738.5	103667	77699.8	87844	97344.2	106975	86203.2	107212	117065	118308	130727	151413	7716.98	7211.32	7201.45
M128T199			1858.42	1674.46	1873.95	4768.47	1584.17	1592.65	1415.4	4213	1363	1733.16	1860.75	1343.14	1904.61	1292.74	1164.98	1600.05	1371.81	1367.83	1218.2
M128T225			6628.94	2541.68	2658.15	3318.89	2284.16	2244.29	2062.16	10654.9	2232.46	3285.08	3346.16	3957.03	5529.64	4614.45	2573.31	3877.66	7556.49	7602.57	6763.78
M128T239			445.163	473.882	403.7	1224.47	596.824	565.75	392.16	252.459	624.969	759.911	514.462	597.117	677.484	409.747	408.981	752.08	694.063	682.719	694.102
M128T359			3268.88	2037.83	16588.1	30738.1	1235.23	1847.91	1026.29	17788.8	534.657	937.48	21202.8	15645.3	22986	37768.7	722.144	891.988	21722.1	24055.2	21696.5
M128T434			46478.7	19405.8	39261.1	43669.9	42304.5	20131	18656.4	33196.9	30971.9	25615.5	22909.2	29603.6	43870	46913.6	32683	35330.5	29107.7	31432.7	29108.3
M128T45			10820.4	6620.39	6624.29	8870.54	9806.77	12531	9687.4	8707.38	8432.92	7134.92	6503.27	12288.3	10748.7	16399.7	12397.1	12229.2	5461.68	5454.05	5357.78
M128T47_1			4247.03	2075.88	3336.65	3211.61	2483.21	2018.56	10207	3463.24	20870.1	25980.8	21766.6	26529.8	3082.3	6753.88	4785.66	5598.56	10163.5	10444.7	10445.8
M128T48			2373	1218.18	949.505	2766.58	1066.34	938.256	1700.01	683.218	789.263	1238.57	1063.18	1918.8	2847.44	2144.96	2839.98	2980.95	1554.67	1274.56	1546.68
M128T510			10151.5	9662.12	10598.8	1782.61	11165.2	9499.68	9208.64	1964.65	1696.93	4564.32	2906.38	1852.35	18376.6	1563.47	2144.87	1572.76	7397.53	4714.33	4007.82
M129T160			5987.95	6653.42	5921.23	13057.1	7017.04	5727.11	9962.93	7767.1	10902.7	6434.02	12880.3	12783	15721.7	12593	6010.4	8642	2462.61	2366.58	2445.34
M129T230			66694	60027.6	57463.1	73596.6	50419.8	38488	40377	77987.9	49150.8	66529.2	45905.1	49537.8	48055.8	54572.1	58877.8	56420.2	62368.5	61545.2	62083.1
M129T258			1255.63	855.411	820.258	1012.99	1259.6	1042.93	1621.95	1214.87	1442.2	1604.65	1056.66	1050.81	1558.64	1924.21	1018.86	1222.12	1270.97	1186.56	1195.33
M129T332			552175	503769	528489	499524	523108	531561	516662	489550	557326	550833	547549	539720	567156	569140	567989	547700	602383	595181	596413
M129T339			2142.62	2139.49	1519.43	3241.93	1157.4	1870.3	1924.56	1845.4	2299.27	1809.23	1498.95	2732.06	3036.73	3253.41	1617.42	2012.08	2294.56	2420.05	2420.37
M129T35_1			32989.6	32205.8	27171.7	28050	25219.3	23478.9	28541.1	39612.2	44076.2	42228.6	34936.7	48358.6	25812.9	17670.4	23836.2	28272	26788.3	26000.1	25951.6
M129T357			5513.58	5905.69	4565.7	8275.02	9354.63	4522.13	10022.4	4187.78	3581.26	3197.69	5846.5	7156.24	4823.35	7773.72	5576.43	5934.2	3789.9	3789.82	3760.34
M129T358			28401.8	22203.8	37058.1	30386.5	29268.8	28359.1	30838.4	88767.8	23010.7	21700.9	19933.8	18538.4	20773.7	32065.1	16523.3	21057	28799.5	28319	28315.7
M129T386			2832.03	4952.69	3272.74	2960.82	2269.04	3373.79	2066.3	2591.57	2494.07	2219.15	1856.22	2592.63	2305.33	3701.25	2478.63	2001.03	2697.18	3038.94	2687.52
M129T410			5457.97	5720.29	6713.58	5290.27	6970.12	4663.4	5201.74	2801.87	3394.52	4589.95	4813.9	4718.4	4385.41	4867.02	7097.72	5550.31	5547.34	5637.01	5519.46
M129T434			2475.91	1927.87	2498.15	2173.31	3080.84	1809.1	3432.52	2914.93	1921.08	3218.85	1196.01	1824.31	3344.03	3179.98	2912.93	1157.45	2595.96	2082.84	2068.03
M129T508			21059.6	23750.9	22433.2	66381.7	34690.8	28331.3	36020.5	58887.6	22331.9	25457	25549.3	30163.4	44486	36917.7	30751.7	32171	31818.6	31702.4	30921.3
M129T60			4381.57	3471.69	3931.15	4866.33	3972.96	4914.13	9060.32	4122.78	4052.27	3343.18	7576.31	3658.11	6508.05	7122.69	1979.13	7552.89	5883.14	6359.32	6356.19
M130T114			64401.4	115479	130068	65775.2	60691.3	108941	92993.9	107947	81403.8	104327	104245	155370	207396	166013	231756	333132	172214	180109	172445
M130T15			1001.56	14211.7	543.985	510.171	899.439	531.97	1009.46	949.271	861.665	439.367	408.796	490.364	530.547	559.135	555.086	459.376	546.217	524.352	522.727
M130T152			7333.85	6085.71	4885.72	10722.9	8146.43	8697.55	2018.36	6685.61	5557.58	7231.3	2215.3	13147.2	9024.9	9393.26	10039.6	13220.9	6818.9	7514.8	6799.19
M130T198			14586.7	9982.56	12819	18113.2	7670.63	20308.6	23028.9	17417.2	8762.24	7477.89	11964.1	9841.78	13572.7	8575.71	12127.4	17584.2	13456.7	10481.8	10543.7
M130T230			1950.75	1819.07	1650.96	1976.44	1560.52	1210.25	883.363	2299.06	1716.95	1790.69	1792.46	1281.59	1274.14	1601.06	1651.15	1983.31	2116.74	2096.47	2096.48
M130T256			9495.98	7905.05	8760.5	8160.21	8702.47	6870.39	6963	11182	8740.49	7670.65	12887.6	10661.5	9754.09	8654.15	9903.65	10905.9	9474.28	9483.78	8898.12
M130T257			2950.24	3218.76	3606.06	8252.12	4831.23	5514.74	5955.15	10641.6	6347.14	3398.19	4690.97	6138.08	5206.05	5939.82	2479.78	5056.01	4235.67	4151.85	4151.14
M130T271			6136.59	6997.61	7780.48	5891.74	9280.88	11219.6	21365.2	8630.06	12664.4	17745.9	6157.54	5179.59	6873.89	12065.1	13038.8	6357.57	9136.36	10496.2	8843.33
M130T303			1999.88	3591.47	3212.96	6833.51	3048.92	3081.69	38702.4	50649.7	2516.88	31977.8	4685.58	36676.9	27259.3	5101.66	26121.4	3343.36	13433.3	49910.9	49828.8
M130T337			5187.71	6501.83	4509.95	7054.81	5025.15	5717.24	5858.75	4203.22	6567.42	5429.98	6832.75	8034.26	6634.34	5356.52	5354.25	7884.92	5926.51	6112.54	6112.34
M130T361			8218.09	4967.32	6018.85	1.16075e+06	9401.6	4373.54	6741.02	14206	8570.03	11034.7	20547.8	12314.2	34882.3	27376.9	18121.6	15156.1	20700.6	15760.4	15894.4
M130T371_1			7269.22	4900.06	7092.86	9438.72	7239.85	7012.54	5788.64	8846.79	5495.99	6114.48	6955.22	6466.98	5712.42	7018.16	4980.01	5893.19	6775.08	6664.93	6694.16
M130T371_2			1.6674e+06	1.28991e+06	1.74417e+06	2.55457e+06	1.60559e+06	1.71247e+06	1.47144e+06	2.20548e+06	1.35327e+06	1.57461e+06	1.6156e+06	1.52665e+06	1.42417e+06	1.71887e+06	1.20017e+06	1.33406e+06	1.63823e+06	1.63531e+06	1.63857e+06
M130T386			522811	1734	9042.98	958.657	437343	8949.12	286718	14335.4	9734.47	245395	209092	9794.31	391305	22516.8	17270.2	20323.3	325568	326906	350689
M130T399			131360	99730.8	152003	235243	128805	132198	121384	156766	115497	132062	133717	123663	117206	131258	104010	115189	133853	131544	131522
M130T434			125217	104326	131379	164516	120590	144045	109252	121784	113960	114914	104676	118514	98320	106670	91627.6	101201	115854	115846	113726
M130T48_2			197825	154239	169465	193755	194719	164158	174571	166106	157863	111500	111159	208107	322602	249601	259899	306389	213773	213747	211767
M130T519_1			1418.53	3745.13	1491.81	10299.4	3481.19	1155.19	3363.72	2042.4	1614.29	6242.73	3377.18	3608.44	4242.64	3205.22	4758.55	1965.92	2299.89	1881.81	1790.32
M130T519_2			856507	779202	829177	1.99441e+06	192557	742799	710442	1.14832e+06	784745	1.00076e+06	1.0014e+06	1.0077e+06	1.49498e+06	1.646e+06	588814	1.47252e+06	1.2257e+06	1.22981e+06	1.22622e+06
M130T534			16.0968	3246.57	15.2976	10.4016	11.4067	2322.45	2108.21	13.3418	15.0743	16.7203	22.4786	24.5543	7.5344	8.65796	4858.16	5285.98	79.4058	69.9026	1407.16
M130T581			104405	217666	67264.9	78728.1	294655	91131.7	80679.8	194342	45858.2	119192	102886	134612	116676	49673.4	99445.2	143927	98207.7	98202.5	94855.2
M130T71			93719.1	78802.1	104106	99859.1	109401	84328.3	59071.2	112939	162310	104993	96378.5	130018	224860	127619	137317	172955	137967	137820	145233
M130T76			138962	1736.04	158466	10575.4	157060	5995.66	79756.5	8069.42	81817.7	56362.7	94643.7	118924	291221	15588.5	230358	21204.3	24309.8	23287.3	23294.9
M130T84			1624.12	1883.86	2153.56	3582.38	1416.69	5163.51	1568.65	2284.32	2899.1	3181.04	1836.33	95386.3	3224.27	3220.79	3481.38	3945.79	85955.8	85095.3	85771
M130T92			123740	49453.1	98968.5	67258.1	100709	80340.3	60029.1	132634	126144	75527.2	166378	280620	244031	134408	119523	171078	131678	131872	114477
M131T256			681.376	590.342	312.239	940.414	359.811	799.951	635.488	732.338	488.493	785.09	942.107	1377.68	1214.19	986.453	503.18	873.152	1035.16	905.8	925.708
M131T284			1942.51	1785.05	859.961	1323.31	2230.93	2234.27	1487.12	972.925	1080.11	1814.36	1335.84	884.801	651.949	2096.73	1862.65	2490.09	1246.29	1386.56	1388.53
M131T317			2422.27	4469.72	3672.38	2752.94	2097.95	4843.17	10431.9	5579.56	2784.08	5045.56	9244.18	4648.47	3874.78	3934.24	4414.35	10542.7	4213.46	4185.51	4088.89
M131T332			5427.12	2770.35	3366.6	4649	5771.27	3339.86	3090.45	4415.81	3138.9	3954.84	3324.82	4424.21	3406.82	4050.63	3357.79	3328.54	3351.29	3238.49	3353.28
M131T34_1			10757.3	16401.5	18872.2	19262.6	16437.5	14556.9	17120.2	17489.7	18720.5	16430.1	16485.7	24367.6	14910.8	13928.8	16334.6	17519.2	23224.3	24845.6	23219.8
M131T34_2			8971.81	18408.3	12384.1	7925.74	21075.4	11192.9	23043	8261.89	9594.1	13309.2	10895.9	19538	7232.38	10582	13017.8	10476.5	32699.4	32696	31448.2
M131T421			5451.54	14045.4	6711.27	15888.3	16254.6	5201.31	6027.83	4997.26	14382.6	18431.8	14654.6	15090.9	15273.3	15028.1	13148.5	14551.3	18646.7	20781.6	18614.2
M132T111			19500.8	15975.1	19896.8	18184.7	30991.6	21087.2	27084.4	16004.8	31718.6	19938	54967.3	26541.6	37061.7	31604.4	44534.6	37570	17173.1	18490.2	17142.7
M132T19			28373.2	25747.3	31025.5	28921.8	43333.2	26476.6	22852	30684.7	28296.7	26412.6	23594.2	31588.3	33713.3	26141.2	32035.5	24538.1	22273.4	12006.6	22239.2
M132T229			1481.3	1935.57	1120.96	3740.55	1307.04	1529.04	1416.76	4025.2	2071.58	1961.81	1712.09	2421.23	997.084	2030.45	1916.93	2646.33	2548.64	2570.3	2609.6
M132T255			1040.49	848.902	712.52	2275.43	1062.91	816.195	827.381	2149.65	55769.8	522.153	775.941	700.469	71093.2	57325.4	507.736	731.403	859.122	922.311	859.839
M132T256			8939.23	8393.39	10612.2	7988.34	9168.09	5550.25	7546.55	10961	7170.71	7174.87	8535.51	8660.73	10977.9	9353	9930.4	12487.2	8806.79	8806.77	8725.38
M132T261			982.742	928.261	1252.43	3202.61	676.957	448.973	937.914	1981.17	1061.4	1021.92	1429.13	1002.21	1371.42	971.341	1214.31	1001.78	1115.08	1114.96	1057.02
M132T273			135229	89878.9	127542	273122	97221.9	57750	94440.1	217344	110139	107100	135018	107847	152340	130067	141339	125996	147202	143606	143584
M132T308			796.184	1009.92	638.614	3084.16	2982.17	1022.99	1843.31	3108.35	1376.43	1201.15	725.512	977.596	882.118	1083.04	1009.52	1795.49	2932.88	2771.96	2933.03
M132T359			110065	93799.2	108789	183887	63873.9	72449.8	78849.1	187832	92056.1	175508	154937	100642	112214	102408	134600	104853	147430	147453	144504
M132T376			18959.1	15469.6	23450.1	24581.8	21490.4	13215	12837.8	24692.3	20461.8	26613	25579.6	21048.9	20202.5	15744.2	47512.4	32723.4	22327.5	21214.3	21248.7
M132T388			138514	10369.1	12039.2	18582.2	15070.8	8995.26	8929.66	17746.9	9390.02	15813.3	19262.6	11988.4	12485.3	16322.2	11548.7	9126.51	16760.6	16168.3	16186.1
M132T422			1800.83	1905.16	5335.35	2080.52	2278.11	10952.6	4379.89	2811.07	5622.64	1501.25	1400.9	3739.11	2488.21	5199.22	1699.76	1745.41	5305.63	5225.41	5932.45
M132T46			2420.8	7869.51	2133.71	1622.79	1142.63	1637.95	6263	783.76	7524.94	6101.66	3748.19	10177.6	7112.36	9878.53	9865.97	2133.63	5771.72	5732.07	4078.17
M132T48_1			41282	30531.4	47956.4	32964.1	37136	37571.1	27118.1	21456.3	38631.7	22586.9	27502.3	52741.3	113692	61960.3	85624.8	106489	39100.4	39210.9	39100.5
M132T589			3659.62	1581.73	8271.74	4404.04	2915.52	1663.49	1349.28	8764.15	3801.19	3748.87	2490.9	8488.68	9078.29	8309.21	3929.27	3257.27	9534.01	9069.82	9071.58
M132T92			14573.6	8780.76	20612.6	18461.1	15336.4	13291.8	11203.6	18328.8	23257.6	20440.9	22104.7	21550.4	46297.3	18138.1	21488.1	22362.8	20964.1	21281.6	20968.2
M133T231			1177.23	1063.38	1242.98	1868.23	867.82	724.035	597.779	1656.27	861.018	1199.39	1123.4	1241.36	953.834	1630.95	840.455	1394.57	1221.94	1231.31	1061.07
M133T239			976.888	1282.3	1092.1	595.413	1538	981.853	579.397	1169.96	1596.34	1417.49	1720.66	1591.02	1392.16	1578.72	1162.45	1827.43	1486.55	1611.41	1488.34
M133T243			512.187	453.882	602.769	575.618	931.112	743.808	600.72	490.816	1368.17	1008.59	1690.53	1097.98	1252.89	1454.55	946.332	979.556	1204.04	1166.19	1166.33
M133T256			291.119	425.29	364.54	408.357	384.012	277.293	375.877	396.976	2009.48	312.269	2660.92	460.013	428.7	891.037	371.077	550.35	1012.88	994.12	1524.72
M133T261			12897.7	15859.5	12452	38044.6	8036.18	4160.3	9942.17	25262.6	13666.9	12466.2	17392.6	12048.3	16350.4	14507	13061.2	10698.7	17541.5	17543.1	17320.2
M133T27			24317.2	18883.7	21421.4	9936.73	27607.8	38862.2	2770.21	26013.3	29226.6	22656.4	14815.2	25038.4	29583.1	22322.5	23768.7	34050.5	23309.2	26195.3	22785.6
M133T281			40346.5	22191.7	27377.8	112886	22454.3	17066.6	20801.1	78353.7	29346.5	33264.1	44484.1	32208.3	41252.5	41095.4	25185.4	27102.7	33159	33241.5	32619.4
M133T319			2168.45	1873.52	1423.02	1189.22	1180.21	835.267	1746.96	1600.81	2454.05	2105.21	1614.22	1773.07	1610.69	1732.87	1421.38	1376.88	1962.01	1963.56	1917.71
M133T322			8508.59	6580.93	12137.6	40910.8	3294.9	7707.44	3144.64	31303.6	4025.32	6720.71	3721.85	3287.11	3370.19	3556.74	3825.63	4346.84	11789.9	11711.7	11712.1
M133T33			13509	6995.34	9709.2	7439.75	12664.2	6904.15	11194.7	7508.03	6161.88	8265.96	7217.59	11472.7	7932.42	7883.63	6564.61	9799.76	10257.6	10038	10027.2
M133T389			3391.69	2217.46	2478.95	3956.6	3882.63	3200.82	3558.02	4063.17	2430.44	2689.87	3045.94	3390.45	4033.98	3933.48	2265.98	3626.74	3344.33	3344.95	3376.62
M133T434_1			2185.18	1241.94	2549.05	2874.14	1120.31	3774.84	1663.75	2186.96	2604.69	2635.48	2747.25	1795.77	2175.42	2086.03	2589.87	3563.72	4021.66	3700.17	3617.92
M133T434_2			2323.67	3014	2612.13	12397.7	1223.62	2423.66	1637.02	6187.69	1962.24	2668.06	2441.41	2198.61	2703.95	2147.95	1889.61	2285.55	2917.97	2727	2913.32
M133T61			12357.3	12593.8	8638.98	10723.3	7209.91	9498.91	8657.24	8247.53	9364.59	8760.93	9160.37	16915.5	34593.5	18643.5	19844.7	19192.8	9991.99	10015.3	7982.03
M133T66			1400.39	1690.08	1612.62	2371.91	2640.32	2451.31	835.371	3778.4	1495.89	1419.79	1182.75	2362.8	3511.7	3679.36	3188.71	2205.72	1428.72	1444.66	2089.68
M134T207			1005.33	1184.13	791.779	750.659	1052.32	776.16	1289.69	1446.67	1974.23	1150.02	1366.32	1932.76	2057.46	1175.85	1367.96	1198.38	1385.89	1385.58	1336.98
M134T238			1839.83	1525.27	1472.85	1146.44	1079.97	847.351	1414.41	792.154	1081.32	7281.7	1506.22	1043.98	678.385	5225.28	1291.63	1225.95	1109.74	1062.55	1109.01
M134T239			2777.99	1423.84	1721.44	1527.42	1773.13	1714.62	1637.47	1428.26	2052.29	2427	2362.31	1904.73	2256.48	1212.88	1341.78	2520.89	1887.66	1877.88	1887.65
M134T260			1792.06	926.107	731.117	3478.96	610.313	968.319	580.682	2426.9	1118.76	624.96	1707.73	1207.83	1399.48	1832.29	1126.7	860.658	1103.8	1162.73	1102.41
M134T277			1508.22	1033.84	642.549	1449.17	766.089	1382.34	1273.6	1306.59	1594.86	1575.89	909.228	1486.12	1190	1497.87	710.382	1320.21	1177.61	1177.45	1123.22
M134T342_2			154830	104934	105031	398489	71843.7	61783.7	52522.3	264810	64001.1	122077	93064.9	75214.7	88214.1	120165	69817.2	73741.6	100785	101008	100876
M134T399			4780.83	3949.92	1599.58	9312.17	1515.83	1838.11	2710.15	4337.08	1227.01	2339.35	1334.52	2227.24	697.564	1670.91	1194.57	1225.26	1913.67	1905.16	1988.87
M134T454			797.014	966.286	645.123	4035.69	484.984	778.3	434.486	1489.4	552.071	806.416	1007.71	599.706	579.925	756.922	487.001	571.274	858.841	874.467	858.816
M134T498			1822.16	2252.84	2311.05	14597	1851.11	3125.65	2423.99	1979.25	1964.7	3768.6	2536.74	1180.72	1344.42	1729.94	1727.58	2006.61	1178.71	1112.09	1390.59
M134T60			5145.28	2641.17	2958.63	6772.56	2637.7	5683.24	2403.82	2840.96	4345.67	3878.52	5472.91	3052.88	3761.33	3957.84	3771.08	4823.83	4233.86	4258.42	4233.8
M135T232			2760.54	2755.97	3301.3	2717.25	2412.28	1749.18	2815.99	2860.18	2778.58	2804.38	2577.17	2803.22	2390.59	2810.06	1915.41	2277.39	3038.05	3103.74	3038
M135T325			4634.37	3536.62	4046.69	3962.72	5251.99	4406.83	6790.11	3692.64	5084.26	5120.26	7250.91	5159.86	4428.5	4603.02	4506.04	5334.4	5338.42	5304.67	5273.03
M135T33_1			4282.34	4910.08	4516.45	1910	5957.71	5615.75	3235.31	4100.06	4782.99	4280.9	3376.08	5254.69	5588.62	4419.41	3319.18	6084.09	1359.13	798.839	1360.59
M135T332			1784.32	607.621	753.848	1104.28	425.075	834.531	934.243	1565.5	283.859	669.966	1600.19	1518.5	620.666	471.516	1300.21	469.349	839.59	828.18	1025.49
M135T33_2			4730.84	6139.48	6550.21	4883.86	6159.45	6088.2	7333.4	6622.36	8084.98	6426.46	7785.4	12022.5	5138.27	94956.8	6036.04	8102.86	10556.8	10556.9	10520.9
M135T34			84738	74026.4	82973.3	73649.2	78875.3	53672.8	71145.7	73476.2	84633.3	89769.7	70451.8	99923.2	87992.8	83361.3	73623.4	70929	25987	26644.2	25993.5
M135T72			1784.66	1573.95	1746.74	2729.58	942.515	951.093	1243.6	4106.43	3035.4	2371.26	2055.61	2894.11	3023.81	2002.73	3283.17	2679.31	123.042	111.381	122.539
M136T162			6122.25	3676.82	4083.26	12560.8	4048.46	10691.4	6980.53	8470.93	17170.4	54877.8	14126.8	77633.1	8514.9	8672.78	5002.82	4406.53	40043.1	40057.5	39392.6
M136T18			27837.4	5253.66	16630.3	38445.7	8974.26	16308.7	8927.26	30206.5	3425.48	16504.2	7467.3	12717.6	30624.1	7030.02	4840.71	12332.4	13231.4	13278.7	13249.4
M136T298			9398.19	6713.38	9011.58	32490.4	9219.26	5769.57	6562.94	25303	5432.96	7229.32	7665.6	6920.38	6734.19	7456.71	6084.06	6691.11	8846.64	8454.6	8455.96
M136T3			4633.01	861.81	7340.74	11437.4	3325.69	6076.15	2381.1	13930	4050.31	5626.5	4056.17	6533.73	16255.8	4494.28	3496.96	3236.04	7332.24	7217.99	6282.47
M136T320			18428.2	7734.8	14658.7	5661.09	12667.1	10446.5	10263.8	17564.3	18436.4	20855.8	19409.2	23185.6	25837.8	19867.4	16642.4	14867.7	60313.3	84358.2	84368.7
M136T344_1			2102.38	827.569	1676.08	1173.78	1370.62	1355.4	1521.4	1948.04	1571.92	1819.16	1147.03	1442.66	1219.05	1713.92	1793.03	1629.09	1751.03	1798.91	1799.53
M136T344_2			408300	303760	335729	497024	279065	305410	290283	468327	297584	472850	446816	354621	369113	335288	431631	388175	416727	421800	418396
M136T362			2602.5	2539.33	2132.47	1391.04	3807.55	4012.48	3701.54	1175.32	2712.09	2706.37	3161.54	3274.09	3463.17	3042.92	2718.99	3599.51	2505.14	2328.59	2328.7
M136T446			2395.85	1825.46	1627.98	1633.4	1719.65	6673.93	1961.22	1602.07	2040.74	6269.61	2363.08	5611.03	2925.56	1661.49	2791.39	2735.13	1489.69	1355.89	1355.2
M136T90_1			495.958	540.815	722.537	2744.94	620.839	938.797	96.3742	1212.34	1847.04	897.267	1625.35	1784.32	1791.92	1257.15	1405.34	1527.06	708.524	663.366	664.278
M136T90_2			286466	186194	200830	680269	157814	240522	94359.1	257154	533040	431570	325267	445335	455447	326696	312320	400834	264696	265726	265725
M136T98			15827.5	9507.85	11943.2	37894.6	7895	20723.2	7712.37	28847.1	20516	35303.6	28310.2	19316.6	27710.3	24510	22677.6	27628.3	31838.7	31850.8	31266.6
M137T217_1			34.7446	19.8729	20.2832	45.9151	34.8269	20.0284	831.095	1303.27	4131.08	1994.82	2821.78	3106.14	1074.49	1582.09	1609.36	1476.93	1121.98	1124.43	1002.19
M137T217_2			1510.19	1737.49	1662.21	645.563	6281.27	767.911	157483	284011	1.06339e+06	441395	725071	708835	287729	346410	409322	277493	203807	202027	202021
M137T287_1			1835.34	724.283	817.405	4132.7	833.193	1442.37	1085.32	3979.3	1378.21	1522.73	1113.97	663.456	1649.47	841.367	1176.61	813.033	1655.27	1653.39	1523.11
M137T301_2			112182	134251	77799.5	25655.4	54370.9	139791	49501.7	34786.8	326857	232887	230517	215233	131476	227880	128559	113603	267170	266337	265800
M137T33_1			3181.25	2729.43	2539.18	1872.99	3054.74	3652.47	3564.52	937.649	2279.56	1790.87	1532.09	3514.1	2576.49	2733.44	2573.3	4334.6	1095.35	1032.47	1113.24
M137T33_2			6637.86	3400.57	3147.06	3619.41	5020.24	5207.58	3733.96	30458.2	35537.4	4204.4	2086.19	6634.95	25249.5	4458.3	4205.55	5374.88	5742.05	5305.2	5322.75
M137T4			3699.06	3628.45	3739.11	1279.56	3266.85	3031.1	2524.33	3093.58	8516.75	3534.84	3979.31	2167.55	4366.6	5133.96	7168.36	3553.43	3093.32	3582.87	3211.22
M137T434			4845	5106.94	5019.17	5400.94	5083.17	6166.35	5056.31	5320.11	6319.94	5964.45	5573.05	5791.61	6738.55	5898.02	5577.03	5973.36	6778.34	7306.85	7309.04
M137T48			8781.25	10810.4	11556.8	20680.1	16782.4	20017.2	12937.7	10900.2	23003.1	24462.6	15045.5	40672.8	19522.1	28158.6	30536.2	44208.1	24192.2	24037.4	24192
M137T54			1281.02	1496.27	807.24	3621.81	312.864	419.615	514.964	1498.09	3788.15	4429.81	2656.32	5780.77	3700.85	937.005	5363.7	7790.47	904.284	1974.19	956.13
M137T704			1021.15	857.62	855.344	558.879	776.692	1368.42	967.045	983.7	981.489	940.894	1246.96	604.655	792.161	944.306	1278.33	191.233	1068.79	1030.72	1031.14
M138T302			2998.72	3049.65	3896.64	4376.58	2547.5	3094.72	2841.53	4121.62	2727.75	3040.46	3572.68	2960.61	2636.01	2897.02	1713.71	2865.3	6997.74	6863.49	7226.68
M138T322			1530.57	1307.49	2535.86	5765.05	677.368	1660.85	743.222	4335.5	947.788	1424.52	971.451	976.175	979.354	862.298	867.981	1011.79	2457.59	2457.4	2382.12
M138T361			1700.54	1069.51	1108.81	1131.55	1154.45	1348.25	1090.16	1267.19	697.661	760.096	915.855	938.051	1510.45	1594.13	868.326	1142.81	1395.74	1181.14	1158.22
M138T362			4191.06	3100.72	2289.34	2966.06	4297.11	4824.01	4603.74	3023.51	3109.53	3520.2	3476.27	3712.18	4529.82	3439.43	3178.46	3527.05	2553.75	2401.95	2418.01
M138T389			14103.6	11132.5	13370.9	15036.5	12149.6	13803.2	9532.83	20023.3	10453.1	12591.3	13560	13798.2	17031.7	15670.4	13800.2	15933.2	15984.1	15986.5	16175.3
M138T416			4019.01	3882.72	5099.17	6419.32	2128.53	3673.52	3065.77	5922.26	3756.12	5974.75	5494.88	4103.13	3671.1	4093.14	4084.61	3501.06	4983.02	4983.58	4713.61
M138T434_1			1138.17	436.798	1161.04	1074.37	904.303	1382.93	1073.14	1281.25	1014.33	1095.26	837.797	1368.86	967.173	1021.93	1243.28	1639.38	1153.94	1214.23	1154.35
M138T54			9007.61	9657.39	9487.05	11749.7	17187.9	10691.9	12511.5	16073.8	7102.41	8303.38	8327.8	12072.3	9814.18	14426.9	23616.6	15119.1	1896.25	1671.36	1871.11
M138T7			1499.01	867.745	154.698	402.206	1441.81	1699.66	415.303	2686.04	3203.24	3035.81	1238.66	519.411	1105.39	1250.61	1371.71	907.845	1200.16	1200.2	1180.61
M139T130			3374.59	3774.07	3643.29	826.015	1908.86	3836.05	1108.07	2169.03	3741.41	3186.62	3795.17	4427.18	2662.23	3662.48	2067.45	2044.79	2950.57	2919.73	2907.05
M139T238			2146.14	2467.77	2655.52	1946.65	2471.08	4002.35	2931.21	1966.48	3988.26	3180.55	4444.83	4275.02	3436.26	3774.6	3735.14	3278.76	4392.21	4389.72	4499.26
M139T285			2751.21	3614.71	4975.88	2163.57	4375.16	11890.8	2264.94	3279.2	2988.24	2631.05	22556.8	5360.42	2687.54	4019.61	2394.36	19388.8	2570.8	2605.03	2385.91
M139T291			8350.61	10033	2237.33	12199.4	7426.95	8543.78	9417.88	3523.24	11201.1	7121.63	26978.1	11074.1	9622.94	7695.24	32561.1	16365.1	17961.6	16597.3	16738.2
M139T320			1385.44	2664	1086.03	1779.47	5750.05	5053.12	1563.53	1080.46	1232.75	6039.62	2114.53	6714.74	941.219	5211.18	1409.76	2262.14	1986.05	1970.61	2126.64
M139T322			6378.14	8722.36	8820.89	5514.81	10596.8	10997.7	7974.98	6101.74	10961.5	6144.89	6850.02	7599.11	13919.1	11458.3	13021.8	10331.1	19583.3	19471.7	19470.7
M139T328			2216.7	1522.7	2060.59	1857.16	6061.8	4441.1	4983.53	1774.78	5627.13	5692.37	6023.28	6307.19	2696.08	4603.56	3835.17	4769.35	3533.88	3319.47	3539.63
M139T34_1			10249.3	1742.41	4647.97	8759.99	5001.96	6187.15	4678.29	8134.94	4238.81	13914.4	5076.53	3221.78	4330.82	4522.8	3405.23	4989.06	5565.28	5925.56	5700.36
M139T364			7017.53	7305.61	1027.1	5709.1	949.14	951	886.16	6029.97	1219.54	7672.36	1096.12	1184.49	1040.37	675.794	398.248	1174.81	718.309	718.937	775.874
M139T505			11578.6	17209.1	14418.4	12937	26831.7	23046.7	31209.6	1621.23	9124.25	13443.4	11704.9	13056.1	10027.7	14596.5	10823.8	11919.2	11512.6	11083.7	11083.3
M139T693			1921.76	1322.38	1589.81	258.404	200.968	1841.71	272.045	2014.56	1666.63	1925.33	4050.9	1931.73	2056.04	1593.9	1882.14	388.929	2358.71	2332.74	2705.55
M140T128			10921.1	7154.18	10711.3	13338.6	1702.22	4778.64	1538.45	3957.48	7341.93	8420.03	5429.72	8691.09	5870.91	7701.87	11003.1	9827.26	2881.22	2725.55	2874.51
M140T224			255428	106491	116898	50649.9	117333	110487	227087	42159.4	310252	250718	132453	334827	335076	262406	136674	348648	235075	235833	210015
M140T257			8514.88	1553.04	7013.6	1413.82	5342.09	4133.18	10521.6	6105.36	8305.26	9173.7	4435.08	5704.38	11626.8	12702.6	7751.5	8610.25	5370.53	5465.17	5370.36
M140T270			1342.69	2070.91	1421.77	3438.63	1704.12	2508.13	994.275	2180.33	1453.01	2585.1	2868.62	1896.76	1860.71	1624.88	1076.52	1257.4	1473.94	1527.85	1528.03
M140T271			349025	300481	300177	571582	244533	379777	222020	356881	352453	406442	414111	314274	352199	355475	261857	258970	313274	313274	313975
M140T282			151445	193410	254541	165449	200300	194788	185000	168180	195321	203741	203121	211638	206450	210849	246217	234226	238118	238106	242262
M140T301_1			1289.07	2631	1662.86	2325.22	1685.32	2275.74	2022.78	1147.42	2589.78	2704.56	1677.19	2271.16	1907.57	1072.96	2937.27	2199.37	1457	1522.2	1512.71
M140T318			1417.84	2191.49	1541.05	24454.7	742.508	1663.25	945.035	1431.01	25205.5	1556.83	1016.94	808.788	28161.5	26907.7	914.747	949.997	2037.15	2098.4	2037.8
M140T320			6022.24	7240.13	4867.98	24073.9	12085.6	16055	18989.7	1760.43	11429.8	4253.66	12304.7	8994.21	22196.3	24450.9	17039.8	9804.93	20817.2	22123.2	20719.7
M140T323			15238.6	15414.4	14246.8	14609	16080.2	15152.1	16279.2	14050.6	15470.8	16864.4	13845	14573.2	15712	11214.1	16452.3	17364.9	20227.9	20858.4	20222.2
M140T329			10293.6	8046.66	9136.32	12047.8	9078.3	11509.7	10515.2	26413	11388.5	12714.3	13722.2	12346.8	11286.8	12527.7	8744.2	11272.7	14916.2	13273.5	13316.1
M140T343			16096.2	12653.9	11148.2	10936.3	11860.5	31529.1	12611	10901.9	15669.2	15968.6	15552.3	17671.7	15820.9	13484.8	13843.7	13086	16681	17119.9	16589.2
M140T371			16789.4	12293.2	18901.3	19040.9	17497	17525.3	18399	21479.8	12607.6	11892	12999.6	15531.7	17008.5	12730.7	14419.3	16066.6	17403.1	17410	16421.7
M140T399			1778.37	1861.68	2872.25	7879.29	2291.87	14196.6	3304.5	12928.9	3513.27	4357.53	4629.8	4274.09	3560.44	3210.72	2393.51	2416.54	4080.57	4072.7	4017.02
M140T437			32512.7	32585.4	6888.83	38729.4	11619.7	17892.5	10758	39842.1	31283.1	17315.7	30012.5	37690	18209.5	36765.4	35689.9	18607.6	29352	23001.3	29395.2
M140T439			2004.92	1690.74	2083.62	11206.1	12540.5	1931.15	11579.3	12748	12796	2651.14	12635.8	2173.78	14609.2	1850.8	11771.3	2076.49	16103.7	16102.5	16415.8
M140T502			1153.35	1725.52	1434.74	606.462	2658.11	6505.45	3611.31	4602.95	1899.4	2221.7	2712.69	3947.21	3672.69	6263.35	4826.05	5740.16	2328.8	2461.46	2334.82
M141T182			1676.47	1521.54	1388.94	2327.08	1873.1	4160.75	3946.04	2140.69	1926.31	3473.09	5565.64	4148.89	2391.72	1869.28	372.42	2095.68	1801.52	1529.29	1505.48
M141T199			1074.45	1366.82	703.919	1236.23	801.695	855.475	1446.91	2830.09	941.932	832.948	1109.67	1585.99	1725.94	815.777	1301.89	1417.25	977.995	1248.08	971.661
M141T208			1163.13	762.527	781.053	1072.77	832.395	2272.88	4167.46	1363.4	2213.51	886.314	2189.16	1194.42	616.32	757.931	1363.62	1104.51	1640.53	1640.29	1731.47
M141T266			458.781	797.84	4491.23	6262.05	439.478	3457.16	1126.55	2414.11	563.462	3931.96	5683.23	623.712	774.203	3203.98	837.216	608.867	594.112	683.863	597.435
M141T290			5935.73	8040.74	11282.8	3472.73	8180.96	5470.43	5682.68	15103.5	4963.53	7548.27	6593.89	6027.98	5799.29	10656.4	8290.72	9984.19	8233.22	8153.48	8232.82
M141T302			1538.15	1018.06	2277.28	2630.53	1812.43	1204.47	1702.79	2595.98	1118.38	2297.72	1402.62	1722.98	1149.31	925.843	1359.11	1873.83	2694.53	2644.92	2694.62
M141T308			27465.4	24690.7	42071.6	28025	9388.02	46261.6	10298.3	52984	25979.2	25051.8	23541.6	18424.5	14598.3	19310	18019.4	18838.8	82735.4	80923.9	80916.2
M141T33			2234.66	3633.58	2013.61	2300.22	2282.14	2743.14	3440.54	2184.73	3229.69	2516.38	2609.92	7363.65	2751.73	2054.33	2489.37	3059.58	3914.96	2650.88	3959.56
M141T340			1935.57	1572.31	882.714	2244.55	1935.89	1389.66	1937.76	2900.87	1088.35	1067.83	1232.64	2579.11	2146.88	1440.45	1230.96	2559.96	2378.82	2005.2	1944.45
M141T373			1319.64	2005.45	1342.33	1948.91	758.47	701.567	586.942	1262.71	681.08	646.808	1211.15	790.903	421.376	521.738	378.041	657.215	1112.46	1147.23	1146.95
M141T389			1521.51	3961.96	3625.99	4759.11	4758.99	530.764	2231.26	5213.05	3481.91	2041.67	3001.59	5671.14	5537.99	6578.55	3525.97	4832.63	5340.16	2759	5364.46
M141T439			851.061	576.174	605.683	785.538	608.737	545.865	483.099	838.987	753.965	1470.93	947.354	807.891	577.987	840.672	1014.79	603.485	954.583	951.525	871.089
M141T44			1401.16	801.347	1466.22	1372.89	1632.7	1085.72	2601.27	428.567	715.106	815.21	898.817	1427.13	1979.28	2353.9	1696.73	2593.07	1844.99	1665.39	1846.72
M142T237			3256.15	4038.91	6151.07	5148.76	3151.43	5874.75	5825.64	3794.56	9752.66	8718.04	7854.9	7635.87	3500.34	7144.3	5992.38	4367.3	8464.89	8553.14	8553.22
M142T256			2591.46	2090.19	2193.78	2194.87	2094.47	1553.45	1577.25	2031.36	1807.08	1760.2	2390.43	2418.98	2518.68	2567.03	2124.13	2996.3	2299.69	2299.34	2399.11
M142T283_1			2840.18	2904.2	1363.39	2041.14	1468.92	392.928	3388.96	2258.64	1358.23	1011.81	2061.68	512.554	707.126	1047.37	3439.55	932.076	2010.24	2887.83	2883.19
M142T283_2			9031.58	9326.26	3904	7563.97	10240	7836.49	2218.7	8970.81	7884.62	6912.03	7379.34	5722.07	22200.5	16589.6	15166.9	15204.4	15656	12739	12829.7
M142T285			3119.78	3115.19	2272.72	4089	1510.51	2630.63	2463.85	2610.52	3564.2	784.265	1296.39	1614.51	4471.13	4371.64	2457.02	3764.97	3021.93	3018.7	2427.64
M142T321			10012.1	8736.61	10064.9	10694.8	8493.98	10762	6925.32	7513.79	13713.1	7658.12	11361.5	14029.8	26441.3	25421.4	24189.8	26058.2	15679.4	16583.2	16584.8
M142T326			2522.66	1016.06	2087.24	6772.11	2396.58	1859.81	2245.14	3546.67	3284.71	2929.16	4720.05	2988.76	3221.62	3160.99	2553.42	2717.47	3834.57	3834.39	3610.06
M142T365			1326.76	710.55	918.993	2368.58	968.065	863.849	767.608	1420.55	1197.74	1244.75	1753.37	1148.16	1648.11	1908.33	971.891	1418.85	1206.04	1211.12	1256.33
M142T389			2616.76	873.917	1536.44	1514.22	1374.81	1013.13	1191.55	2052.79	1129.21	1565.63	3611.17	1598.14	2408.89	1635.65	1447.7	1716.91	1582.86	1623.98	1582.12
M142T402			2724.54	1485.55	2198	434.582	1296.99	529.709	3462.55	431.497	3076.05	3576.31	5611.75	3524.52	4138.59	1098.98	5744.79	3897	4201.74	4201.73	3829.85
M142T435			4308.28	7091.23	3458.04	5883.88	2563.92	4584.44	550.035	6465.17	4349.92	3566.19	19226.8	6932	5745.81	4629.86	4051.67	855.505	7873.23	6785.3	6651.12
M143T237			11595.3	14507.1	21402.5	14226.1	12099.3	20989.1	18528.5	12770.7	33600.5	28581.1	33433.1	23684.1	13346.6	27480.5	20212.2	13826.3	29033.8	29157.4	29033.2
M143T256			1622.63	1311.08	3601.89	2012.42	1394.59	570.331	1473.73	1762.32	3974.97	1180.93	1769.4	1397.52	2263.54	1778.44	1559.11	2003.92	1175.12	1090.79	1175.74
M143T26			799.312	1481.9	706.032	681.122	1503.7	797.878	2270.72	669.051	677.746	571.733	1345.09	821.118	1060.3	1070.33	1147.11	1039.79	1032.65	974.244	1032.77
M143T286			7710.14	19580.5	19098.1	18934.6	16735.4	17079.7	30499	9733.75	23235.3	12335.3	30169.1	46862.5	67366.2	21693.3	34281.1	35485.9	43037	40613.9	43080.9
M143T294			2763.47	1761.91	1928.19	2535.01	1623.06	1740.72	1722.17	2999.32	1838.24	2071.93	2327.79	1633.05	593.918	1944.07	2410.73	1448.99	1127.98	1152.91	1152.97
M143T30_2			383943	439308	542431	491197	518366	527400	371798	346457	563078	496839	542289	331646	466476	493552	481636	517394	633003	611623	612078
M143T319			1015.94	1710.1	1939.96	2652.83	2330.79	1266.62	2908.94	2711.56	1612.18	1762.88	1245.79	2290.25	1575.53	1501.94	1740.89	1006.09	1727.99	1972.04	1695.25
M143T320			15206.7	64085.1	9469.4	116054	52020.3	42760.7	46263.4	78414	37064.6	16264.9	35943.3	63261.4	81123.3	92738	49751.6	55016.2	49892.9	49888.8	11431.6
M143T325			43899.6	39242	43139.2	93870.5	30676.3	19770.3	31530.7	56283.6	33185.2	56745.8	21339.1	30344.8	27942.8	37537.3	27916.1	26010.5	35647.3	35643.3	33988.1
M143T34			4410.09	4876.66	5079.7	6014.99	3505.08	4595.12	4742.09	3802.67	4033.01	3743.79	3488.62	6815.07	2582.37	8672.5	5958.77	4627.44	10332.7	10351.7	9988.59
M143T36			4680.36	3908.06	6454.26	2043.31	776.67	7823.39	5858.64	3173.77	4434.49	1984.59	3913.23	5074.04	4108.41	7460.83	8785.32	7717.91	11062.6	11139.7	10020.7
M143T368			16536.6	24102	14943.5	5410.71	55955.4	26189.3	19546.7	12008.5	31299.8	19442.7	28384.3	42000.8	60073.5	80378.7	85543.1	51528.8	26858.3	24821.3	26847.2
M143T396			3356.54	3696.58	3701.61	10813.5	2983.89	1802.07	5274.44	6422.92	2902.77	6064.5	5525.17	4056.39	5063.84	3821.07	3142.59	3657.61	4296.64	4039.31	4298.44
M143T434			5529.18	4459.45	5080.16	3576.3	5602.75	5972.57	4559.05	4309.76	5122.74	5085.86	4780.92	5072.99	4466.61	4672.88	5893.95	5570.85	4890.65	4889.25	4973.31
M143T502			20183.7	56496.1	36530.6	24366.8	132944	78705	126619	10576.2	62393.5	61423.9	65115.2	86253.9	117266	126174	98025.7	167292	57394.3	57996.2	57998.4
M144T125			215.254	348.134	258.052	407.833	471.701	452.037	147.566	738.394	532.756	382.263	194.529	196.526	707.028	729.254	662.423	1157.73	778.546	792.031	889.457
M144T234			24879.8	27811.1	21352.9	14380.3	33464.9	23606.4	36886.3	10322.5	31677.1	24630	41378.6	40958.6	46531.1	43065.4	32168.9	45942.3	31567.4	30883.8	31567.5
M144T256			8441.88	7239.35	9366.37	12178.1	7703.22	4007.68	6828.3	12264.6	5809.12	6047.01	7932.82	8301.6	11009.8	9265.56	8091.41	9483.85	7253.78	7387.71	7253.1
M144T257_2			1188.39	2174.7	10539	1199.02	605.714	2437.35	603.077	16402.4	671.165	878.239	8918.5	430.189	12615.7	1992.91	9231.77	2474.59	1964.84	1882.94	1964.89
M144T271			262291	101928	147401	130423	67655.5	131829	51622.4	61387.8	105881	71880.8	76494.6	65537.2	62574.1	118022	34904.4	67215.8	98940.4	97650.9	97646.8
M144T285			12597.8	7020.14	1132.6	1664.36	5177.82	9025.72	4298.03	7293.88	1380.02	1147.29	1079	2905.96	2738.09	7978.02	5468.34	2739.08	2448.56	2550.92	2450.15
M144T303_1			8588.35	10306.4	3122.28	4408.17	6556.74	4352.39	7160.35	9227.71	7140.59	4582.8	8471.78	2134.3	8379.88	1992.91	5328.05	7665.98	1886.58	1848.98	1865.96
M144T312			3253.06	2482.4	3065.03	5875.15	997.668	3669.14	1823.25	3365.15	704.519	2911.6	1468.58	1827.11	1149.1	1031.8	1394.54	999.812	2237.9	2237.54	2188.48
M144T355			15343.1	10910.8	12497.9	25930.6	11954.9	33222.8	10502.7	15623.3	37460.8	21766.7	25220.6	19215.1	18087.7	18613	16366.2	15510.6	19393.9	19393.1	19152.3
M144T389			3354.13	3751.67	2284.36	6291.82	2054.09	3084.03	3175.41	5519.24	3316.77	2733.2	2351.71	3119.75	2091.77	1193.21	2524.18	4102.6	3270.04	3169.02	3160.21
M144T411			15456.3	21070.3	15675.6	28485	8295.77	6541.31	7606.45	36607	9215.71	10761.2	12989.9	11153.8	12115.1	9899.74	9079.34	12433.1	14152.8	14151	14349.5
M144T477			3588.75	3190.78	2449.85	30269	1421.93	2715.59	1286.02	8355.33	2716.34	5189.62	4814.17	4291.56	2699.62	7032.94	2559.12	3155	5828.6	5830.5	5660.29
M144T514			3164.78	2780.51	697.053	527.94	3264.52	835.971	2523.01	231.599	435.134	1106.23	685.242	2522.11	472.409	4434.57	350.146	326.323	1688.54	782.359	899.016
M144T521			9585.36	9520.29	12546.4	23421.4	11786.8	15314.6	8505.25	17978.2	11822.6	12455.3	14154.9	13584.1	21762.4	18265.6	19740.6	26262	15950.7	16526.9	15950.2
M144T59			4608.42	3741.29	3455.13	2994.08	2484.71	5247.6	2275.43	2640.14	5918.64	5418.09	9073.31	9074.18	2203.07	6389.45	2590.86	3434.58	5616.17	5822.57	5617.19
M144T94			9173.25	5837.16	8345.07	14021.7	11357.5	19927	7799.78	8542.18	7436.35	9020.78	8685.55	11185.6	14038	15790.1	12464.5	25224.9	9644.05	10037.8	10033.8
M145T120			21691.8	18560.7	19154.2	29020	23064.1	27479.6	18367.7	23706.1	28948.5	28922	22628.9	30899.9	30050	33677.2	33849.3	38034	2002.84	1865.1	1812.57
M145T126			100948	84784.5	92835.5	79815.2	138954	74064.8	28292.1	47609.7	119153	22017.8	112661	359028	89196.9	157855	241238	362008	105604	105737	75583.9
M145T256			13504.6	11388.1	13500.9	8484.47	16319.8	12201.4	13511.7	3881.46	11117.5	9414.86	13035.7	13041.8	18769.9	15165.2	15549.5	18647.2	15353.8	15084.7	15084.2
M145T286			1833.37	3890.39	1626.71	2702.49	6911.36	1766.12	4256.68	2020.07	2029.39	4148.2	2539.46	1860.68	3798	3134.27	2842.88	3405.38	3277.01	3277.23	3234.18
M145T303			17431.1	20240.4	25545	39886.8	14877.2	19579.7	17735.9	35422.8	19455.1	32001.3	22621.1	24526.5	22507.3	24312.1	17857.4	17111.1	68681.2	68678.9	67782.9
M145T314			4956.56	5317.57	518.673	4948.06	5163.82	7442.07	8369.07	2549.81	3753.67	9309.06	14571.1	10320.3	4165.39	8121	3765.78	5863.31	5631.52	5541.27	6522.01
M145T328			4419.76	4899.07	3727.98	2703.68	3271.69	3803.27	4459.94	3076.61	4041.17	5057.11	5686.94	4573.89	4403.95	4271.4	3841.16	3540.68	4413.09	4513.61	4513.82
M145T33			8705.16	6989.88	8204.87	6424.62	7594.69	8736.98	7952.64	10588.2	9081.62	8833.08	9591.27	11359.5	7488.76	8346.06	7121.5	9988.25	13484.3	12975.6	13018.3
M145T339			49908.4	54586.9	46834.9	32497.6	47547.3	51967.3	53149.3	37803	54004.2	50932.1	61288.6	52738.4	54064.4	56962.9	50366.4	55800.1	64038.4	64042.8	63104.4
M145T410			2413.09	2930.31	3252.97	8055.82	1897.7	9107.46	1848.52	6453.29	3143.87	3679.87	3076.57	2868.1	3584.18	2822.08	2316.03	2712.87	4632.2	4533.95	4528.28
M145T434			1243.92	1114.05	1139.44	598.628	951.756	501.555	773.45	745.649	484.296	789.611	930.444	1455.45	546.623	744.946	854.019	677.43	1185.96	1087.46	1091.61
M145T522			1072.83	564.053	1074.11	1762.95	466.012	1389.22	1215.95	1771.8	1116.14	1030.2	777.726	1586.28	2247.5	916.342	883.121	2003.18	1337.93	1337.65	1400.09
M145T67			44949.5	16371.9	19121.4	15327.3	42914.5	18590.2	10256	12774.4	23371.6	20911.6	14595	19167	35186.7	29663.7	21893.1	41428.2	30347.4	33467	30830.7
M145T98			50265.3	80168.4	99183.8	65787.2	94642.2	58321.6	68359.4	91102.8	112126	156102	270977	121810	246509	116510	71245.3	156300	269457	271703	248735
M146T129			22763.2	10708.9	11341.9	11700.4	37372.3	11301.9	6115.13	8109.65	14037.3	12421.2	11241.8	18646	18964.4	15230.2	22202.2	36250.2	12155.1	12140.5	13195.8
M146T231			12808.6	11660.6	10525.9	30611.2	11309.9	7410.42	8942.59	9636.63	17075.1	16070.6	16302.2	16838.9	18369.1	21895.9	13981.5	14712.1	19587.2	19586.1	19444.2
M146T239			5796.03	5674.38	5658.79	5591.22	6782.37	6321	5108.16	6216.31	8939.37	7748.76	6405.2	9287.86	9763.81	6763.62	5899.59	8407.56	7896.59	8306.65	7897.99
M146T251			896.713	11914.9	1845.38	1238.95	607.33	1028.52	14083.9	4107.72	2030.58	2639.7	1499.07	2196.54	943.228	1974.7	4343.57	955.686	1988.8	1930.85	1932.94
M146T256			26186	20270.2	26216.9	33277.8	22356.3	13853.8	20185.1	33713.2	17428.7	16799.5	25671.8	21942.1	34759.1	26107.3	22051.7	28043.5	23782.5	23388.8	23390.2
M146T303			2138.2	2510.19	1953.71	5650.44	1823.54	2385.62	2925.28	2856.84	2112.91	2431.99	2492.61	2828.41	2180.56	2403.89	1450.02	2289.06	3991.16	3999.1	3889.65
M146T321			1536.88	1132.45	1097.99	660.159	847.507	740.002	1559.79	1204.7	1266.77	1225.82	931.013	742.562	906.104	1177.25	1316.41	1737.1	1337.52	1438.74	1328.29
M146T327			2054.34	1459.45	1752.95	3218.7	2421.53	4026.36	1422.36	2774.22	2919.28	2638.52	2217.7	1966.34	1323.14	1678.48	1659.16	1809.21	2303.78	2216.23	2216.32
M146T333			534.733	1160.71	1315.36	1119.9	1046.74	1381.03	2077.86	1200.31	1111.35	830.373	1171.81	1201.56	1779.25	926.813	1047.98	1041.21	900.154	833.801	873.204
M146T35			55150.2	63727.8	51655.4	40190.9	30975.6	18040.5	38070.7	49140.1	106027	137416	84470	91154.6	62082.8	93912.8	54944.6	51555.1	70280.5	70714.8	70281.2
M146T373			1141.89	857.365	1131.16	2623.84	861.985	1948.82	627.451	2169.55	1519.43	2003.48	2057.03	1846.89	1888.94	1909.16	1595.58	1701.92	1899.99	1877.93	1873.45
M146T374			312751	196395	311708	651399	205912	386370	188496	667372	346754	504176	553936	463711	555267	624732	479231	440292	461315	454327	461317
M146T389			11376.5	6333.14	11212.1	13487.1	4385.81	11710.5	4746.57	19498.5	12572.1	12002	15638.3	10798.8	12482.6	12922.6	12106.3	12213.1	11903.4	11813.9	11663
M146T434			2495.41	2186.19	2179.99	14193.7	1132.01	2642.77	1710.64	3639.49	1245.6	1619.82	1826.32	1206.5	1395.08	1400.59	2035.54	1711.45	1850.89	1850.87	1870.21
M146T509			1875.05	2386.16	2081.31	1737.62	1883.57	2357.26	1870.07	2414.82	2287.71	3723.51	1526.9	1548.17	1952.78	3069.21	2430.31	2380.85	2405.56	2495.29	2283.68
M146T89			12362.2	6993.91	16429.7	18460.3	13921.5	11160.7	8148.17	14738.2	21860.5	14810.7	34971.1	17117.1	48703.7	23087.5	66300.6	65190.1	19972.1	19345	19339.6
M147T111			8437.66	11702.2	13757	16595.4	15004.1	15457	10384.7	14167.1	17489.7	17621.4	46915.4	17096.6	43992.3	34172.6	25729.1	117797	20961.3	20962.6	20772.2
M147T165			471.472	985.696	1317.02	1887.28	1133.26	1799.27	932.615	1824.46	1970.03	2633.59	1683.92	1480.3	1532.46	2492.91	1760.12	1979.26	2397.86	2406.48	2309.2
M147T17			6152.04	6688.5	7436.82	7301.32	7807.35	5625.57	5335.65	8180.64	7885.75	6644.65	6113.99	8387.37	8257.02	8119.99	2533.78	7673.43	9238.19	9233.74	8241.57
M147T231			444.148	673.309	620.144	2053.21	672.365	631.893	767.33	525.601	999.103	807.173	618.913	1126.09	648.176	934.735	652.353	689.327	1096.49	914.863	918.681
M147T237			767.802	770.667	953.665	1424.79	739.368	968.056	1004.54	1000.92	845.219	606.111	803.926	706.248	1099.6	1435.29	1297	996.091	729.046	705.044	728.85
M147T238			1173.89	2682.57	2514.44	819.803	2415.37	621.941	1290.06	1585.12	730.042	1888.84	715.158	1693.33	1276.87	3121.35	488.953	1321.2	1120.87	1123.91	1278.99
M147T247			5001.14	4146.93	3990.7	4267.58	3348.93	3833.04	2515.13	3670.29	3593.78	3410.59	5343.53	7594.78	5960.25	6125.87	6252.33	5598.32	6450.3	6450.72	6302.66
M147T26			14252.9	9477.63	8317.59	11993.8	18118.2	11090.9	7283.92	13648.6	6558.35	5526.74	5391.82	5613.3	10350.6	13369.3	7463.09	11159.2	11402.4	13228.2	13219.5
M147T263			4816.67	3822.33	3104.23	3497.92	3866.28	4161.36	4049.69	4173.69	3574.19	5175.02	4311.72	5630.15	2627.67	6479.57	4821.09	5738.63	4152.91	4649.19	4110.26
M147T298			3185.81	2047.7	3157.24	8542.51	2878.89	1816.09	2019.45	8438.31	1779.67	1810.05	2851.53	2698	2968.88	2159.7	1709.77	2009.56	1907.35	1849.4	1907.54
M147T3			2053.65	2164.02	11084.6	3464	3614.87	3283.47	2481.06	2931.24	3499.76	2271.51	3695.03	3975.1	4488.07	1925.72	3530.76	3374.83	4088.03	4049.05	4132.48
M147T318			927.678	1005.87	1677.17	3333.97	1216.4	7498.54	659.799	3506.3	3973.88	3333.79	2055.89	3845.53	2159.77	2305.36	2651.67	1921.21	4203.38	4181.19	4181.4
M147T35_1			1481.76	2570.56	1055.37	585.529	1967.13	414.371	1195.12	1432.73	2900.56	5252.9	4070.76	3319.11	2603.79	2801.46	1288.95	1782.71	1284.38	2646.34	2719.43
M147T35_3			25217.7	17633.1	17272.7	18450.9	14153.4	16350.3	19386.3	37637.5	27482.1	24234.4	30171.3	32575.8	16101.4	11589.3	19698.6	24842.4	29741.9	27981.3	43768.3
M147T371_1			2624.88	1984	1927.97	3058.07	2307.66	2317.71	2374.52	3440.19	1915.57	2965.94	2472.98	1959.25	2386.01	2200.97	1917.4	1771.98	2367.47	2280.41	2279.98
M147T371_2			555508	444124	609518	868456	546870	597315	518813	753089	488098	542793	564913	517786	481214	583943	402151	464698	548528	546175	548528
M147T434_1			1803.3	1611.71	1683.7	3186.4	1760.16	1883.05	1975.28	1650.55	1374.63	940.223	1415.03	1071.78	1090.25	975.632	977.002	1371.8	1482.7	1328.22	1325.19
M147T434_2			376392	307449	381631	641924	276836	385264	294437	359830	252842	275263	249473	289567	246190	251091	187622	261841	282573	287881	282481
M147T466			12132.7	10635.2	11643.5	63735.7	32870	13741.8	27669	23739.9	12396.7	14839.4	10604.1	19242.3	21283.7	23434.2	17616.3	20760.1	18884.8	18857.7	21292.9
M147T468			3301.92	2026.99	2671.28	2963.27	1361.58	1711.29	1191.22	2531.73	1287.86	3523.97	2204.78	1904.84	1991.25	1836.35	1629.64	1523.1	2569.9	2375.81	2375.07
M147T48_1			6386.7	4851.95	4105.36	3455.84	3908.09	17741.2	5003.03	5136.91	4798.2	5877.34	5422.81	7619.05	8212.58	9626.23	14027.7	16086	7483.2	7490.25	7434.08
M147T515_2			343694	317159	355951	841727	318695	272501	267367	557035	96577.9	443524	367262	408744	470524	493464	373345	299012	452270	441750	441806
M147T582			51545.9	47591.1	112816	338854	41873.8	26929.9	87738.7	49937	27133	28839.8	22857.5	39917.2	82608.7	232920	30894.2	71150.5	114417	92676.6	99100.6
M147T85			4701.68	4357.52	4048.79	8565.06	4268.68	12904.5	2370.55	7380.92	7064.86	6526.51	5904.68	7717.4	10725.8	5145.62	8848.55	13303.9	3419.21	3403.86	4017.43
M148T205			6421.7	4714.47	4247.15	15385.7	1610.53	1857.48	1930.38	10768.9	3796.46	7096.73	4181.27	3964.67	3626.58	3964.53	1611.95	3343.87	4495.98	4374.69	4494.94
M148T229			727.568	893.567	782.307	884.215	1004.05	887.337	1356.47	2205.17	968.495	721.106	819.157	883.149	782.476	810.747	1070.28	1129.71	1178.28	1097.18	1097.41
M148T247			17393	14647.6	14716.9	14142.6	10131.1	11448.5	7703.35	11620	12453.5	10273.7	16060.6	15943.7	34180.3	20364.3	20854.6	22857.6	21442.6	21295.8	21442.5
M148T26			810.304	1035.84	1224.57	847.842	1131.01	1743.3	1127.04	959.21	642.76	578.213	386.354	2130.84	1561.04	1066.88	710.987	1037.16	1140.37	1084.34	1086.02
M148T262			1430.39	1175.2	2352.32	2171.89	14855.4	3404.99	12559.5	7665.03	2347.04	5847.73	4832.48	4113.28	857.956	2467.88	1987.11	2038.21	1985.97	1856.94	1854.76
M148T263			15788.5	12491.8	12380.1	11474.7	24853	23095.8	13577.3	12448.2	12289.4	15387.7	15613.4	11917.9	12282.6	14179	18209.8	18407.3	15455.5	15455.5	15473.2
M148T27			3373.75	1731.52	2430.54	1244.24	2713.92	4353.2	359.31	3565.1	2349.38	1971.49	280.279	2117.88	3905.89	2554.5	3823.66	5301.98	2490.95	2768.89	2770.53
M148T290			5732.69	3755.43	5713.58	4689.89	1801.48	4442.88	1847.14	4270.33	3153.18	3596.25	2151.96	1281.69	3920.33	4582.88	3411.57	1554.72	7190.77	6794.86	7190.55
M148T293			20135.3	15687.3	15650.7	18863.5	26326.9	19125.9	18979.4	22284.8	11457.4	21067.2	14857	9260.78	8866.39	10446.1	14762.4	16885.5	14991.9	14828.3	14825.8
M148T325			69841.9	35102	52439.9	141777	62989	48026.2	45331.1	91766.4	90512.6	87292.6	99417.3	82251.2	98125.4	92563.1	67555.7	70395.7	91406.5	90353.9	90355.1
M148T359			3214.44	2577.22	3257.67	2464.23	2089.5	6960.21	1975.89	3870.66	1535.15	1811.47	1248.92	1548.97	598.527	1152.72	1516.26	1227.09	1783.28	1820.12	1820.27
M148T361			1565.86	926.121	1007.67	3073.13	722.398	525.913	820.212	3376.69	205264	1106.55	568.808	204359	661.769	235716	528.058	435.808	502.156	514.641	549.827
M148T365_1			884.303	539.323	665.612	1481.32	775.495	583.874	601.999	1074.14	1068.99	856.673	627.799	1033.17	1055.76	859.841	986.458	741.448	947.259	936.885	936.986
M148T365_2			218480	124837	150915	331614	168108	140497	142996	262105	229206	213513	266313	215761	276889	257215	208981	208327	221665	219506	221667
M148T449			3599.9	1838.01	5235.73	3911.38	1778.61	3062.46	3105.58	2685.07	2007.28	4693.75	2769.81	6013.95	4508.86	2497.56	2841.39	3741.91	4488.71	4038.7	4063
M149T213			1472.35	1118.95	1289.87	2105.04	1323.93	2159.83	511.101	578.66	372.56	866.537	807.185	692.165	1420.2	1286.41	1337.58	844.476	693.192	822.126	693.994
M149T3			140694	133875	113439	118188	123015	28560.3	47328.1	35960.8	108815	104163	113246	132542	146319	65623.8	112231	120305	122513	123146	122371
M149T301			25869.5	24673.7	17081.7	18427.1	20336.8	13968.5	20738.4	19199.9	17565.8	22398.9	21871.1	20439.4	20334.6	15550.3	17065.5	20986.9	28308.4	28051.3	28306.4
M149T33_1			115049	106132	110107	84391.6	195468	107034	86381	80358.2	94973	96012.5	101909	115503	150212	141388	101832	156760	119729	135829	137863
M149T33_3			27711.3	22455.8	22534.1	17370.8	26532.8	18559.2	23242.1	26214.8	20776.3	26652.9	18598.4	23696.3	18765.1	21225.8	17515.7	22390.8	26515.6	26473.5	30496.4
M149T35_3			5296.06	3667.62	2544.78	2683.43	3837.61	3047.07	3780	6159.85	5384.35	4490.25	1847.54	4062.59	4875.7	2798.46	4339.18	41.9478	1177.26	394.388	435.797
M149T57			1656.71	1056.21	1262.88	1106.55	1024.81	729.786	1666.94	405.558	1051.16	504.643	1150.73	813.188	885.104	2553.11	1147.11	1912.91	1392.9	1277.41	1269.07
M150T110			36023.6	7240.9	16560.9	32656.2	7047.33	28539.3	4147.77	34842.4	13788.2	25972.7	7217.33	14732	22774.9	16587.7	13105.9	16414.8	22104.2	19971.6	22082
M150T137			723.385	872.797	2856.05	25138.4	1061.67	2751.75	398.199	5069.74	975.645	3580.42	1653.7	3702.76	3436.68	3142.02	3372.93	735.086	2823.67	2777.55	2665.01
M150T269			4828.41	2622.03	2262.8	1515.79	3178.03	4439.36	4455.98	2902.16	2130.26	934.168	2304	3069.3	2664.68	3465.14	5169.12	2962.51	2091.71	2044.28	2178.84
M150T276			4161.27	4366.4	3681.04	2979.64	4410.15	7050.49	2107.83	2794.66	3072.31	3785.31	3469.88	3944.2	4086.53	3236.21	3910.76	4681.6	7691.05	7667.74	7667.81
M150T281			34086.6	18645.1	23803.9	101939	22998.1	17613.2	18215.6	68318.6	24922.6	28090.4	35360.7	29135.8	36767	35379.8	23285.2	26041.9	30830.9	29764.3	29762.5
M150T286			1149.28	1369.93	1125.79	1033.36	1450.49	1496.84	1748.53	71305.6	1114.96	1326.8	1183.47	1563.51	1745.95	2443.31	1610.78	4386.9	1469.03	1467.56	1551.87
M150T293			1959.72	1671.55	1388.39	1019.56	987.429	1988.32	2457.45	1276.26	1796.68	1099.4	1247.71	932.831	380.346	452.933	981.759	1104.13	509.307	509.116	568.838
M150T323			896.019	1692.59	1618.96	3065.75	2624.1	1426.84	1790.74	3058.24	1837.68	1348.82	1779.13	1558.46	1529.04	1343.29	2485.46	1622.97	1554.98	2020.24	1621.71
M150T376			1300.48	1195.39	2516.32	2150.07	624.613	1228.97	897.614	2133.13	921.064	1055.03	1987.45	1656.78	1725.72	1843.27	1222.42	1187.54	1114.49	1165.49	1116.13
M150T390			1023.42	1125.14	1274.31	1025.16	485.266	1835.9	1052.36	1885.96	952.555	947.138	1066.84	1223.97	1508.14	1220.14	1562.27	2290.97	1300.89	1326.33	1299.49
M150T95			12049.8	5425.83	10625.4	19601.7	5053.57	59935.3	3072.77	27751.1	8996.98	18597.3	10248.6	8180.1	17698.4	11025.7	12434.4	14580.3	13621.5	15164.7	15169.5
M151T103			4558.17	1019.03	5578.54	11712.5	1235.63	11742.9	1501.52	17570.4	9806.81	7442.29	9195.55	5394.38	7797.37	7196.02	9797.59	11748.6	8174.97	8168.86	7876.28
M151T233			1282.57	609.54	985.661	781.012	925.96	563.914	504.089	2059.17	965.375	1214.41	1243.45	1411.36	1148.92	1145.48	747.372	1565.92	1233.9	1095.66	1236.39
M151T235			2166.61	1368.4	1736.37	3556.07	1454.95	1330.82	1883.42	2225.8	1300.71	2094.77	1985.24	1630.07	1956.03	1737.04	1185.13	1357.89	2072.1	2011.17	2071.9
M151T301_2			2433.41	1241.01	1879.63	1846.89	3210.57	3614.13	2089.34	2210.31	1681.18	2830.28	3147.3	2375.67	2975.92	2066.96	2335.81	2079.23	2297.42	2003.16	2009.69
M151T328			87446.4	111412	82021.4	12485.9	24368.8	66864.5	41555.2	68161.8	5902.16	4765.29	7832.06	8389.76	87064.9	37889	59966.5	73265.4	38629.5	38637	39532.5
M151T33_2			24059.5	3344.55	3043.09	17748.9	4660.71	4845.82	4962.02	504.457	2742.63	4679.18	3289.55	6310.59	20612.1	4247.91	19473.9	4564.76	5317.29	5317.63	5349.97
M151T33_3			23810.1	20521.2	21304.5	15868.9	23745.1	19217.8	16315.9	20289.6	20143.4	25509	17807.1	25087.6	17426.4	19496.7	18454.9	18611	11842.1	11846	12204.2
M151T371			210799	167438	226602	320438	206086	238581	196251	304048	179158	206917	214112	206748	197134	243977	162912	180070	218672	217901	218196
M151T372			1022.07	981.08	884.703	1570.2	576.431	1019.03	862.519	1281.29	562.135	793.866	823.365	1010.39	660.487	565.24	701.712	798.18	868.849	921.06	867.393
M151T390			26577.8	20643.3	25137.6	28760.9	28237.9	23102.3	21022.2	19248	25289.9	24141.8	23520.6	20839.2	19529.8	23766.6	18612.9	18326.3	26691.1	26363.2	26361.9
M151T425			16310.9	5104.24	11124.7	5482.39	8209.6	5115.1	10988.7	29792.2	11278.2	39069.3	9595.95	10808	8363.29	11847.4	3338.99	8865.13	9653.86	9656.79	9503.7
M152T198			4009.68	3259.96	4654.14	6133.86	3841.64	4587.41	2270.43	6830.63	3919.93	4760.9	6097.4	2644.33	5414.31	3117.71	3448.47	7091.62	4250.5	4251	4108.7
M152T234			1271.29	1194.49	1498.24	1349.15	794.824	1374.74	977.371	1240.62	1383.44	1711.5	702.975	1830.08	2075.08	1741.7	2575.25	1600.06	1934.82	1793.88	1808.14
M152T277			10275.2	3537.97	7907.93	5038.36	1181.52	3507.91	1241.17	6090.52	3383.44	3304.97	1907.58	3413.99	2041.8	3062.7	4476.97	2826.46	5590.49	5663.92	5587.51
M152T317			3572.01	3561.63	2263.59	1553.31	3620.34	6715.79	925.523	4154.21	4585.17	3273.74	3083.08	3691.74	3481.3	2725.14	2963.25	3176.77	4480.3	4594.08	4476.11
M152T344			749.845	994.173	1207.72	846.516	1131.19	995.202	1055.77	954.088	1533.57	1203.24	1325.84	1772.01	1544.86	1545.32	946.755	998.874	1645.5	1663.73	1664.04
M152T357			8529.97	5365.07	6411.37	10375.4	4810.84	34175.8	3893.86	9308.72	24994.8	4775.39	3803.33	29538.2	3865.78	4621.57	4377.11	3484.56	17703.3	9438.5	17662.6
M152T362			15679.9	15838.8	12031.9	9873.48	23265.5	24176.5	25257.2	6931.69	17504	12924.2	19571.4	22117.6	19758.5	18143.9	16836.9	18345.4	14318	14345.7	14320.1
M152T371			148620	115056	161870	214565	148856	165880	134803	211089	130462	145009	151516	141783	135185	164337	114364	126646	154584	153591	154583
M152T390			16503.7	14232.4	23112.3	6074.57	16877.8	17917.8	18543.7	19328.5	14878.2	17637.2	20150.9	14790.2	11341.4	13397.9	20574.1	13173.7	19522.2	20693.5	19492.1
M152T424			2673.56	10426.2	4754.74	6342.1	13085	9898.72	3933.21	4778.47	6368.82	8477.25	8253.27	8604.41	3283.86	6576.7	6250.56	7803.76	8197.97	7453.11	8200.47
M152T434_1			414.535	2709.13	2318.83	2990.71	3260.87	3171.42	2627.59	1643.59	1110.31	905.484	1411.43	1123.94	1662.48	1583.26	611.246	2878.71	1248.78	1470.86	1463.92
M152T434_2			3014.62	2445.63	2199.05	2440.7	2217.75	2527.26	2556.63	2490.18	2893.57	5262.56	3630.58	2907.3	3356.34	5399.12	3189.08	2934.92	3569.42	3583.15	3855.78
M152T50			1113.76	1364.9	1045.75	1527.74	1117.99	865.778	951.696	1017.09	929.436	1223.25	722.631	1625.63	1758.25	4253.66	732.385	1489	1053.01	1058.58	1135.7
M153T234			1550.13	816.272	1397.71	1539.01	1907.71	1018.31	760.415	1434.31	1298.49	1607.73	1600.04	1550.35	1784.77	4527.69	1985.73	796.257	1978.9	1979.05	1853.07
M153T296			4435.26	2829.3	3427.65	4027.26	2652.24	2876.49	3269.24	7015.1	1813.64	2870.29	3956.44	2826.57	2378.5	2393.57	1691.73	2142.68	1556.82	1502.01	1504.56
M153T307			919.218	1408.17	1852.86	3299.7	1748.16	1477.91	2652.87	1920.46	2961.46	4227.07	3550.6	1772.07	1019.35	1339.09	746.96	3708.37	5742.98	5687.25	5687.28
M153T315			1058.44	1683.72	1456.43	252.465	1538.66	442.674	1550.6	5931.82	777.558	2613.4	1092.14	511.182	330.032	1771.16	3530.3	2474.97	2010.09	2004.72	2004.76
M153T320			8710.29	10302	7698.98	5138.12	8570.61	6516.82	6900.59	5710.45	10089.2	11063	7712.74	11381.9	12337.6	11194.6	10798.4	6306.66	9293.91	10152.7	9208.11
M153T34_2			92725.9	74853.8	83228.3	69127.7	75018.3	60222.3	61252.3	71676.6	89937.9	94252.8	70523.6	120062	84771	81987.6	70772.7	76158.6	10060.8	10007	10061.1
M153T362_2			1769.08	2067.53	1285.3	679.779	2658.57	2564.94	2707.41	701.916	1983.87	1329.61	2398.47	2330.69	1980.06	2133.02	1965.97	2238.6	1533.25	1538.93	1518.73
M153T371_2			860.769	710.227	735.664	1042.81	623.726	1180.04	597.987	937.231	2339.58	2392.91	1633.2	578.501	1486.38	442.011	618.265	2031.37	1301.27	942.581	947.354
M153T389			17126.1	10670.5	13702.2	14995.2	12204.4	11582.1	9448.63	18850.4	11071.2	13092.4	12741.3	13579.9	16794.8	17118.5	12239	15402.3	14866.9	14817.4	14866.9
M153T410			5368.28	3177.21	5340.79	4374.94	3103.43	2821.08	3326.11	3936.47	3661.62	4092.17	6234.68	1622.19	5402.67	3854.74	5114.27	3202.24	5761.19	6460.34	5534.46
M153T507			13011.2	19849.4	12880.6	8179.77	31807.7	24470.1	28230.6	4105.9	17393.1	13012.5	17633.7	23226.5	28617.6	27988.2	22588.3	29273.4	18219	17397	18222
M153T700			786.19	772.013	2456.9	1536.53	285.383	154.305	1476.61	691.42	1492.84	1390.82	899.695	858.578	671.225	665.359	740.854	1746.65	836.176	1048.3	823.198
M154T165			459.094	350.971	384.344	1658.61	94.5326	737.977	163.572	650.368	1038.28	717.046	817.498	552.468	866.378	612.69	524.732	483.494	540.584	517.217	540.659
M154T230			2632.66	2375.81	2938.86	3908.72	1911.33	1602.99	1482.24	4367.03	2298.32	2680.83	2696.4	1705.87	2461.7	3515.27	3040.67	3007.96	4047.71	4218.32	4223.38
M154T258			952.02	1202.5	1327.89	3666.86	2424.12	1388.98	1291.94	1467.5	1346.49	1732.99	1606.51	749.386	1303.04	1164.71	1266.42	1073.06	2359.35	2338.86	2629.63
M154T310			2380.67	1062.46	1391.07	3566.37	954.807	1318.16	1248.57	2873.05	1252.19	1146.75	1537.33	1803.38	1256.93	1668.15	1240.11	1576.47	2264.59	2204.09	2204.15
M154T344_1			1068.73	1142.83	1246.76	1794.54	1090.55	996.548	1192.01	1092.91	1115	1989.46	1739.56	1284.92	1153.05	1328.25	2092.12	1947.87	1529.51	1530.82	1602.12
M154T344_2			323236	236050	271989	405251	201403	244029	217915	384943	231035	388565	374130	282249	306276	274501	350762	303663	364537	364538	363123
M154T377			2417.78	1883.71	2068.96	13139.2	2100.68	805.672	1564.04	7609.81	784.542	1645.75	1226.97	1305.54	2225.78	1361.14	492.362	1138.81	1685.63	1832.95	1686.74
M154T434			2829.03	2994.17	3498.94	3082.95	3488.15	3143.51	2903.86	3238.4	4385.51	3539.44	3760.66	4368.2	2995.32	3521.82	3939.96	3078.28	3936.28	4560.71	3942.09
M154T90			1902.09	8640.54	1219.14	6926.25	1101.46	1986.68	715.07	2414.41	4631.5	3638.5	19657.1	3879.65	4653.82	3197.87	2469.93	3852.01	2872.03	2882.85	2346.1
M154T97			12871.4	10100.6	15362.2	12732.4	9969.45	7350.13	7748.83	10504.8	41306.8	31906.4	29820.1	34062.6	14675.2	19346.6	13204.7	14766.7	14704	14704.3	14645.7
M155T220			803.496	454.581	851.534	1362.99	460.436	1044.05	634.603	948.873	346.601	340.219	421.583	340.277	750.921	456.161	684.908	757.294	634.172	643.897	666.341
M155T240			8586.87	7127.72	8278.77	7141.57	8087.15	8558.85	5822.45	9273.83	11784.1	10773	9509.72	12087.9	12355.2	8385.47	7847.73	11163.7	10785	10784.3	10647.2
M155T242_1			1564.72	895.986	1096.98	1310.92	1040.67	2419.54	1174.29	1457.58	1674.58	1440.99	1539.55	1696.05	1678.67	1167.73	1215.85	1773.13	1779.1	1681.83	1684.48
M155T242_2			2884.57	1199.61	1018.17	7268.96	1436.07	8418.77	2352.36	8807.97	1363.61	1692.45	9365.96	904.081	11595	8083.87	1481.38	1653.28	1633.25	1319.34	1300.93
M155T277			5384.88	5863.64	6846.07	5344.36	3420.83	2649.44	2678.56	3987.27	2661.9	3665.57	3663.09	3273.24	6230.33	3548.96	5467.52	4897.56	3956.18	3911.96	3905.68
M155T281			3651.48	963.713	1862.28	3084.74	3464.5	2268.59	3489.28	3191.41	1969.88	1754.5	3482.37	2023.53	5109.38	3985.43	3998.71	1107.8	3727.34	3938.29	3939.42
M155T282			1699.94	1572.81	1166.28	863.795	1152.89	1174.84	2080.87	869.299	1463.32	1691.89	1732.59	1454.69	1081.24	1111.48	1944.84	2036.06	1187.37	1280.45	1253.22
M155T3			9162.13	8059.38	10213.3	8327.45	12674.2	8583.09	4375.44	8409.7	8526	9063.43	6931.96	7767.49	3255.11	9259.47	8536.27	23820.8	5177.04	7466.98	7496.25
M155T32			18790.5	15631.8	18310.2	14915.1	12129	14034.7	18583.8	11909.8	12640.9	11647.1	16356.4	19573.8	23683.5	12334.6	17577.5	17116.1	12646.2	13482.9	12654.7
M155T322			34071	25530.8	54796.5	165012	12905.3	33172.8	15917.6	126207	18583.5	28269.9	19523.6	13548.2	15151.6	14835.4	16414.9	16526.1	57264.1	56899.8	57262.6
M155T34_1			24319.9	28680.4	25360.5	26191.7	38808.8	34021	41550.2	21492.8	27964.2	35414.7	27707.3	23665.2	31375.2	38791	38445.6	37834.7	57893	57860.2	50310.7
M155T377			5860.97	7437.37	4790.66	18775	4314.07	5077.89	3821.34	15065.3	4510.23	8017.5	7562.06	5256.13	8294.26	11616.7	4791.62	6785.91	6843.21	6843.87	7009.74
M155T52			5819.08	4021.85	4687.87	7928.33	4018.45	4318.38	4597.55	8119.21	7591.3	5429.65	4345.09	7649.95	10934.1	9969.22	6856.95	8731.88	8211.55	7787.96	7783.02
M156T240			4355.64	3763.11	3957.38	3380.66	4279.97	4148.81	3414.24	3788.37	5526.88	5161.31	4335.42	5231.87	6143.76	3964.71	4097.38	5067.61	5090.34	5090.19	5043.62
M156T241			1112.72	1163.72	1440.99	3481.06	2107.43	1225.28	3069.26	4250.48	1396.75	1210.1	1834.6	1702.45	1510.86	1604.09	1254.33	1504.93	1614.99	1551.46	1530.29
M156T271			47414.8	41525	43573	75856.7	38434.5	42073.6	31000.1	42825.8	47321	50199.6	50961.5	47130.6	50685.1	48364.4	39504.5	39865.7	50841.8	50622.5	50421
M156T286			1279.42	1978.46	2979.95	2548.03	3355.05	3779.02	3151.94	3138.9	12562.4	10510.7	11381.8	12264.8	3663.1	4596.65	4514.24	4360.97	7304.63	7374.22	7373.74
M156T297			26968.3	24620.4	24504.2	38657.4	16909.2	21289.5	17653.5	21460.2	24963.8	24648.9	25137.9	31419	31299.3	26423.1	22428.9	24675.5	60007	53877.4	53883.2
M156T317			5114.27	4945.55	4071.66	4246.48	5000.93	8126.86	3228.91	5540.11	6180.09	5641.98	4697.82	5784	6396.45	3602.94	5783.15	5308.3	7125.94	6905.78	6908.61
M156T344_1			1303.1	971.686	1211.04	2791.79	1004.19	834.813	709.593	2303.02	1219.64	1214.93	1754.82	814.075	1035.43	1234.89	1033.45	896.809	1212.91	1213.21	1162.98
M156T362			10315.2	10594.5	9656.76	17380.5	11129.9	11246.9	11702.2	12679.9	12684.8	14991.5	13035.7	15432.8	13865.7	13527.5	10804.3	12063.1	12757.1	13112	12768.4
M156T364			9095.63	8583.96	7562.38	10778.7	1817.92	9731.52	645.594	9031.35	9194.69	10693	10336.7	1044.36	1039.98	943.216	673.766	1617.39	9393.95	9610.52	9570.15
M156T433			382.254	373.488	584.944	385.922	346.526	560.809	302.312	664.833	615.469	786.662	869.249	623.117	688.528	454.836	1208.49	691.681	736.009	744.289	736
M156T457			1.12254e+06	715838	927688	3.00135e+06	839375	1.02546e+06	871315	2.22529e+06	1.0318e+06	1.3493e+06	1.35053e+06	1.40052e+06	1.55809e+06	1.17943e+06	1.11645e+06	1.12745e+06	1.31996e+06	1.33557e+06	1.33561e+06
M156T49			4492.13	2748.13	2542.46	7789.79	3444.49	2300.29	3413.37	5379.65	2816.31	2308.73	3433.04	11557.2	14570.4	9416.29	6947.69	5006.53	6166.9	6176.9	6328.06
M156T505			9411.94	11788.9	12970.9	5009.75	24764.6	19608.4	26634.2	2250.21	8335.27	11213.6	8982.62	12576.6	8426.2	15527.4	10055	11812	10312.1	9839.61	10310.2
M156T517			83134.6	143998	82293	215974	87489.1	267889	204940	667982	68312.4	164549	149310	95173.7	94206.9	81510.8	144687	160248	133437	119343	117417
M156T553			52447	88706.7	40737.4	63848.5	40132.8	34941.7	40613.3	64465.2	71673.7	43777.6	50899.8	44140.2	41479.3	47974.7	49213.2	44762.6	55013.6	58278.4	54984.9
M156T582			120611	136176	64773.5	91068.7	121834	93423.8	101883	146286	97792.8	94054.1	122462	86718.3	100447	118844	87746.5	86629.8	129912	123779	198999
M157T18			4052.95	3583.74	2708.8	2008.98	4176.04	2953.23	10461.1	2650.89	3172.16	3858.05	8890.43	2287.84	2477.58	2562.69	2818.28	3064.59	2288.54	2730.96	2719.82
M157T208			181.198	151.392	326.395	1004.83	171.53	371.754	149.294	1254.26	360.658	500.414	444.525	346.581	277.137	338.19	239.452	289.553	414.871	418.858	469.888
M157T256			3622.42	4290.68	3112.01	3218.03	3763.23	1974.87	3180.66	2340.07	3303.28	2884.42	3448.51	3982.95	4827.92	3742.59	3520.33	4835.73	3654.57	3763.39	3655.42
M157T298			2767.45	2696.49	1523.81	3289.4	2266.03	1960.01	3274.75	1971.01	2881.8	2999.96	3054.88	3068.71	2573.34	2635.85	2137.53	3219.51	3106.42	3111.75	3565.3
M157T34			10071.4	13453.7	12514.1	9769.39	11802.3	13941.5	11213.2	14184.7	13036.2	13803.2	11510.3	15168	6746.1	9084.65	9693.38	11701.7	19642.2	20178.1	19637.6
M157T368			31867.1	29737	37010.1	51271.9	40608	28073	40374.7	46146.8	22637.1	31712.9	26505.1	30589.9	30908.4	27588.2	23592.3	25486.6	30379.4	30082.2	30080.6
M157T393			1060.09	1100.95	2794.78	2180.46	939.476	1810.28	722.344	5577.12	833.932	1671.72	1119.71	779.461	636.293	601.621	878.98	585.7	2181.84	2097.42	2097.67
M157T399			4865.26	2014.41	5003.38	2324.04	5183.72	5023.68	5750.68	4548.87	13169	13388.6	15247.4	9652.23	17524.2	8362.33	5684.13	14222.2	14818.2	15138.9	15138.9
M157T4			915.78	1302.7	1067.8	750.581	808.25	981.682	4369.31	1391.62	609.53	667.865	4564.19	1724.68	1177.16	1210.81	1265.13	1536.27	1058.01	1071.87	949.098
M157T407			125957	102415	94008.1	227756	85603.1	90898.1	94005.7	27415.8	116945	142822	137922	116570	129282	123794	115295	108952	130955	130937	135557
M157T409			204.042	284.362	168.408	109.396	159.811	121.285	3038.64	99.8231	4500.47	113.382	3042.42	4453.63	116.745	4235.11	85.8778	3689.16	2017.11	929.895	765.169
M157T439			22888.6	60300.3	19301.5	38158.1	18944.7	31672.1	21624	34415.6	21799.7	22468.3	23517.1	30067.4	25848.6	26762.3	22095.2	24999.4	24835.5	24793.7	24835.5
M157T48			38463.8	27545.4	30134.8	34025.4	56733.6	26698.3	23636.4	26602.7	28538.1	35644.4	23587.1	44591.7	75338.4	60351.2	51077.3	67702.8	38355.6	37943.3	38356.1
M157T509			13927.3	10267.3	37252.6	1651.44	60124.4	39072.6	32268.2	92248.1	65869.4	52348.6	74079.3	64983.7	67933.9	68151.3	34901.9	78880.3	70162.1	67230.9	67208.3
M158T172			5316.75	7193.31	7730	18644.4	8051.05	28269.8	8933.6	10151.9	11183.9	7855.15	7639.92	5723.53	7516.59	8318.16	8748.06	7802.75	11933.5	11962.1	11549.3
M158T207			2781.42	585.904	587.23	1878.04	2993.32	685.081	2984.89	1243.03	3537.56	528.253	492.847	719.104	3440.87	3945.55	4100.69	800.936	690.717	672.709	672.588
M158T216			16446.5	21186.9	12074.7	7424.02	3713.31	41361.6	6566.58	14418.2	15067.8	11197.4	13256.9	13994.2	11463.6	8856.83	9751.5	17805.3	17909.2	17458.6	17817.4
M158T223			3522.74	4646.42	3477.89	3178.51	3768.46	3574.15	2944.79	2782.86	4834.05	5352.51	4203.04	6046.54	4943.08	6632.64	4779.15	5724.27	6690.98	7720.32	6623.06
M158T248			8070.46	8354.51	11304.6	12231.4	11825.4	11339.4	10189.7	8526.3	12406.7	12849.9	6002.53	15212.7	10944.7	8070.51	9243.45	10931.5	10255.4	8659.56	8877.45
M158T256			2627.47	2184.07	1720.82	1700.24	2040.61	1438.92	2075.24	2265.1	1547.25	2017.96	1839.42	2219.95	2872.42	2179.9	2306.97	2602.41	2683.19	2590.68	2592.41
M158T257			715.332	806.707	424.214	537.664	589.239	14192.4	4989.78	508.206	945.546	764.765	560.195	882.067	983.585	400.772	3448.52	1006.24	617.256	617.079	656.931
M158T263			64760.3	30054.5	38037.2	198070	22253.2	120363	17474.1	21515.9	42003.4	42517.4	50653.4	48358.4	33931.9	59560.5	12380.7	19423.5	52382.6	52379.3	51975.2
M158T280			8255.28	15239.6	11850.3	9511.47	26123	4084.37	4342.47	16524.7	19318.5	28437.7	18525.5	17397.1	18929.5	16903.1	23163.1	19766.9	23823.8	22528.5	22459.5
M158T290			2428.36	4400.57	4396.62	3096.52	5157.85	2718.32	3957.59	12584.7	2772.6	5365.24	4018.85	2829.38	2508.16	3390.56	4706.52	752.773	3761.01	3800.68	3761.16
M158T292_1			5926.45	9031.84	7051.47	7950.61	15722.6	11672.8	13941.3	2517.07	4553.44	6829.68	4227.9	5121.38	4485.74	7652.27	6699.87	6584.05	11843.4	11630.5	11630.2
M158T298			2553.65	4114.26	1359.67	4050.86	1479.65	1768.56	3025.5	3240.59	2587.87	1571.82	4383.76	5117.81	4365.51	3616.68	2524.36	2795.9	5117.17	5093.75	5332.45
M158T321			8728.17	4727.36	8554.14	8633.9	7127.14	11657	2563.8	5881.62	9786.54	8775.4	9543.31	4478.77	12083.6	13079.6	4297.5	9140.86	7938.25	11203	11171.6
M158T323			1552.03	1806.87	969.639	3552.93	576.071	1770.26	1469.97	1781.56	1197.12	1082.68	1101.2	1385.01	1120.95	1272.31	646.71	2164.41	1293.97	1289.53	1693.89
M158T34			10097.1	17748.9	12839.8	12787.8	20256.4	29581.2	32414.7	12322	16887.8	14942.1	17020.6	21784.4	17246.7	16118.5	22324.6	20283.7	14936.4	14180.9	14959.1
M158T344			7064.01	4345.22	4103.68	6488.88	4001.56	4345.56	3586.14	5939.5	3366.77	6078.06	5651.46	4441.51	4080.97	3343.44	5885.19	5096.38	4900.88	5117.91	4899.99
M158T388			2347.38	1847.74	2428.18	3867.39	2195.65	1975.57	1646.89	3485.97	2584.11	3085.86	899.086	2615.69	1966.36	2589.08	2292.99	2203.65	1789.84	1818.55	1969.53
M158T400_1			1551.75	946.05	1499.48	1369.54	752.665	2008.33	644.692	1934.17	5992.78	6190.47	6558.98	5388.92	1426.41	1190.98	1491.15	1165.61	2909.07	2907.79	2963.09
M158T444			4823.72	5645.94	5894	5732.95	2671.54	1529.85	2292.86	3735.39	2664.18	2718.8	3706.76	3274.46	1649.24	1780.72	1870.98	705.51	4033.67	3962.74	4033.62
M158T48			3575.74	25872.4	5025.94	3729.55	3314.78	3735.17	3631.86	22139.4	5055.45	2277.04	2371.76	5076.31	3773.34	7774.33	5434.41	7234.75	4004.61	4012.41	4974.24
M158T482			3381.45	3373.09	3269.49	5475.08	1582.62	1925.78	992.273	3395.33	4246	2146.32	2845.52	3696.17	4406.92	3617.4	2915.07	2114.82	4798.22	4799.94	4348.29
M158T49			55038.8	31678.6	38628.3	49525.3	51938.9	43884.9	31125.4	30728	33051.8	24585.1	32896.6	45082.5	99923.6	61419.6	89969.5	75683	52158.5	53712.1	53348.5
M158T510			207857	86153.7	85986.3	37073.3	216575	136623	132096	343567	230253	165441	234147	237704	231121	240095	92967.1	275041	226011	220734	226025
M158T533			43026	16919.1	1028.67	2662.92	34952.1	21836.8	654.45	1032.01	1153.39	28597.5	1807.53	1452.57	28041.6	458.894	45649	46768	1462.68	1736.26	1231.72
M158T580			4086.5	8178.14	9594.92	4508.16	3866.32	10135	23457.3	34992.3	10923.9	11585.2	12999.3	14160.2	34347	41603.2	11454.8	36771.2	19115.3	14721.2	15419.9
M158T86			13448.5	12188.4	43656.9	23118	15830.2	13971.4	8580.7	13021.4	24141	18194.4	21543.6	27186.9	38183.9	28825.5	35002.6	47909.6	9366.4	9323.58	14286.7
M159T168			820.589	1102.46	1264.87	2283.56	2118.35	1269.54	1262.7	2417.44	3371.1	1063.48	540.697	3192.16	4878.51	1210.89	2769.7	2537.81	3119.81	2920.29	2911.28
M159T181			18121.6	12307.1	15212.9	40375	18065	21571.1	28196.8	20217.9	25431	28263.2	46804.7	19980.5	32865.7	26092	20382.8	33273	30765.3	30176.1	30184.7
M159T185			2177.08	1132.3	2486.39	13184.9	678.151	3313.73	1161.51	9257.26	2826.91	5723.96	5085.04	3716.21	3677.88	3344.71	3087.27	3257.48	4595.34	4424.87	5568.29
M159T210			19271.9	10449.6	9374.82	11588.5	14977.6	10042.2	16163.2	12433.2	12572.1	14357.1	22227.2	14374.6	15373	12573.9	15041.4	16163.5	9564.82	8494.46	9576.3
M159T218			5116.6	5040.81	5000.15	872.634	1422.27	673.619	26600.9	41444.5	93218.4	58389.2	82069.3	66907.6	39678.6	45900	56362	43522.8	29518.3	29525.2	29097.9
M159T235			1892.42	1417.68	1974.9	2436.29	1120.02	3070.31	759.885	798.794	872.892	1395.37	2035.09	1331.87	2093.75	2883.67	1608.43	2001.72	2093.24	1923.58	1922.21
M159T237			6369.15	6260.42	8221.24	6171.73	6650.89	8530.26	6177.9	5940.5	9441.58	8251.89	9507.15	9573.36	8860.31	9795.97	14842.1	8426.82	9614.6	9617.71	9413.75
M159T256			50895.3	44540.9	48016.5	45134.9	49194.9	27706	37987.6	41124.5	37106.6	37387.1	48550.3	44950.9	57346.4	49165	51109.6	66674.3	49971.1	50123	50079
M159T277			7743.99	8150.56	9731.5	16348	6142.95	5412.04	5352.05	28367.1	8557.93	15731	10948.6	10517.9	10714.7	8983.68	9902.24	11546.2	19298.6	19298.7	19246.8
M159T282			21559	12851.8	13721	23527.9	15175.4	4718.33	13690.5	21261.1	16899.6	41641.8	37706.9	34601.4	24932.6	16167.1	18409.5	15031.4	36583.7	32948.4	32655.1
M159T320			3807.52	2510.89	3095.2	6525.37	5385.65	5340.12	5007.16	5675.52	1606.2	1793.56	2933.34	2085.66	2684.65	1650.76	3405	1467.35	3267.63	2917.59	3266.68
M159T33			6267.81	22349.3	22173.9	2514.98	4160.79	7121.21	9676.65	4420.19	5971.33	6590.42	4129.1	6045.74	6953.11	4800.3	5056.15	7144.88	13830	13925.5	13841.2
M159T355_1			6276.8	3608.32	4310.83	4684.39	6112.62	6412.23	6441.59	5405.62	5066.77	7673.63	7598.29	6539.71	6928	5796.96	9624.22	6453.2	12440.4	12185.9	12788.4
M159T355_2			1004.72	1227.14	1015.43	1987.86	1674.83	2103.06	2018.74	1638.04	1371.9	727.482	1714.07	981.251	2508.41	2222.9	1710.28	2233.43	1118.84	1552.54	1291.61
M159T389_1			1465.35	1016.82	1277.49	1647.2	1359.47	1263.79	930.475	2173.24	802.192	1391.44	1001.58	1322.33	1242.61	1654.21	1193.6	1332.34	1317.52	1206.19	1208.15
M159T389_2			358418	232867	351980	446267	296098	306279	224258	560424	272976	335066	320779	342222	478137	456978	330212	415513	372002	371172	370762
M159T434_1			1418.94	726.587	1480.5	1364.19	533.515	879.055	968.251	2054.43	1609.65	2145.37	1806.64	1032.53	1175.14	866.6	984.802	720.991	1477.66	1550.91	1549.91
M159T434_2			18859.3	13650.9	20373.8	11155.2	17089.1	16220	11842.9	17926	16687.3	17176.4	13939	17996.2	22849.9	20023.6	20110.3	21784.6	16913	16913.3	16570.9
M159T436			988.208	725.366	1157.08	1671.55	846.917	706.082	741.836	1002.93	1016.7	782.063	941.889	1260.7	635.01	1050.71	1738.3	939.342	877.59	955.419	952.484
M159T579			1527.11	4921.73	6043.46	1638.71	6599.34	6411.24	1435.26	788.314	4689.23	919.016	1464.77	5960.17	4720.84	6185.78	7357.15	1874.38	5458.29	2666.74	5458.33
M159T62			20962.2	19225.6	17789.5	23120.9	23155.8	23436.9	20800.8	22211.1	25014.4	23206.1	22498.7	23730.9	22653.9	33791.7	27673.1	34257.7	7644.03	7968.95	7825.14
M160T18			3924.83	3327.26	3744.29	3855.95	4170.73	3236.06	3080.74	3117.35	3464.82	2516.24	1548.33	2866.59	3938.51	3708.48	4187.08	3623.05	4035.09	3651.42	3644.05
M160T225			25451.3	9758.85	15324.6	20247.7	1724.64	3081.39	1832.49	4684.08	3099.9	3007.65	4375.2	2754.01	1785.85	3241.06	3347.81	2563.47	3852.03	3626.7	3623.76
M160T229_1			806.077	1000.79	1357.25	1528.93	636.783	687.953	398.084	2445.89	1005.74	1233.81	837.925	1074.03	1594.96	1105.35	620.999	1049.24	1155.66	1153.41	1222.3
M160T257_1			957.738	650.495	840.613	2175.2	914.764	1026.57	1005.65	760.862	1071.7	1224.36	1545.58	989.003	1335.96	1093.53	1236.98	1169.78	1866.01	1862.4	1757.32
M160T280			6552.31	11349.7	4438.73	10760.1	13080.8	9132.28	5687.3	7888.75	4515.78	4409.37	7954	10475.7	9026.65	7181.08	13277.5	13159.1	14820.4	12508.4	14819.5
M160T284			24548.4	7302.73	18231.1	10372.9	3929.27	3534.35	1901.39	9442.59	5448.42	3621.69	4012.49	2084.84	4132.04	5992.54	4913.46	4604.23	6991.6	6991.35	6934.69
M160T310			3967.32	3166.82	4328.47	10830.7	2878.6	3235.04	5452.7	7382.99	3513.7	3878.86	8830.42	4400.6	5973.03	4472.58	2982.89	4027.63	6733.53	6934.43	6831.64
M160T325			9007.14	5749.82	7712.79	22921.7	7010.71	7010.27	4273.71	11315.8	11694	16190.8	15741.6	15643	8195.55	9787.06	6740.65	7406.51	10157.4	10120.2	10134
M160T364			16320.8	9271.17	15769.4	11655.3	4745.67	6916.2	2219.68	13133.9	8714.74	5596.2	9717.22	8615.86	6259.97	11383.7	14117.1	8461.63	6555.25	6761.01	6554.87
M160T381_1			28359.5	22240.3	30206.8	28142.6	21029.9	19368.5	22385.8	27705.3	18447.4	27017.6	14421.4	24067.9	25410.3	30660	22790.3	23448.4	24675.6	24671.8	24223.2
M160T391			11303.7	9446.19	7996.36	11429.6	10345.4	13190.2	9271.4	12150	9816.61	10612.8	12699.3	8400.07	12796.1	10671.3	9474.96	13907.7	10033.5	10245.9	10313.9
M160T46			746.102	331.593	549.408	479.261	337.675	428.309	404.958	1109.89	244.049	217.009	6311.68	11907.6	651.861	435.874	679.121	526.773	450.806	452.819	801.693
M160T50			18859.9	12634.7	12326.5	3887.49	10884.8	5722.84	11819	3968.09	60292.9	72930.5	26776.3	66639.1	65371.5	65340.4	20835.2	34870	18997.9	18999	20556.4
M160T704			1038.16	999.794	702.148	1038.31	1068.57	2123.78	868.669	1221.62	1021.7	1019.23	1214.46	1055.4	1106.3	1544.01	1205.48	1051.06	1067.54	1213.7	1052.66
M161T198			1628.27	1954.99	1654.92	3191.32	1522.48	1892.51	772.001	1081.83	1370.87	1142.87	2334.52	1260.93	465.846	889.334	1250.98	1084.18	1128.95	1370.78	1371.41
M161T237			383.269	354.49	526.837	421.632	347.923	601.583	500.503	286.252	357.373	427.421	584.016	600.294	440.828	464.097	530.373	460.77	600.763	601.027	676.103
M161T259			1109.93	1089.91	1656.98	2928.33	1148.98	2001.05	1535.7	125.059	3382.15	633.485	258.634	395.146	1351.43	1814.63	1660.39	1049.56	1097.15	1967.66	1072.1
M161T26			15328	13724.7	18838	17901.9	21807.2	19448.4	18128.5	13238.5	7047.19	8417.34	7905.88	6969.48	14118	8419.92	14123.9	15239.7	12426.2	12858	12061.3
M161T266			22155.2	20995.2	12622.8	17618.8	23595.8	6576.82	5530.74	14364.1	17775	10763.6	24141.3	32233.9	38573	12521.5	7487.22	8904.01	15818.2	15807.8	16268.9
M161T30			40895.9	46343.4	50376.1	47711.7	46162.6	50676.7	35471.1	26055.6	56021.7	49885.1	53989	31114.1	38779.7	51324.7	46980.6	49007.3	59601.5	55952.7	55943.7
M161T305			15741.1	11773.2	10042.1	7130.98	13607.7	8438.17	11534.7	5814.77	17146.1	15144.1	16898.1	14633.4	8750.54	9033.9	13697.4	10393.1	14082.6	14250.5	14248.2
M161T32			16496.8	10943.7	16641.9	18182	20430	20487.3	15928.3	17353.5	14953	13378.7	10845.8	20737.7	16945.1	17913.5	15592.2	21412.4	11144.6	7111.61	6833.48
M161T324			5595.1	8064.07	7099.62	4626.05	13866.6	8518.94	10174.2	4278.65	11534.3	8456.04	10033.6	13667.1	15556.3	13872	10904.5	16148.4	12782.4	12774.4	13420.3
M161T330			5978.4	5644.96	3935.93	2841.81	6351.29	10191.9	9533.59	1720.61	11201.3	7762.05	10826.2	17257.6	10062.2	16695.2	7354.29	9891.84	8767.23	8334.87	8344.23
M161T389			4310.28	2648.23	2468.01	95943.3	2809.62	2890.99	2841.45	3785.2	3116.62	4602.56	3164.34	2523.98	3164.94	2969.79	2910.94	4867	4066.89	3785.42	3812.56
M161T434_1			1523.07	1761.25	2028.3	6111.71	2085.93	1262.14	2206.42	97.1779	2801.05	529.388	581.362	1897.43	2155.15	2403.84	2228.43	1799.39	1848	1655.91	1851.27
M161T458			15656.3	15800.4	19117.6	32897.6	14909.1	17871.7	12665	14205.7	23227.7	27033.2	27852.7	39261.9	48215.9	44880.9	44404.6	33240.8	19291.9	19279.9	17863.7
M161T524			829.969	812.527	914.438	834.425	909.909	779.004	654.289	1233.41	1038.9	1175.89	889.441	1017.85	2168.99	1748.35	1994.13	2177.16	1372.2	1320.46	1349.97
M161T581			4792.08	6348.98	8982.61	18313	7917.13	20923.6	7224.18	6569.79	5785.81	6358.08	18932.2	4959.86	6855.17	8239.9	3540.49	9955.2	10090.9	9019.8	11775.3
M161T94			3052.61	1913.04	4044.92	5296.11	4126.55	13061.2	1697.62	3565.08	2757.14	2682.31	2668.13	4853.65	6005.44	6163.79	4154.67	6019.6	4600.15	4606.42	3878.32
M162T225			942.262	514.399	1493.17	433.056	1421.5	1613.56	1122.58	1573.69	2204.88	1585.23	1443.64	1906.66	2100.23	1980.1	1311.62	2220.82	2060.4	2058.77	2241.68
M162T228			1063.57	2448.34	3216.41	3539.22	3178.6	3849.57	1556.41	3651.26	4590.08	2882.85	3983.15	1549.4	5016.4	3545.23	1840.78	4377.02	4948.24	5204.48	4948.08
M162T239			5953.77	5071.62	5904.61	5827.28	5625.31	6367.35	4043.45	6729.36	7445.97	7533.34	6600.12	7819.05	7649.71	7357.59	6310.71	7222.24	8972.04	8701.53	8982.37
M162T258			8556.11	6738.31	12163	9144.12	5170.8	5150.19	5074.94	3966.69	12162.1	7184.67	7311.55	9393	15412.8	8513.09	5219.78	8562.67	12763.1	11516.7	11524.6
M162T26			2223.55	1483.56	1658.25	1122.71	437.948	4593.7	1786.57	1632.41	916.572	1425.77	1941.93	1052.54	2147.93	985.719	1120.58	1358.76	1963.91	1863.43	2008.55
M162T286			433.867	688.878	1030.93	903.394	822.895	1065.28	1145.52	971.291	3420.37	2992.06	3817.32	3320.51	1105.45	1056.4	1526.91	1490.26	2044.64	2018.6	2044.64
M162T296			10104.7	5454.63	9729.46	10605.6	5275.39	6920.67	8614.51	8381.23	10960.6	9296.34	3069.71	5512.46	7986.53	4201.19	5424.19	3289.09	4164.04	4293.25	4209.09
M162T349_1			27505.5	26936.1	28140.2	34077.7	29795.4	25477	24287.2	28280.4	25674.5	27386.1	30000.7	28680.2	37161.7	30033.2	29401.5	32785.6	32633.8	31837.1	31849.6
M162T349_5			7.70573e+06	7.11669e+06	7.23254e+06	8.97652e+06	7.26862e+06	6.95763e+06	6.84367e+06	7.76012e+06	6.23893e+06	6.84755e+06	7.44454e+06	7.87856e+06	9.75876e+06	8.57979e+06	8.04697e+06	8.35152e+06	8.70058e+06	8.63298e+06	8.63365e+06
M162T411			14869.1	20814.9	16163	28546.9	6940.71	6164.89	7650.37	38111.4	8994.99	10105	13924.7	11281.3	12266.2	10456.2	8704.28	11928	15008.1	14803.4	14708.9
M162T443			2205.2	1781.01	1703.16	1849.3	17118.4	15674.3	13346.2	17862.2	11154.7	12360.9	14177	16444.6	1713.71	18463.1	17519.3	19111.6	15189.6	15289.2	15289.4
M162T49			2618.46	1501.46	2136.86	2287.46	2349.4	2421.05	1984.36	3584.2	3310.36	2948.24	1495.56	4380.77	4458.46	4957.43	3956.86	4526.42	2356.4	2885.06	2875.49
M163T232			3309.72	5600.05	2659.16	10504.6	5877.8	6119.78	6638.3	2424.98	9794.68	2873.71	6678.75	3716.7	4336.31	7159.5	7582.02	2315.69	8308.42	7167.07	8387.36
M163T240			925.181	942.897	1235.56	1309.36	1253.35	928.803	5075.26	2987.98	1790.36	1462.96	1556.87	1744.98	1792.01	1304.44	1521.71	5270.13	1631.49	1766.76	1767.15
M163T296			13460.9	13952.1	7797.08	29801.9	8829.05	9682.43	10915.7	10759.7	12568.5	6853.35	7866.46	16409.7	8369.96	6012.92	6710.18	16611.3	8755.54	10535.8	8759.03
M163T301			2849.6	1919.79	2429.05	1945.62	2171.06	1501.59	2011.32	3323.54	2132.94	2180.09	2190.62	2598.76	2040.23	2088.59	2214.38	2199.59	2210.28	2074.64	2210.73
M163T304			1813.85	2765.73	3929.54	2444.69	2735.94	1180.12	2006.39	2722.57	4389.64	1808.02	2927.21	4284.92	2436.46	3217.5	2088.77	3893.43	2089.44	1974.75	2089.14
M163T31			9191.11	5828.65	8581.39	11459.7	6140.59	4237.36	9498.58	4175.47	7079.2	5570.23	7090.86	9285.81	8852.04	7686.98	5449.85	10896.5	6509.59	6901.66	6651.04
M163T324			936	1902.99	1748.38	1005.9	1999.85	911.082	2214.86	1348.39	872.265	1584.22	978.598	1005.24	1764.1	2029.31	1794.44	1130.73	1903.06	1901.24	1971.18
M163T33_2			240286	8553.01	7276.06	223089	9737.01	7686.01	7875.16	5781.87	363775	8864.68	211422	7547.34	5346.02	8536.29	6033.63	5943.96	26386.4	29745	29768.6
M163T341			625.201	546.93	553.513	1442.29	565.729	681.368	681.059	738.893	1103.16	547.553	583.935	491.493	693.49	1069.57	1003.42	518.83	940.695	936.962	1024.73
M163T34_1			241340	195875	207499	216988	188016	163608	229610	333915	347686	226767	183522	230743	224239	199905	183850	167298	75449.4	79246.7	76383.4
M163T350			2627.21	2394.78	1244.94	3005.44	2496.94	1186.78	2454.19	2616.26	1114.54	1934.59	1435.17	2209.45	1341.59	966.071	2521.21	1254.23	2627.07	2620.19	2239.7
M163T393			1001.72	771.684	2140.24	1375.72	835.744	1448.18	533.003	4148.87	1307.96	1715.68	1047.32	760.609	1181	1628.49	553.605	1321.84	1567.67	1586.64	1586.59
M164T294			38096	27452	27644.5	33363.1	12540.7	14199.8	12259.6	47622	14569.1	25276	22209.1	17327	19798.8	19862.9	19322.6	16534.3	33647.1	33087.4	33090.3
M164T318			749.477	582.362	617.628	1155.55	623.134	2189.77	747.382	871.954	916.645	1063.54	607.383	868.599	1301.69	449.59	809.104	569.163	1498.96	1500.58	1418.94
M164T35			61662.1	61867	56506.5	42941.1	37671.4	19345.9	47102.2	48597.5	114087	144132	103684	95171.6	76751.1	101949	68692.4	53189.9	82882	84477	82824.6
M164T351			12537.3	11432.5	11600.5	38719.8	10329.2	8163.31	9332.47	24850.7	11319	14003.3	17573.7	11215.9	15902.3	11828.9	13500.4	18667.1	10769.6	11668.6	11673.8
M164T391			765.628	786.559	525.009	490.921	861.378	749.768	668.559	959.726	818.608	898.406	824.352	701.876	615.242	881.655	473.706	655.918	524.883	530.222	589.404
M164T416			1864	1183.94	1625.68	2699.04	1126.57	1327.21	971.386	1696.34	1896.38	2759.08	2084.98	1658.71	1914.55	1098.29	2673.84	1499.32	2371.54	2376.59	2433.42
M164T692			1528.32	1516.37	2505.52	1813.12	1046.58	865.031	2406.86	1373.7	1533.34	2340.79	2429.2	4253.68	1497.29	1520.58	1450.01	1426.93	1775.31	1740.08	1624.42
M165T231			2171.03	6450.11	2509.15	8699.65	4483.95	3773.61	2175.09	3298.46	2565.68	4465.91	4837.45	4265.61	4346	4349.56	5050.23	7292.02	3777.04	4343.05	3744.36
M165T238			596.49	802.472	976.675	463.005	662.219	1254.32	1102.85	962.232	1721.09	1756.53	1361.6	969.948	766.642	1134.4	1443.34	979.325	1563.49	1470.12	1562.67
M165T25			1370.83	2177.84	989.388	545.849	1844.42	1343.92	3662.8	638.928	874.147	1125.87	1303.94	1124.37	2030.51	1471.28	1259.39	1223.65	1312.05	1311.58	1413.68
M165T298			10238.7	7221.29	11998.5	40807.9	8423.53	6038.71	7261.05	27214.3	6935.23	8146	8311.78	8018.28	10001.7	9420.56	6342.85	7511.81	9393.79	9298.58	9393.87
M165T32_2			27472.9	29862.2	26955.4	26428.9	41946.6	31999.9	32495.9	37122.7	26434.4	30529.3	20171.6	23343.7	25116.1	21988.7	24033.1	30675.7	37792.3	37687.9	37688.5
M165T325			5479.32	6405.67	6285.62	15517.4	4932.23	3695	7954.91	7319.26	4500.51	8954.56	5287.61	5412.3	4279	5180.14	4677.87	4278.88	6308.68	6291.28	5942.21
M165T33			8862.18	5928.65	5135.49	2682.5	5273.62	5279.86	5700.33	5074.02	7002.6	5348.8	4471.56	2488.87	7411.83	6178.19	5344.37	4418.19	6901.88	6701.47	6896.79
M165T332			1697.3	2320.56	2527.06	2823.85	2101.85	2508.69	4528.08	2748.5	2496.93	2734.7	3087.45	2222.63	3021.44	5453.99	2612.64	2471.18	3568.7	3510.46	3510.49
M165T34			40782.1	3122.49	37026.9	3133.2	45957.8	43763.2	5693.92	3167.14	39073.8	34686.4	2042.57	5520.93	3648.27	3398.03	3915.3	41868.7	4243.64	5007.76	5011.76
M165T434			7589.69	7979.65	6788.55	5416.98	8215.4	8569.79	7426.86	6526.52	8141.83	7544.49	7798.51	8453.86	7679.16	6733.21	8631.24	8379.67	6929.87	6818.09	6817.85
M166T185			4818.65	2773.75	3770.99	31646.3	1336.13	12962.8	1282.19	9409.24	6421.56	6558.99	9125.33	5997.81	3713.65	5183.57	4119.76	4692.6	7322.61	6616.59	7328.78
M166T197			2952.51	4057.09	4367.08	11749.2	2352.11	11744.9	2809.35	5721.45	5813.92	6384.07	6795.4	4451.58	6486.84	6451.98	5524.58	5085.59	6049.54	6155.89	6155.71
M166T255_1			2084.94	1329.04	1198.71	3341.98	1015.14	845.399	1132.58	2529.97	1263.55	1203.49	1591.88	1071.58	1461.8	1016.01	768.043	1024.1	1257.97	1175.16	1266.65
M166T298			2421.01	1254.71	1649.71	4939.55	2736.43	550.344	1318.27	2951.72	1180.02	1390.31	1201.14	1471.56	2489.43	1521.15	992.878	1029.27	809.127	808.988	825.36
M166T299			1028.21	761.504	1135.72	981.221	1070.61	747.154	1133.62	1439.38	1332.39	1339.2	1194.49	1299.97	1346.96	1303.44	1051.15	983.959	983.259	954.839	978.207
M166T312			1565	1762.84	1802.07	3709.78	471.119	2704.51	2050.92	2076.98	542.069	1826.69	887.888	1015.77	717.754	702.12	764.165	632.715	1345.34	1345.41	1305.89
M166T326			24007	25481.3	29192	65813.9	44990.9	30276.6	28901.5	43006.9	20663	25057.7	28516.5	22476.1	37207.4	63588.3	52052.4	56421.3	58853.7	58738.6	58725.6
M166T34			6812.76	5122.4	2719.64	4832.3	2095.29	5832.91	6011.88	3673.52	4343.21	5317.53	5192.83	3501.73	6591.53	3914.48	2792.24	1702.66	5745.88	5932.8	6218.74
M166T411			648.145	1414.82	950.682	1323.68	556.862	410.084	524.742	1799.11	796.468	620.174	612.177	685.728	616.433	408.099	332.605	698.989	647.463	773.393	664.82
M166T46			7629.15	5286.71	5359.84	13345	2928.19	11629.1	2840.41	6569.06	3890.57	2652.12	1280.59	3047.2	3746.62	4658.62	3906.87	5119.89	4417.4	4418.44	4641
M167T120			24620.1	19840.3	23052.3	41164.4	25119.7	33829.6	37822.1	34012.4	33048.9	38024.9	61959.2	38936.1	50028.3	44422.3	49930.8	62683.1	8037.08	8013.15	9711.27
M167T130			56450.1	52263.3	59990.3	13984.4	44753.2	64589.3	19706.8	28765.3	51276.1	54113.3	37538.4	72764.3	49689	62486.1	30836.9	36462.9	27908.4	26891.4	26901.4
M167T213			1364.96	1122.04	1182.98	1766.72	1309.85	3102.11	1353.57	1456.42	1343.83	1599.28	1493.83	1315.04	1834.14	1250.59	1412.35	1089.95	1114.71	1108.9	940.354
M167T270_2			154945	111570	102155	28742.4	136433	139319	109595	66817	55949.8	86743.9	92378.3	77176.6	73737.3	77890.5	78330.4	76542.8	84021.7	84032.6	82414.5
M167T301			35017.7	35193	23818.5	18790.1	22463.5	28078.4	24942.6	20363.9	36572.3	40474.5	37096.9	36523.7	29382.7	31790.5	29194.5	28854.4	41717.9	41714.7	41254.1
M167T303			6637.6	7216.5	16602.7	30658.2	5555.05	8903.21	9895.98	23685.7	9247.37	12402.6	14942	12752.4	14201.5	13984.6	10444	8118.55	110444	110051	110444
M167T31			5592.93	5429.86	5174.92	5424.88	4231.38	7712.09	5720.56	6287.31	5017.08	10257.4	6462.9	4337.9	8703.9	6381.37	4344.91	6483.04	4045.67	4040.27	3685.15
M167T33_1			3298.65	2403.22	2107.86	1585.33	2520.27	3127.85	1875.94	1482.04	1279.93	1806.98	1375.53	2855.37	1887.88	2452.27	1938.89	2365.06	1619.96	1620.33	1579.91
M167T33_2			6343.89	6021.64	7566.71	4042.82	5589.18	4346.12	6016.82	5114.4	7655.01	7695.31	4707.78	2868.11	6367.86	7117.78	6189.69	7071.53	5913.5	6703.78	6740.31
M167T34_2			4928.17	4243.89	6856.19	2813.84	5270.77	5984.31	4649.8	4474.5	4139.75	6176.2	5746.64	7288.04	5735.73	5837.72	3991.16	4883	4860.12	4440.31	4005.51
M167T372			1869.22	1570.46	1931.01	1809.22	1576.99	1808.47	1525.57	2319.9	1694.43	1760.31	1698.27	1885.31	3199.83	2153.12	1348.4	1466.93	1892.34	1942.73	1942.9
M167T377			2020.08	1769.66	1738.25	2131.72	1224.37	1557.55	995.988	2278.36	836.249	2360.7	1046.39	1351.32	1512.85	1440.91	1249.54	1322.34	1684.88	1685.63	1554.76
M167T402			2377.89	2749.63	2363.61	1998.57	1985.87	1292.78	1332.64	864.235	2387	1106.33	1954.33	1311.84	889.743	1032.37	1560.13	873.077	2001.34	1903.93	1971.23
M167T522			851.719	1287.4	1509.52	1690.95	4355.77	2508.02	2848.96	1638.32	2687.93	1559.12	2265.83	2710.33	4968.16	4793.01	4272.34	6610.41	2438.28	2498.61	2435.52
M167T54			4558.51	3051.81	2823.65	2732.99	3791.16	3942.77	4587.86	2406.22	2956.91	776.034	2358.94	4100.6	2802.26	3896.03	4794.73	4123.39	4106.73	3873.13	4111.78
M168T118			5388.63	4305.56	4850.32	1937.84	5394.77	1539.77	6264.77	2652.52	1721.71	2818.48	1939.19	7597.18	1828.53	2800.94	2278.65	5635.59	2481.93	1533.37	2464.96
M168T121			2347	3013.99	1281.7	2276.19	2445.5	3192.36	3007.45	2834.25	2574.09	2918.71	4726.92	3835.76	2530.39	3362.86	4487.23	5154.26	884.079	933.351	1303.65
M168T16			8939.25	1636.7	8129.66	979.252	1396.06	814.26	6787.88	1092.47	1049.99	1369.41	6269.89	1233.67	853.551	7516.23	7650.58	1055.73	6014.06	5997.79	2935
M168T19			13050.2	8022.34	11206.5	8826.89	11904.9	9204.99	8953.89	10965	12138.3	9015.54	4713.49	9331.49	12265.8	10273.5	9805.77	11360.6	8758.89	9532.02	8979.12
M168T200			2543.77	1789.91	2206.42	2571.17	1083.6	5925.95	1165.04	4790.31	1231.18	1357.48	2292.27	1690.48	1324.67	1889.27	1188.85	1177.98	1512.59	1761.04	1507.62
M168T279			3385.02	2908.57	4497.9	3389.83	1750.44	2418.35	2213.06	3661.76	3911.11	6525.19	4054.64	5408.68	4608.13	5946.23	4918.59	4917.85	13124.4	11537.7	11511.7
M168T282			2122.95	2477.71	2374.74	4207.1	1330.49	1132.45	1722.82	3357.27	1432.47	2062.21	2093.76	1686.7	3099.13	2056.5	1720.78	5357.88	3620.18	3630.22	3703.16
M168T293			3651.61	2399.26	2728.72	3793.54	2831.34	3185.63	2382.59	5036.36	1812.86	2330.22	2106.01	1822.94	6205.47	3152.49	5003.35	5308.48	2787.1	2788.08	2716.43
M168T3			5012.23	6530.89	5110.43	1768.13	2286.3	3271.84	6143.56	5079.03	3670.59	17620.3	2536.54	6904.28	4252.53	5368.29	5822.97	6032.54	3728.55	4388.83	4372.19
M168T325			2389.39	1905.34	3482.17	6931.14	2401.78	3535.99	2021.6	3796.04	2327.04	2568.21	1290.31	1454.25	2835.21	594.115	1070.63	1535.5	2914.07	3047.5	2909.9
M168T361			7051.9	4178.72	4783.27	17449.3	2865.12	2115	2829.27	18761.2	1567.16	4356.91	2609.14	2033.22	3226.52	2104.09	2220.57	2035	2525.42	2505.27	2532.6
M168T410			2779.12	2140.06	2170.02	4459.73	1785.11	1820.38	1828.11	2709.91	2798.88	3210.79	3802.01	2369.98	2717.1	935.192	3416	2171.1	3217.94	3329.76	3263.22
M169T125			2841.24	2679.52	1977.77	299.498	1545.24	1657.22	1749.93	1514.05	3661.4	1895.21	1066.52	2477.14	4697.68	3254.19	5767.48	7029.99	1730.11	1443.43	1434.91
M169T232			4517.28	3640.39	3111.65	4018.05	1498.5	2061.12	2667.42	4704.78	3148.29	3523.94	2605.94	3528.94	2935.88	3603.29	2805.8	2026.14	3675.93	3456.96	3675.92
M169T294			1467.86	2304.83	2515	3449.04	1546.29	1966.71	1964.55	1793.08	695.213	1832.37	2374.02	886.671	1904.09	2173.12	1894.91	1671.26	1951.04	1991.46	1950.84
M169T306			2607.54	2515.73	908.497	1620.61	2006.14	2017.74	1806.39	1425.18	1932.54	1500.63	1051.69	2068.43	1858.73	2247.18	880.59	1164.51	8231.41	8758.01	8239.55
M169T328			1396.4	1529.79	1363.68	1196.24	1452.93	1375.28	1913.6	1288.15	1761.56	1633.25	2002.28	1648.12	1657.54	1961.07	1499.54	1696.75	1647.53	1670.92	1670.93
M169T33			9235.42	8037.21	7733.19	9369.66	7032.06	8948.59	6193.27	8703.23	7929.25	8809.54	10443.2	8379.58	11223.8	8987.04	6666.27	7379.1	1756.78	2104.86	2110.23
M169T34_1			1633.08	2715.41	1777.82	1899.84	4740.32	1965.57	2227.32	1687.16	2647.63	2829.79	3181.03	2889.51	2522.62	2419.99	4462.09	3228.32	3161.38	3188.05	2963.6
M169T344			982.594	3149.58	2784.71	1809.03	3383.62	2868.33	2874.02	1648.38	3778.55	2903.73	3457.99	3431.19	3079.12	2663.24	3433.45	3721.67	2825.21	3121.06	3112.44
M169T365			2274.96	1816.68	2290.36	2379.3	1549.92	1086.45	1697.85	10991.8	920.251	2965.18	1885.34	881.118	985.914	1605.79	1674.23	1273.55	2166.49	2166.84	2129.58
M169T371			298584	226775	345909	474455	292982	344279	275436	444072	268423	297848	318328	301079	288343	349845	233543	257692	318110	316630	318108
M169T372			1679.9	1067.97	1523.63	1564.92	975.849	1227.21	1263.47	1790.02	1605.29	1721.92	1284.89	1442.95	1397.66	1710.73	1187.4	920.332	1487.83	1508.63	1508.57
M169T390			35110.4	29129.2	37704.7	40277.2	29418.2	38436.6	30687.5	39127.7	28437.1	36269.2	37491.4	27643	29429.1	33025.1	24026.6	25058.8	37017.2	35725.2	35725.7
M169T426			18644.4	7820.49	8666.42	7943.01	12330.7	9420.82	76824.9	9418.51	17247.7	14904.2	16761.9	21487.5	15158.1	6510.4	6529.06	15695.6	11344.4	13293.8	13294
M169T469			1592.42	2350.27	754.1	2870.37	3865.05	2589.38	1734.57	2872.7	5193.63	2665.86	2886.07	4024.93	3759.62	1811.89	4260.47	2307.39	5276.15	5612.5	5276.62
M169T49_1			9630.59	3371.82	6983.53	3325.45	1109.57	1794.44	536.014	4221.53	2860.53	2172.71	2133.25	3515.85	2290.68	2671.75	3701.78	4302.68	1737.07	1829.18	1942.8
M169T513			14317.2	20583.3	15489.7	35712.1	14575.3	4199.11	14668.4	26424.5	13180.7	13496.6	17147.7	8291.99	22481.6	28040	22702.6	18231.9	14755.4	16275	14694
M170T117			28604.1	36581.8	34016	13174.7	61079.4	31590.3	22232.5	62487.8	36771.9	13236.9	39210.5	46316.2	58687.5	14362.2	112829	98070	43541.7	43546.9	42984.9
M170T230			59687.8	51896.1	53811.6	71535.5	44110.5	32678.9	35488.7	72142.6	43072.2	57990	43597.8	46307.6	41973.4	54488.2	52433.4	51541.7	55645.2	55186.6	55183.5
M170T292			4862.35	4045.87	4374.77	3589.54	7058.45	5798.43	5973.89	3881.43	4468.29	5105.59	4037.91	3465.77	3828.2	4096.5	5046.16	6390.72	4298.16	4208.91	4297.45
M170T325			6771.94	4256.61	5867.19	19662	7171.9	6822.85	6436.7	11368	8348.16	10407.9	11894.8	9620.7	9692.29	10173.5	7931.55	7813.25	11001.1	10980.8	10871.1
M170T34_2			4096.63	5239.63	5653.24	4366.71	6511.12	6881.74	4552.77	5316.17	4345.95	4984.96	5085.82	5048.88	4946.84	4325.27	5044.67	5948.41	5979.3	5975.94	6252.65
M170T344			3326.29	3947.85	3647.27	3022.04	2931.39	3433.93	3436.23	3117.38	5634.15	5208.92	5399.71	5464.2	4579.78	4882.25	3457.67	3504.91	5871.74	6113.95	5872
M170T365_1			3509.49	1981.64	2448.18	1707.66	1226.68	2610.25	1088.01	5601.61	728.908	1774.11	3777.97	801.913	822.908	1100.39	1303.59	1080.88	1460.03	1584.84	1585.64
M170T365_2			3130.72	1779.54	2659.08	6040.69	2304.18	2529.53	2127	3456.08	2837.28	3060.11	3450.07	3109.34	4267.07	4505.23	3417.71	3114.45	3521.19	3432.97	3522.02
M170T377_1			8423.04	851.786	1969.02	3295.18	876.786	1155.14	835.236	2844.12	2656.81	2187.06	6259.14	2944.22	2924.48	2129.55	1301.77	1223.54	2591.14	2424.37	2590.93
M170T397			364023	510353	299462	481832	193231	894992	238782	564186	448573	427328	370377	419201	743937	221523	216336	407195	326724	326798	336665
M170T462			793716	470174	619361	685129	452171	408716	371164	631933	993324	893526	949046	1.13426e+06	762297	754517	552585	772145	834121	839923	837288
M170T507			12723.8	17766.6	14491.2	8143.8	36953.9	24671.8	28834.4	4414.16	16057.6	13058.1	18690.8	25890.8	33380.5	33898.2	25944.1	33830.7	19868.9	19867.9	20414.7
M170T516			357012	67588	49608.4	102517	32620.1	53710.2	105043	287735	218837	400282	84856.8	157310	235220	36262.6	202711	125497	131107	181187	146725
M170T54			8570.4	6254.88	5265.9	7267.17	6650.09	7223.19	7475.6	5403.53	4188.98	7068.37	3371.28	9557.31	7468.65	9754.31	8292.12	13018.3	5042.81	5045.56	5192.39
M170T580			152628	96176.2	110299	115826	95227.4	101788	79801.4	74742.1	67863.6	64158.3	52609.3	108779	123193	31897.7	31731.3	72930.2	81417.9	93182.7	91650.4
M171T129			2337.4	1850.2	534.84	1995.19	1267.61	1698.59	2092.03	1157.85	8358.83	6477.9	11270.3	9130.5	4061.03	3778.09	7189.45	8406.37	2123.63	2151.42	2336.99
M171T180			3783.16	1240.88	3433.22	3219.29	999.475	8434.79	728.684	6352.53	1914.65	1837.92	931.454	2424.08	2398.28	3252.91	1712.33	1714.59	5894.51	5871.11	5771.44
M171T230			3842.72	3352.24	4141.64	3943.65	2746.14	2241.14	1813.98	5174.65	2074.42	3750.03	2367.53	2649.15	2474.12	2836.43	3360.71	2400.17	3361.49	3126.63	3360.86
M171T239			1953.1	1929.47	1324.49	1369.64	2234.67	1688.07	1622.88	2005.17	2366.58	2414.83	1813.4	2223.49	2233.93	1698.83	2057.83	1870.23	2669.64	2657.65	2647.84
M171T264_1			501.353	969.175	499.731	423.891	588.566	602.932	547.94	194.584	866.079	616.463	928.483	937.547	1591.12	1852.18	1092.89	1164.35	1145.02	1173.89	1173.94
M171T272			239.517	74.1996	168.271	459.382	59.9314	3864.38	203.993	406.548	120.878	73.7706	280.164	5628.65	156.797	93.8035	290.669	143.275	1699.36	640.804	515.329
M171T281			6211.63	7825.07	5320.71	3936.86	10314.2	6031.94	9618.06	3959.65	6829.68	5027.32	7648.16	8315.73	10237.7	11116.2	10066	10740.9	12580	12421.1	12452.9
M171T292			8461.67	6569.86	10993.8	11613.5	3343.45	9176.11	2255.45	9301.45	3916.5	5140.73	3263.93	4101.56	2751.38	2446.79	2745.91	4332.33	7277.22	7676.81	7275.07
M171T315			4558.82	3362.12	3646.81	2972.92	3165.91	4163.61	2603.92	3840.14	2775.33	2120.75	1885.85	2633.3	2127.77	3409.16	3443.18	1313.09	4681.54	4625.99	4473.21
M171T34			5525.66	2463.52	3018.72	4735.51	7266.29	2949.74	5758.8	2489	5706.06	4030.51	2628.21	5265.12	5681.71	6063.4	4038.51	5271.48	7328.39	7336.67	7988.25
M171T35			1386.68	4126.87	3378.87	625.328	5929.39	4228.59	5201.08	3128.25	2987.7	2842.48	3710.34	2691.63	3679.04	760.05	3228.26	4722.5	9707.8	9704.12	9423.62
M171T351			6044.2	9955.82	13734.2	16071.4	21736.1	23891.4	21997.1	12506.7	14063.2	10139.2	16387.3	14433	8387.73	15275.8	11080.3	10180.5	15267.3	14932.4	15273.1
M171T45			2804.62	2574.31	1102.68	1713.42	2372.92	976.587	3856.85	2332.04	449.071	2387.76	2597.6	2905.17	2143.27	2653.93	2653.05	3279.02	2212.43	2080.52	1788.93
M171T48			3865.28	2898.75	3021.81	4655.3	2814.37	3564.91	2720.65	4327.67	1770.09	1453.45	3002.99	4251.69	6219.83	3392.84	4879.68	5217.76	3482.41	2322.64	3487.67
M171T506			1121.76	2506.25	1702.63	1440.37	3353.47	2154.58	3450.8	342.098	1240.82	1508.68	2173.58	2522.93	3786.72	3461.55	2156.68	3720.58	1952.98	1874.32	1954.38
M171T507			8045.64	12105.9	8482.39	5935.12	21404.5	18770	19515.3	2975.68	15161.8	9601.52	17174.7	16669.5	28450.2	19987.9	18446	22626.3	13556.6	13537.4	14457
M171T693			2314.36	6624.69	4002.92	2087.23	1475.27	2950.92	1392.1	2102.77	1356.02	2828.08	2014.16	1417.55	2222.15	4225.09	6429.02	2281.37	2291.06	2443.53	2293.26
M172T111			1635.39	771.51	2558.14	4759.75	1952.47	4890.27	4065	4722.36	3423.39	2478.01	7839.47	3678.27	3919.14	3723.83	5158.5	3748.6	3625.53	3613.27	3613.28
M172T239_1			15028.4	13094	14048	12248.1	14552.2	13835.7	10863	14296.7	18800.5	18661.2	16265.7	17851.1	21064	14145.1	14174.6	18652.6	19083.5	19083.3	18829.4
M172T239_2			1473.66	1364.32	12912.7	1100.35	1532.49	929.823	666.195	1262.09	2264.73	1336.97	1826.55	3279.15	3026.28	1446.89	1440.59	3256.69	2065.54	2066.3	2009.73
M172T270			3933.95	2944.37	3189.22	766.429	4380.72	3760.86	3384.12	1968.35	1802.08	2081.63	2270.55	2089.76	1448.41	2053.61	1734.22	2756.15	2961.69	2786.22	2785.87
M172T315			7219.35	4101.48	6255.66	7338.14	7152.94	12887.9	3926.5	9061.69	6672.84	6038.55	4665.39	5671.65	4196.77	3429.45	2708.9	4864.19	6888.65	6888.99	7174.71
M172T34			3430.64	4446.68	3216.79	3741.64	3369.05	4036.72	4522.25	2681.9	5576.43	3642.36	3729.98	4260.5	6777.64	5735.46	4062.7	3532.68	2244.03	1549.89	2254.58
M172T342			124.056	516.375	367.336	561.859	374.203	482.408	457.226	819.007	453.792	399.046	491.035	792.138	2631.89	1151.47	544.377	645.207	1354.52	1133.37	1129.06
M172T35			2161.47	2202.75	2362.53	1817.93	2296.57	1821.72	1495.55	1830.99	2136.08	2407.25	1224.07	2480.99	259.933	1789.44	2397.06	1889.78	546.387	555.067	860.032
M172T434			5367.88	1875.55	1753.27	2749.8	4283.44	1951.51	4481.61	4914.03	6459.14	3703.12	1996.36	1584.71	4403.94	1871.91	1363.61	2209.67	2173.32	2787.52	2251.37
M172T47_1			8481.35	8333.04	16448.6	7800.62	12734.7	16141.5	4185.77	8608.18	19139.9	17112.4	10226.8	5734.92	34305.7	15219.2	1376.73	18594.3	35016.6	70122.7	70319.9
M172T47_2			1285.4	2013.56	1095.22	2313.86	1274.59	1492.1	1846.12	969.95	9681.23	973.039	922.438	2337.56	1963.01	2237.83	2546.98	2415.23	60460.1	67073.3	67106.6
M172T501			1770.96	1457.89	1672.59	446.267	3407.42	3002.67	2660.22	716.819	2395.22	1680.41	2916.37	2264.05	2545.12	1933.32	2172.41	2625.69	2117.81	2117.07	2180.91
M172T507			977.099	1457.93	431.943	3019.47	2571.82	1959.8	2069.96	2058.46	588.873	2932.39	1208.41	980.657	664.635	1266.91	1332.58	1478.06	815.853	760.189	751.658
M172T52			10166.6	6910.88	10405.2	15298	9193.19	10047.8	7276.53	15419.2	11590.7	11977.1	8751.61	15979.2	22148.6	14275.8	14455.6	14840.2	12552.5	12370.1	12555.3
M173T121			288380	227095	291642	96247.8	99246.8	383981	35152.3	325979	354172	87167.5	112979	101628	633693	330093	35705.4	161641	373427	373281	410707
M173T19			36258.3	41226.1	32621.3	35760.3	4848.1	28086	31346	30951	29028.6	31182.7	33714.9	35055.8	34411.2	27497.1	13050.6	45203.2	36185.8	36193	35784.6
M173T230			1790.78	1612.62	2124.02	2376.62	1056.45	1139.15	664.855	2995.58	1212.29	1806.13	1062.79	1023.85	1021.01	1319.07	1330.73	1101.44	1852.57	2056.66	1849.63
M173T239_1			2455.5	2238.73	1710.87	1406.58	2316.51	1907	1496.15	1873.89	2607.95	2756.07	2196.18	2640.96	3136.7	2272.75	2449	3427.37	2925.18	2925.57	2799.7
M173T239_2			483928	432324	460076	421794	470133	507321	287159	525148	669259	668813	513646	692480	745500	480808	460600	655073	640448	640457	637395
M173T251			3603.54	3820.76	2549.74	1484.35	1970.12	3141.27	2175.67	2891.92	5450.13	4780.52	2351.65	2678.28	4613.36	5766	5721.22	5581.66	2932.25	2980.28	2931.96
M173T255			24760.7	6101.26	11909.8	21460.3	26375.4	25497.7	17731.3	37469	29768.6	34406	22253.4	42281.3	38100.1	22795.2	21858.5	26373.1	14629.1	14052.4	18522.7
M173T260			1348.47	1168.08	1622.12	1101.14	907.069	5101.76	1101.81	1293.6	1941.02	850.28	1299.94	1546.47	978.958	881.366	16873.5	20519.4	1287.05	1237.93	1287.46
M173T282			5912.73	11030.9	10333.1	5935.45	5773.86	12028.2	11420.4	6458.44	10961.5	5057.08	10139.4	11760.1	9662.23	9200.15	11746.4	13238.1	9759.85	7543.92	9719.37
M173T3			20960.2	41823.5	18756.6	17072.7	24105.4	20268.6	49793.6	18861.1	52767	36686.2	18109.7	17674.1	19910	13169.4	11895.2	12885.6	20089.2	20105.3	19248.3
M173T301			1731.37	1649.39	2102.7	1527	924.814	1177.96	1513.26	1690.53	2713.45	2275.95	2496.71	2160.12	1277.32	2566.99	2170.53	1629.87	2848.14	2833.35	2852.56
M173T325			16975.2	8266.52	12280.7	9056.98	13174	16870.7	18343.4	13330.7	17227.2	9915.18	24253.6	13988.8	18089.9	10295.9	17060.7	13407.2	21403.4	22084.7	21396.9
M173T33			5982.75	9725.92	14103.1	4429.66	6100.92	13193.9	4730.78	9088.39	2153.31	3840.51	92909.9	6622.41	4243.12	6286.39	5546.1	5008.96	45016.8	42091.8	45058.3
M173T333			12349	7928.94	3353.95	6950.36	8090.89	4696.82	11710.6	7034.59	4086.26	7285.82	4254.68	5540.1	4064.68	5529.06	5568.3	7102	5847.58	5849.49	6503.65
M173T34			91780.4	75347	99019.1	97910.4	142495	94896.6	79065.7	73708.4	119464	94905.9	88889.1	69385.6	103394	96192.6	128326	119505	157199	159645	151578
M173T364			3365.42	2267.39	2413.67	6799.07	2496.1	5542.25	2699.12	5308.39	2366.83	3242.68	2525.08	2888.48	5293.57	3127.11	3817.93	7062.14	2891.35	2947.26	2947.38
M173T371			2063.7	1318.3	1393.55	2160.59	2362.7	2068.66	1774.39	2220.92	1679.19	1811.93	1935.17	2121.04	1681.89	2314.45	1688.74	1872.99	1950.97	2019.44	1998.7
M173T378			9281.49	6808.49	7683.55	7315.61	4650.75	4432.18	3723.49	4725.68	2944.94	5719.93	5150.96	4181.8	5749.29	5424.53	2832.82	4812.35	6383.71	6601.92	6513.66
M173T435			4683.37	3313.3	6611.64	12557.9	2084.78	3078.73	1899.17	6680.21	1950.67	4443.82	4811.37	2645.48	5152.2	2977.67	3487.44	2431.48	3704.29	3768.63	3704.08
M173T457			5361.4	2038.11	3920.8	1642.58	4515.79	2392.48	4686.29	25154.8	3333.15	3379.01	4675.02	4065.07	6467.57	4404.37	4763.69	5500.31	4158.57	4329.62	4291.96
M173T509			12812.1	2181.52	1369.45	3330.6	12727.8	12193.1	11345.5	433.725	1008.77	1079.6	1003.45	2105.51	1213.32	12159.4	1412.88	14321.1	1362.92	1379.88	1772.63
M173T52_1			1899.36	1307.62	2884.62	3980.34	1098.72	2114.85	921.679	3511.05	2812.34	1773.4	2045.24	3562.07	4777.65	2940.48	2504.71	3458.25	3595.01	3642.38	3594.64
M173T52_2			538461	444606	525331	895747	450031	530752	299319	888617	728942	604648	422490	952186	1.16957e+06	732472	560991	750220	749704	742364	739740
M173T590			1044.52	1252.39	727.753	812.903	729.548	1189.32	1083.82	1191.31	1134.67	1147.7	1343.78	1272.64	1390.7	977.82	965.961	1276.28	1062.89	1058.19	979.001
M173T66			1545.01	509.511	1223.04	1387.71	1074.75	942.708	1659.58	2454.98	507.833	1919.64	1914.95	865.093	1372.33	1653.37	1008.1	1276.79	1740.99	1741.28	1811.62
M173T69			238726	190197	266622	462819	244266	244487	149262	553152	454001	380017	304464	465647	652629	438660	310078	439990	432382	415473	432395
M174T167			4813.25	2429.82	3814.54	13852.7	2315.3	4633.28	2091.15	7135.65	1901.99	2282.23	1437.13	2005.33	2913.3	3456.13	3810.82	3601.87	3481.24	3260.07	3246.87
M174T208			2931.3	3177.55	1568.54	4157.41	4434.96	2509.14	4876.57	3212.8	1836.84	4692.2	4749.26	4888.97	8461.77	4889.24	4739.8	9837.14	2349.76	2452.42	2651.74
M174T231			1164.77	1095.87	1310.57	1360.08	892.081	702.206	882.398	1501.92	1014.59	1579.12	989.86	1145.28	736.938	726.121	1155.72	1005.91	1245.29	1219.4	1257.83
M174T242			8738.73	7478.6	8196.29	3068.75	14589.5	7135.07	22311.9	2446.42	10557.9	6431.52	12819.8	8736.76	9038.29	10974.5	9628.75	10625.6	10215.7	10386.4	10386.2
M174T257			625.877	3087.6	1897.26	9929.09	1488.93	2067.16	956.638	1844.11	2640.81	1330.08	1094.61	3176.33	3005.79	3556.01	1358.3	3500.83	3376.13	3479.65	3378.87
M174T270			1663.42	1654.02	1465.44	3296.66	1283.19	1680.31	987.664	2108.14	2288.89	2034.04	1913.17	1865.9	1884.02	2010.68	1566.09	1399.41	1722.67	1865.56	1723.29
M174T311			29619.7	25482.8	30799.2	40137.7	27589.5	120874	23230.1	78911.4	27194.8	32494.6	22823.2	23371.4	25059.8	21406.4	15276.4	31683.8	88683.2	88745.2	88454.9
M174T342			3035.66	2426.84	2909.82	8622.69	1484.11	1125.45	868.124	5770.89	1259.05	3026.48	1828.19	1775.19	1712.28	3012.8	1278.74	1394.4	2685.04	2762.33	2684.78
M174T35			7372.15	6375.46	10058.3	11011.8	10122.9	6743.64	8453.5	7847.52	5282.1	12334	7834.39	6645.97	25904.3	17788.1	9243.48	17072.3	19435	19545	20986.6
M174T366			43346.6	22379.1	49441.9	39243.9	63659.4	17601	48376.2	57891.3	15375	22431.8	18073.4	22467.4	42647.8	38289.6	24841.2	24234.2	45978.6	43532.9	40512
M174T371			4308.62	54790.5	69175.9	79679.7	1266.59	56061.8	73588.3	97650.3	3507.05	3392.42	6075.03	3893.85	3581.86	2606.71	3204.02	4364.22	48102.8	22044.3	48159.5
M174T376			5556.63	3538.35	5438.67	6284.3	6445.74	7857.84	4804.55	5755	3474.38	3592.36	4073.31	3471.6	24065.8	10872.6	9036.43	19783.6	7321.39	6942.58	7322.6
M174T399			13636.6	10640.2	12984.9	8344.01	14104.3	12971.1	10696.8	24663.4	34164.6	9839.36	18473.5	24127.4	33487.8	56295.4	16477.1	25379.9	19589.3	19591.1	19186.3
M174T413			13133.6	12570	9792.64	5051.89	8822.73	9541.88	8189.66	9318.57	15671.2	10030.3	15560.2	10923.9	12925	13819.1	15460.5	14947.7	13468.3	12054.5	13436
M174T434			14841.7	17174.3	25134.2	7572.3	13180.5	11250.6	9689.95	35623.6	25043.5	23744	16551.5	16768.6	20403.2	17717	44906.6	18600.4	25956.1	26073.7	18134
M174T499			1534.15	2577.4	1828.99	930.638	1978.08	2003.42	1121.85	357.337	1426.84	1650.47	764.048	1801.78	1176.77	1777.37	1299.91	1718.27	1269.22	1268.18	1132.68
M174T502			230669	322278	309726	195632	698059	483984	957254	100802	258980	367609	302788	357787	335488	439989	348851	385113	313832	315451	315449
M174T51			177409	136688	133429	232804	129046	165274	92023.8	211653	221625	184641	110208	301701	337931	238543	188915	252028	197780	197751	207024
M174T54			1222.49	120893	564.114	608.789	69919	109203	91156.1	211267	210823	184626	109751	1856.8	1271.94	569.739	1385.09	1178.98	38433.6	38436.9	32720.4
M175T121			158458	170535	154920	183206	177571	192622	141279	82348	182377	59393.1	56919.7	253664	402167	306142	94761.2	368037	244986	244671	196416
M175T212			1183.81	974.594	599.877	964.738	1315.37	1284.42	434.484	1148.2	1332.3	981.207	1290.99	1118.2	477.624	1387.85	664.123	638.625	609.132	611.99	663.042
M175T220			1582.9	1644.71	1480.49	1898.72	1552.37	1455.79	897.384	1097.61	1358.31	1733.64	1930.32	1116	1249.13	1654.83	1728.39	1306.36	641.243	638.444	641.678
M175T225			603.957	2810.83	3638.95	1355.7	1800.08	1755.74	1602.31	4405.38	2480.68	1981.13	1707.54	2037.9	2198.68	1790.97	1448.75	1829.87	1597.07	1589.51	1351.15
M175T240			40230.4	34400.7	40851.4	36766.3	39127.1	40796.2	31420.2	52551.6	53842.8	55686.8	49317	58399.6	63306.1	42537.1	37452.3	51964.6	56764	56507	56506.6
M175T255			9205.53	8348.64	9603.63	9064.22	9375.68	6948.94	6424.33	11902.9	11136.4	11121.2	8540.29	14013.9	15265.7	9617.5	7541.83	10840	11215.5	11517.6	11517.4
M175T292			6379.24	5004.34	5016.6	2643.68	6168.79	4631.51	3642.31	8117.49	4128.19	5479.44	4134.47	5647.24	2324.62	4747.82	5746.03	5112.02	11612.8	11298.2	11298.4
M175T320			7901.32	6122.93	14229.3	5875.56	7940.07	13303.1	5278.19	6544.67	16874.5	19514.9	1005.36	19826.3	15921.5	16006.6	5137.56	18188.7	16376.3	17699.1	17714.4
M175T322			1376.82	894.761	1055.04	1256.14	955.462	886.828	4874.91	1134.94	10249.6	1082.25	6951.06	11879	784.835	1049.01	8970.92	748.152	693.194	859.476	859.718
M175T33_1			16052.4	12119.4	17470	14644.2	17027.9	12980.1	16532	16633.7	17252.8	18564.2	16238.1	18221.3	15757.6	13999.8	14014.7	16464.3	32696	42060.9	32911.4
M175T33_2			14681.6	14533.6	16042.8	10229.4	15523.3	16933.5	25943.9	15437	12833.8	12851.4	12545.8	15932.3	12599.9	7934.18	11550.2	18344.7	49709.8	48949.8	48922.9
M175T344			809.793	739.045	608.318	669.828	683.784	787.014	407.256	901.631	656.471	659.641	729.582	520.437	477.99	518.588	813.538	775.425	647.199	650.681	650.687
M175T376_1			2268.82	2706.8	4252.75	2300.29	3782.81	2359.3	3726.13	4140.98	5220.95	5053.48	4637.47	7897.41	1991.8	1512.17	2647.47	4439.98	4618.93	3766.79	4615.36
M175T4			4497.21	3686.24	1469.78	2465.02	4911.18	1534.09	4100.04	5086.08	3876.14	13789.1	1124.02	3808.23	4819.4	2235.95	9477.21	4429.23	3287.83	2864.4	2872.6
M175T401			13094.7	33405.6	13985.9	65821.9	15112	18605.6	15256.6	17947.7	4894.84	10630.8	8458.19	5864.01	7390.34	7333.11	12751.2	8823.33	12059.7	11991.9	11991.6
M175T427			52277.1	48270.9	39022.6	34447	68227.6	32283.9	25667.2	36171.4	47039.3	59083.9	38882.5	59809.4	47721.3	59297.9	44021.9	50477.5	52962.4	52897.7	54434.6
M175T441			42621.3	158971	30300.1	35173.3	53719.1	66855.5	27507.5	43163.8	187126	50788.2	31668.3	45261.9	34574.5	52648.3	49956.5	74222.4	52801.5	52896.1	51535.3
M175T50			120844	97325.6	103010	132505	160889	108605	94031.8	124897	117239	113447	80660.6	161795	233629	178648	158873	255793	144669	144288	142630
M175T509			11297.5	14024.1	19326	6981.59	10417.9	22796.2	20554.2	42530.6	33164.3	27271.5	36152.5	14422.5	37515.4	40063.9	38818.6	22978.6	27883.6	27655.8	23487.9
M175T580			1.54681e+06	440074	776038	147385	916639	757059	722786	1.60312e+06	303715	162251	339698	590914	550462	1.14759e+06	1.39513e+06	427462	654069	791111	691630
M175T76			37211.2	47525.3	64669	54575.6	61823.1	66288.1	24633.7	161987	51820.4	50256.3	60184.4	59344.9	161221	69167.8	96184.9	74229.6	61267	72053.5	72200.3
M175T90			3841.24	3237.67	2583.41	12499.1	3119.39	4307.74	3346.47	4899.19	11797.3	10047.9	18221.8	7911.01	9166.4	8953.9	7416.68	9572.22	5139.86	5372.67	5378.5
M176T153			3709.86	4351.09	2964.01	13363.9	4128.96	5216.42	2215.44	7614.82	7058.32	5788.98	2584	8488.52	10078.3	4846.07	3756.23	8055.01	1590.15	1759.19	1525.72
M176T187			3591.82	4388.64	4200.74	14786.6	2481.21	10445.3	3294.24	6401.51	3488.14	3208.37	4296.01	2726.19	3256.19	2714.46	4305.41	3027.33	4637.8	4632.53	4936.07
M176T26_2			1548.46	2791.3	1747.12	1031.24	2291.02	3905.4	1213	4837.73	939.526	809.088	949.855	2208.63	1596.52	1337.21	1715.7	1115.73	2470.11	3104.64	2485.24
M176T270			2941.16	3106.57	2331.83	2566.58	2161.62	2487.8	2254.95	2865	3149.94	3362.18	2440.33	2771.82	3201.81	3912.35	3366.51	2183.93	4354.84	4496.18	4497.8
M176T272			11145.7	6946.17	9398.01	23956.7	15756.3	4226.69	9824.62	12761.4	21269.6	20194.4	15585	9173.11	11451.6	12180.1	12313.6	11449.8	13276.5	13730.5	13293.4
M176T286			15213.9	8062.25	12443.4	11485.9	4174.2	2909.34	4061.24	10712.1	8458	16257.7	14851	10859.6	8453	6663.92	15432	8115.04	15455.8	15579.3	15469.3
M176T295			4013.07	3383.64	2904.71	5478.3	2082.1	2078.38	2171.46	7546.46	3550.58	3557.26	2874.05	4722.26	3138.39	3681.54	3108.39	821.422	8224.85	7567.57	7573.66
M176T301			1197.48	1565.97	1209.38	1318.81	1544.06	1223.78	2062.73	1187.43	1975.18	2076.07	1541.92	2072.83	1134.7	1215.8	1125.44	1348.15	553.979	573.176	573.719
M176T309			2096.16	2065.16	1875.16	3651.62	1641.63	1941.05	1223.72	3438.11	2630.19	2240.55	3489.98	2289.39	2152.71	2315.53	2081.72	2461.64	2932.65	2933.77	2975.92
M176T322			5813.33	4636.4	5693.15	7450.62	4726.28	5060.87	4036.66	7197.58	11838.6	21541.3	15153.4	15299.3	5068.53	5906.77	10805.6	14694.4	7137.07	6967.92	7221.33
M176T344			205277	123413	130239	217743	114623	120407	118521	203397	93008.4	190304	173848	123084	132466	116970	190299	169510	151969	150391	151972
M176T376			119517	59606.8	72178.7	92938.1	65995	49754.2	44922	81907.7	18268.2	18853.3	9917.85	18306.2	30919.1	26883.4	20644.4	20823.1	31500.8	31162.8	31508.5
M176T405			6678.09	11417.2	6825.37	7526.01	5312.58	18959.8	3933.72	8751.91	3019.88	6317.92	3061.58	4889.23	12222.7	7695.73	6543.78	7401.08	5915.13	5844.15	5844.77
M176T434			14137.7	11958.1	12608.5	10027.2	11635.3	11481.2	8645.42	13094.3	10518	10625.3	9635.71	11724	14188.7	13112.9	11738.6	14564.7	11986.7	11985.2	11794.5
M176T47			998.189	1111.62	3587.61	418.796	698.27	1026.77	1205.33	473.583	1651.79	1768.73	3333.31	2638.37	7634.83	2557.71	1360.19	2193.12	2069.18	1369.43	1117.31
M176T534			6411.3	6012.12	4812.18	12897.3	5325.81	4054.22	2911.78	5894.03	5975.07	5912.79	5994.33	6049.27	5259.01	4771.19	6276.61	6027.63	6552.8	6553.96	6710.34
M177T234			1819.82	1803.83	1691.84	1095.65	1467.93	1929.93	6483.63	1648.86	2830.33	1490.08	976.82	3144.97	2349.65	1813.64	2033.05	1965.11	2424.97	2429.63	2690.71
M177T266			264.33	1243.6	181.652	351.143	244.24	129.871	414.377	350.197	381.288	306.378	505.088	251.392	713.105	354.091	448.966	298.606	772.316	1735.14	811.501
M177T271			4852.78	5432.87	5465.77	11653.6	2365.92	7333.82	3146.12	3926.65	4376.25	7751.34	7655.03	27937.5	6712.03	6142.81	7935.68	3004.47	22569.9	21944.1	22577.3
M177T277			1482.2	1370.53	2178.77	1082.91	1141.05	1285.7	1327.35	1119.17	917.803	1114.89	426.578	956.992	1869.03	869.242	1361.76	2713.93	1110.75	1109.53	1145.14
M177T3			2721.75	3182.6	1485.48	2826.66	867.1	3082.5	2904.84	2510.86	3003.17	3320.25	2552.96	2507.84	2267.09	2521.48	2502.19	933.932	2083.76	1727.76	2101.62
M177T301			136502	126254	104313	70392.2	114264	134255	98971.7	77642	183541	156540	154861	153849	128723	154937	130161	144620	168477	167827	167826
M177T322			2599.29	1878.02	3949.05	16696.3	1202.42	2614.42	1645.83	11801.4	1149.75	2235.53	2122.05	916.058	1303.32	1415.62	1601.76	1293.5	3966.12	3931.46	3965.98
M177T33_1			5730.83	1819.32	3964.94	2632.47	3521.16	2903.71	2528.58	3107.79	5757.48	2097.74	6155.01	3769.5	2483.81	4040.15	3196.57	2217.63	6431.27	6926.86	6138.92
M177T33_2			3761.53	2302.32	3876.57	3785.46	3349.29	2366.67	2704.2	1858.73	3776.37	2503.59	1897.11	4134.67	4886.59	1841.33	2852.79	3685.34	4239.35	3800.79	4129.88
M177T33_3			6637.61	4782.42	4525.89	3661.82	6587.8	4222.86	7011.41	4644.11	7428.06	5039.39	4662.16	6458.22	4983.56	5511	5095.23	5062.09	9751.93	9356.69	10086.4
M177T377			9004.36	6000.13	5437.7	18152.2	2837.24	5548.06	4558.22	12457.2	4598.82	8096.12	6157.73	6016.31	7205.86	8764.53	5730.76	4885.06	6498.92	6498.14	6804.07
M177T389_1			1651.3	1046.22	1220.96	10718.8	1847.62	1579.65	1003.16	1764.34	1361.46	1427.64	1193.5	1296.45	1414.25	1795.77	918.933	2364.62	1382.07	1383.53	1520.55
M177T429			61704.8	4429.46	28178.7	15174	6297.31	57339.5	19745.4	21560.4	18659.6	7690.26	9031.69	32489.9	25854	12462.3	26917.9	39708.8	21656.9	21637.1	12578.3
M177T434_1			1985.42	1495.31	2289.46	3639.7	615.673	1412.87	865.102	3671.76	1892.68	3287.47	2924.9	1274.59	2200.54	1285.41	1540.36	1165.03	2242.8	2200.3	2200.2
M177T434_2			2816.54	1861.14	2655.43	3434.38	1314.16	1295.35	824.441	3491.87	1655.56	2100.79	2220.08	2213.86	2723.53	3269.76	1997.57	1577.94	5578.49	5579.01	5032.48
M177T63			27995.1	20971.3	21959.2	29668.3	24583.8	29381.5	22827.3	27015.5	29704.2	27314	32344.7	27646.4	26675.2	25148.5	31787.4	37134	3139.34	1655.71	3101.67
M178T153			10771.9	11907.8	12703.9	13231.4	11418.5	14629.6	1981.47	12110.3	13641.4	14626.9	2162.5	16011.3	23385.8	15035.8	21944.7	23006.5	5414.57	3408.71	5465.2
M178T276			10133.1	7778.86	8670.23	11271.1	7771.79	7379.27	4874.5	6614.4	5783.28	6027.44	7244.27	6242.78	30333.7	9990.8	7209.97	17884.7	16645.8	16645.5	17082.6
M178T286			750.345	472.054	874.092	510.789	554.968	621.708	769.313	625.42	1509.63	1260.2	1417.3	1279.42	512.408	659.226	572.624	607.543	809.583	814.307	814.302
M178T298			2622.06	1361.44	1104.8	1936.26	1086	1602.61	994.834	2360.55	2065.98	1651.59	2377.65	2231.28	1571.59	2704.12	1750.71	1204.04	3121.81	3093.44	3093.51
M178T391			41510.7	40979.3	29617.7	206156	30364.7	28953.7	34297	61622.7	34677.7	35673.7	41762.9	36366.5	74110.2	35457.4	33596.7	33612.4	48815.5	54654.6	48882.4
M178T404			151527	44538.7	38242.8	189713	155627	150349	126641	46166.4	158400	167891	42876.8	172500	150878	177683	159130	168726	80935.3	122357	122359
M178T434_1			7950.05	8031.14	8351.04	6864.4	7004.34	8180.04	6837.54	8211.79	8094.19	8598.06	6548.42	9514.58	9681.88	8768.37	7890.52	7997.3	10077.1	10190.8	10075.6
M178T434_2			534.081	513.599	463.319	1614.28	253.529	390.891	399.83	391.107	609.858	584.27	606.304	556.361	461.443	619.762	569.866	663.926	549.013	547.41	578.104
M178T447			44998.3	34964.9	40500.6	61665.5	35713.8	38421.1	28060.1	54143.7	26229	9129.29	56944.4	27259.6	9065.23	10473.5	36548.9	38934.8	23430.7	35821.9	35802.9
M178T48			142.879	944.678	1284.24	111.069	128.368	822.599	240.187	1011.84	1052.21	1012.88	758.153	231.614	277.472	187.63	251.985	388.907	412.725	392.303	567.178
M179T208			1278.1	1548.88	1782	394.737	2035.34	3175.17	2491.43	275.192	3652.69	1988.94	2253.61	3718.77	1879.47	1852.99	2797.56	2486.66	2670.7	2549.84	2670.38
M179T242			1363.3	800.149	1134.76	1438.08	1196.89	2226.21	1108.83	1512.94	1434.79	1511.05	1950.47	1803.22	1794.32	1191.8	1557.48	1862.32	1582.35	1603.39	1603.48
M179T29			2768.13	6799.9	6639.48	4258.43	6481.43	4350.33	5680.59	662.481	7745.04	3503.06	5948.12	4571.01	2287.91	4495.16	2832.53	4009.9	2301.36	2234.92	2341.17
M179T292			4313.35	5614.46	5592.21	4843.63	10130.1	6803.9	13923.1	1526.78	3069.97	3811.01	4296.53	5716.94	4478.72	6720.9	4116.1	6187.67	7286.53	7286.14	7411.1
M179T301_2			2811.1	1930.95	1809.96	2247.7	1748.95	1933.26	2203.41	2178.9	2141.9	2803.69	2618.62	2516.34	2911.49	1857.13	2407.54	1167.98	3184.75	3183.14	3318.89
M179T31			4220.74	2223.46	2503.94	1419.62	6440.96	3838.93	3208.54	104.67	2687.49	1933.77	2998.4	3411.94	2960.86	2924.18	1732.97	2258.23	2988.44	3408.44	3410.59
M179T322			1771.81	1179.77	1328.69	1295.74	1704.09	1953.84	2048.93	1668.32	724.667	1560.98	2258.52	1274.96	874.392	923.96	1462.1	1709.01	1887.62	1925.45	2052.31
M179T34			2611.39	4239.09	4385.99	3926.9	5233.55	3615.82	7351.92	3995.24	6684.7	5065.69	6329.21	3626.37	3633.32	4349.66	5568.17	4544.27	5848.14	6511.9	6443.92
M179T362			12928.5	13990.7	10036.5	4897.94	18865.4	20201.9	20659.6	5919.01	13951.1	10085.7	15663.6	17820.1	16458	14929.5	14425.8	15322	12262.2	12323.9	12262.2
M179T368			819.741	1266.36	1401.19	2461.15	1810.82	1079.11	1063.39	1442.45	457.123	1497.24	1583.12	1361.51	2340.66	1551.55	686.321	1197.33	1603.28	1506.17	1492.14
M179T393			464.3	579.809	988.971	629.077	461.066	670.534	405.605	1350.21	522.582	868.083	702.219	549.388	445.684	537.774	484.443	488.516	861.404	910.653	861.759
M179T418			5219.39	4138.22	3958.62	5926.27	1297.53	4734.22	2263.21	4099.31	927.813	2636.23	1049.69	1045.82	593.747	900.378	1300.52	907.649	1861.41	1862.42	1804.37
M179T506			4332.58	3438.91	1223.39	2569.65	1748.3	3255.62	3883.79	3662.11	2665.63	1720.03	6437.36	3114.51	5021.27	2986.95	4007.36	3805.99	3317.51	3296.86	3223.21
M180T221			4956.84	5498.42	6298.05	12979.3	5660.81	8558.62	5439.85	6055.33	2459.96	2637.3	4335.02	3617.01	2159.56	3615.86	4065.95	1732.9	8212.82	8100.21	8099.7
M180T222			1141.36	5524.3	1176.38	2173.29	5556.95	8514.08	5356.9	3522.46	2689.73	1171.93	1332.49	3683.78	946.851	1795.58	1453.43	1146.33	1449.26	1410.53	1412.54
M180T263			2936.29	1681.85	1727.98	9584.85	1681.78	7085.23	1007.39	1963.84	2365.31	1684.59	4017.6	3241.03	2233.6	3075.98	643.853	693.658	1740.49	1738.04	1787.39
M180T288			7916.31	10411.9	13376.8	7495.79	10671.6	6070.72	9887.68	28685.4	7670.33	11400.5	11036.1	6374.56	7202.23	8580.53	10859.2	10026.1	18448.3	18387.5	18448.3
M180T296			20075	13046.4	12075.8	26427	13745.1	9782.9	25456.7	21408	7737	16194.6	10093.7	10526.1	11552.1	9092.91	10523.9	11052.2	11551.8	11576	12418
M180T300			2003.66	2356.9	2131.02	3155.36	1103.29	1967.81	1324.71	2630.52	4100.86	4036.64	3842.39	3656.58	3235.98	2406.84	2339.39	2202.87	7539.23	7317.77	7540.76
M180T316			5587.22	2514.53	2605.69	3630.37	3522.01	3264.24	2607.79	3816.27	1598.61	4216.17	2006.96	2310.41	1713.89	2738.38	2430.31	2382.77	4439.81	4596.51	4550.36
M180T329			517.497	659.045	422.737	1478.2	395.305	772.156	298.799	665.979	366.221	420.903	712.306	416.116	204.557	239.089	241.91	196.856	424.646	377.978	423.923
M180T362			42856.7	47943.8	34607	17650.7	64642.6	69887.6	72180.6	18461.5	48029.5	35292.4	53733.1	63837.8	57524.4	53731.6	48436.3	49343.8	41968.8	41808.3	41968.6
M180T410			400.698	1172.77	1445.57	488.966	1146.28	1100.96	1331.26	358.561	1989.8	607.728	1956.18	2169.63	684.619	1309.05	1165.62	515.274	1012.21	1418.3	968.357
M180T416			4417.01	2708.45	3546.05	4324.22	2418.63	2204.53	3193.85	4533.77	4456.28	6365.42	7218.93	4875.47	5116.67	3113.1	5397.68	4307.63	6070.92	6238.8	6072.02
M180T445			6332.34	4727.26	7208.76	11602.9	6093.55	7682.66	4688.06	14505.9	6415.86	7640.26	7463.56	9263.1	7738.37	6178.8	4646.44	9702.15	9235.59	9079.66	9236.47
M180T48			779.172	1239.78	604.749	992.795	664.335	1273.92	1186.78	1157.88	818.824	542.055	784.336	1541.77	905.859	2068.3	1702.9	1532.35	1558.39	1342.73	1345.53
M181T131			4295.45	3656.59	4134.53	2727.83	3091.43	5335.2	2039.4	2872.86	3034.13	3384.48	2038.29	4307.24	4064.28	4616.44	1752.91	2965.67	1014.66	1022.04	1067.65
M181T215			18589.3	10912.4	16508.7	11740	10873.1	13950.1	5509.35	7787.34	11842.3	13381.5	10400.6	10312.3	10200.9	11311.1	13367.4	23189.5	11840.3	11518.5	11519
M181T250			11753.6	16826.8	11902.3	19555.2	28601.1	23574.5	23181	20161.4	15798	23204.7	18070.2	16883.4	32334.1	15419.4	14703.7	26848.9	25624.7	21014.5	25653.6
M181T265			1366.4	3230.47	1863.65	1444.33	2578.39	1267.62	2502.43	944.237	1704.96	1285.65	2177.62	2288.98	2406.11	2520.79	1881.48	2642.65	2492.72	2503.73	2503.77
M181T277			845.7	825.321	1111.91	1557.65	16671.5	491.512	722.452	2982.34	977.53	1322.77	1359.17	1268.99	1244.25	1251.15	1227.32	1459.87	1869.23	1869.37	1852.14
M181T282_1			35158.2	46951.3	44881.7	36703.1	39243.7	48201.9	50000.5	24714.9	53738.3	50869.9	53420.1	54933.6	53858.7	53726.1	49816.5	57118.4	56994.3	57424.3	57423.4
M181T297			1606.21	2282.54	2643.72	3481.08	3725.61	1527.98	3533.1	4282.41	1150.12	1123.35	1656.99	3430.09	1414.92	1457.58	941.802	374.574	1081.31	1078.3	1033.96
M181T3			12062.7	4020.94	2997.3	2859.1	3015.97	6648.23	1113.61	4597.82	1302.9	2756.68	2010.1	1545.94	2929.15	1658.62	2935.01	3087.35	2810.61	2593.88	3052.19
M181T329			542.857	375.191	589.566	1487.52	428.46	299.789	425.055	1860.57	403.15	519.029	261.817	424.361	364.051	868.844	307.229	236.034	816.177	822.155	1088.21
M181T33_1			15133.4	15640.7	17683.2	7661.8	15926.8	15210.8	11525.2	6952.87	17938.8	10597.8	12727.6	22605.1	18450.8	17121.5	12828.8	25707.6	366.337	1059.91	1038.95
M181T33_2			3853.61	5362.43	3843.36	3778.85	5595.84	5731.44	11371	4976.8	5200.01	6490.86	4628.21	4942.75	7883.64	6112.95	5398.96	6633.2	5556.55	4442.85	5569.7
M181T33_3			4002.73	6359.36	5356.97	2921.13	5980.64	8240.63	4841.06	6791.67	5292.24	3479.57	3366.35	6604.97	4045.42	6868.56	5415.5	5082.9	20494	20861.8	20860.1
M181T389			25716.5	18589.8	26897.9	27361.7	20818.7	24166.3	18159.5	32999.6	19370.2	23723.6	21905.2	22529.1	29165.3	28549.3	22596.4	27913	25274.7	25276.1	25116.4
M181T417			2937.61	1874.58	2097.56	3709.56	1854.94	729.871	1882.85	4211.33	2738.44	5416.61	5499.96	2803.57	3739.12	1948.77	3796.37	2335.77	4549.15	4746.57	4430.63
M181T584			1779.2	1464.56	1145.82	1331.02	1552.18	1463.87	1848.33	1431.11	1318.98	1338.63	1530.22	1973.45	1272.97	1233.44	1777.8	2009.68	1465.25	1444.31	1399.62
M181T96			897.043	1359.74	1206.07	3805.99	748.041	3277.27	729.274	1631.02	3829.18	5002.35	2634.92	2964.77	6734.34	4330.65	5262.48	10890.5	3937.72	3522.71	4269.14
M182T198			1669.28	1331.29	1038.85	1376.5	717.298	988.127	1112.45	840.065	1367.78	1160.62	2440.06	1722.69	2458.42	1500.42	1082.88	1629.94	1338.7	1333.97	1171.82
M182T21			13750.9	12092.4	11905.5	11960.3	3754.95	10018.7	9908.43	5226.36	7363.59	10229	5682.94	7862.29	15109.5	16056.9	11801.9	11694.1	11668.1	12971.5	12933.1
M182T225			416.979	345.951	565.939	589.185	323.98	1950.57	252.407	647.612	1738.62	1553.1	1820.35	1906.75	553.496	809.07	510.788	818.818	1476.26	1476.07	1544.58
M182T256			10469.5	8034.88	6989.95	20108.5	7479	6632.99	5885.05	12414.3	6957.57	10513.5	8973.74	7971.99	10207.4	8480.14	9907.92	9759.47	34660.6	34096.5	34091.8
M182T267			14526.4	14546.9	8939.79	12985.4	5883.15	3905.43	4890.2	7239.64	4055.64	5390.64	7758.34	4513.23	1676.79	1421.14	4857.62	3137.64	8403.67	9300.44	9301.93
M182T289			2420.14	1969.79	1713.17	1207.76	1907.76	1897.98	2590.05	1436.34	2274.86	4151.26	1786.84	2558.08	1337.09	2680.32	4424.29	1584.05	1829.66	1883.06	1674.47
M182T3			5584.01	3454.74	6511.13	4328.2	4158.26	20043.8	2495.65	3358.89	7027.01	2983.71	3876.56	9102.87	1576.86	4900.82	6523.16	6380.84	7126.5	7143.54	6520.44
M182T302_1			21521.5	19653.1	23894.1	31867.3	10075.1	18832.2	14323.6	25694.6	20374.5	27991.9	29110.3	22886.5	17469.4	21174.9	17091.3	18383	61323.3	62428.6	62430.8
M182T302_2			2570.03	1140.15	1876.61	2157.69	783.58	1428.65	868.789	2084.43	1655.95	1118.74	1479.23	890.066	1464.62	2106.87	1105.38	1535.63	3023.33	3022.91	2964.6
M182T377			4829.11	4122.04	9821.13	12610.7	3250.35	16255.7	2895.67	15706.8	3898.72	6018.98	5655.94	4380.31	4013.85	2881.71	6232.76	3833.83	6308.32	5643.88	5621.94
M182T434			8181.43	8319.71	9209.93	6740	8108.14	8610.91	7487.81	9323.38	9725.03	10616.6	9823.63	11385.6	9865.34	8761.6	9111.07	8264.96	15874.8	15829.9	16770.6
M182T48			2065.49	1092.35	932.658	916.482	973.127	1208.13	1653.65	934.445	769.655	1626.08	2290.68	1551.25	1202.13	1472.37	1611.89	1313.83	1118.88	1037.39	1132.46
M182T522			818.832	2099.15	1362.09	1887.77	659.56	683.437	2795.36	634.879	690.546	836.494	1008.65	770.388	4349.59	3504.69	3655.28	3721.07	937.577	939.631	1019.34
M182T87			18644.7	31715.2	12592.6	2317.05	27411	50587.5	2910.46	5172.89	24118.5	24931.6	2092.68	45020.5	22015.2	26845.7	33885.1	45425.3	15395.5	17952.8	17927.9
M183T100			1598.1	2781.79	565.245	23852.6	3412.16	9714.47	1242.95	5726.1	7522.95	3451.33	7493.13	6008.77	8438.1	5058.15	7732.04	7723.28	7353.51	7354.86	7080.54
M183T237			3919.99	4858.01	7127.74	4653.46	3717.19	7625.15	7716.32	3478.85	12053.4	9926.97	10918.8	10044.5	5498.22	9104.65	7785.88	5467.64	10544.7	10596.3	10596.2
M183T279			2350.81	2112.67	2110.51	2148.14	1862.13	1706.69	7136.32	4430.99	23068.9	12446.2	17243	12446.2	9061.19	13057.7	16886.5	12685.9	7383.59	7384.86	7108.72
M183T296			133449	756.932	1338.98	1382.66	74354	1161.41	812.723	146189	126333	144237	211556	176638	564.257	101436	114677	1041.86	657.903	713.767	655.336
M183T297			2181.55	2426.51	1803	4713.94	1892.82	1825.4	982.486	3980.34	1163.69	1590.01	2330.46	1380.85	2222.33	1486.38	1425.82	2407.03	961.367	961.787	1131.85
M183T300			700.667	728.343	505.822	565.245	390.309	805.355	669.553	554.576	1588.85	705.302	850.225	1394.88	688.885	872.01	916.13	631.239	901.761	790.323	789.716
M183T302			174722	165941	217410	350431	93360.2	168558	124784	259490	195624	245645	252579	228998	185420	213594	173392	162409	792104	788882	788878
M183T32_1			8899.03	6347.73	6633.71	7029.69	8458.09	6928.76	5941.52	6947.45	3089.11	5702.5	3656.97	7827.13	8948.11	6007.91	4923.07	6535.11	4108.72	4126.73	4303.2
M183T32_2			5090.25	3312.87	3330.75	5864.23	3763.72	4709.27	4324.24	3995.41	6709.66	3685.15	4628.07	4302	4168.61	3257.83	4738.38	4317.09	3601.09	3866.11	3867.6
M183T323_1			722.782	526.77	437.455	1660.54	781.466	1683.53	1302.09	501.57	1620.03	553.285	506.282	756.289	512.505	578.806	547.961	688.158	1690.27	1698.3	1673.04
M183T329			365.453	314.065	259.727	266.779	472.514	527.515	450.08	279.214	466.121	386.616	625.884	615.395	436.749	507.669	450.765	571.977	431.525	454.736	431.312
M183T33			264.109	1662.93	1257.16	1205.39	6590.43	2084.38	1405.69	1279.42	3575.63	1531.73	3904.71	2224.99	3265.86	1466.44	1450.81	5523.95	2916.25	2945.88	3728.46
M183T34			7037.68	1963.33	1667.36	5506.9	6496.55	2623.76	1800.16	5728.63	1587.76	4485.59	4051.59	3405.93	8201.08	3599.46	2209.38	1641.58	3147.33	3176.96	3918.37
M183T375			2312.09	2728.58	541.268	2360.1	1091.83	2267.29	1721.73	1984.98	1723.36	3465.46	1647.16	1159.28	1954.64	2218.38	2228.29	1753.02	1991.03	2049.27	2049.04
M183T454			638.712	1372.06	1465.37	1560.65	598.951	1952.31	885.292	1556.9	632.753	693.937	910.013	1800.43	1555.52	548.596	1571.11	1414.42	1719.37	1719.46	1751.7
M183T699			935.159	1760.78	2691.21	2254.55	3409.56	1742.64	1751.72	1638.38	1620.99	1765.55	1333.15	2015.5	1126.98	1587.11	1472.32	1850.7	2170.48	2281.02	2170.8
M184T179_1			3382.96	2983.41	3624.98	5290.2	2816.47	2960.34	3345.5	3331.76	1177.19	3678.45	2434.97	2780.93	5519.98	4231.37	3162.2	3114.11	5455.23	5262.92	5245.13
M184T179_2			840597	826042	1.1791e+06	1.14383e+06	818530	801109	902784	959281	999157	929978	860205	823433	1.02904e+06	1.07929e+06	997695	1.01107e+06	1.25977e+06	1.23929e+06	1.23922e+06
M184T197			51736.6	46676.2	57272	54031.7	40757.1	41636.4	50178.1	59926.9	61139.9	61220	54921.5	53996.9	65644.8	59321.4	42693.6	49048.4	71426.7	70947.3	70949.8
M184T237			6505.38	7630.9	12181.1	7850.4	4753.79	10977.2	9832.87	6370.98	19463.6	15758.4	16751.4	12780.1	7352.28	14497.5	10611.3	7074.08	15861.1	15815.4	15803
M184T276_1			2931.06	2680.42	2196.93	884.285	1867.6	4592.68	2941.95	1715.77	1041.06	2169.36	1097.9	1958.04	2588.78	1682.4	2979.13	1600.97	2024.18	1898.76	1903.06
M184T276_2			1686.71	2276.72	2001.07	4153.09	1572.45	2200.93	1737.54	4094.76	1375.93	1635.1	1397	1712.31	2658.2	2026.89	2422.67	1935.54	2499	2257.37	2257.58
M184T291			3107.24	3641.09	5637.99	3832.42	4850.77	3021.85	4348.99	10551.9	3540.19	3325.86	4242.51	3588.23	3355.68	3232.82	5206.24	4536.26	3980.16	4096.97	4134.39
M184T294			14940.6	23157.2	13389.3	28729.6	7915.83	4637.55	4971.38	13378.9	4428.09	8452.1	6261.62	6845.66	1815.84	4550.68	5661.04	4010.84	19717.1	19167.6	19167.9
M184T319			1895.32	1578.33	1188.76	4661.82	1671.47	3102.74	2310.33	1296.15	814.625	1576.27	1186.04	1837.5	1134.45	1781.73	1164.9	742.121	1527.88	1646.81	1528.36
M184T33			1618.94	3781.51	2652.13	564.4	2527.69	3623.11	2809.59	3450.14	2428.21	3314.62	2118.95	4308.16	2637.36	2311.33	3210.63	3269.52	7349.54	4961.35	7313.87
M184T349			125882	109329	113582	172816	110599	107623	103678	129854	73127.9	95176.7	107869	102534	148416	121583	117811	131868	109958	108217	108243
M184T378			1747.16	564.528	848.862	751.22	625.371	1071.64	461.604	794.407	2241.44	439.015	2148.76	902.146	1873.92	608.253	806.67	1113.19	877.028	872.744	916.845
M184T383			3731.68	3449.25	2581.9	898.231	4242.63	4404	6793.2	1019.98	3159.16	1424.04	4000.39	3518.24	3523.66	2596.49	3493.97	3535.57	2418.31	2382.77	2382.38
M184T402			3160.88	3077.59	2659.4	3008.35	2068.17	733.365	2623.93	3312.6	5163.04	3618.06	2373.18	4357.84	2591.23	1672.92	2774.94	2408.23	3231.96	3329.14	3681.14
M184T408			1391.92	2023.18	1875.56	2644.64	634.248	4160.92	799.889	3209.82	3676.68	3686.02	4571.66	3902.21	1058.46	1189.42	640.438	1079.92	2544.29	2621.47	2182.83
M184T468			149874	78264.3	115783	428320	43928.8	58670	46727.6	376871	52078.9	143141	99076.2	4757.3	71708.2	86079.6	66469.9	67464.2	96322.8	96325.6	93736.9
M184T522			2273.1	1624.69	2610.96	2136.22	7677.93	5537.81	5954.16	1567.42	4899.31	2856.64	4613.41	5981.87	9672.93	8761.99	9000.22	14033.6	4295.39	4370.54	4321.25
M184T56			1.073e+06	2.0211e+06	4.08846e+06	5.29242e+06	5.74309e+06	5.30341e+06	475302	4.64132e+06	1.17168e+06	1.0392e+06	530238	2.5025e+06	1.47457e+06	4.25076e+06	4.15054e+06	1.51473e+06	2.6332e+06	3.5999e+06	3.59367e+06
M184T87			1.13911e+06	579155	1.01732e+06	933656	1.06686e+06	945708	643402	542757	458025	1.14219e+06	342199	725379	442407	780622	754208	891877	528282	525501	576761
M185T112			24104.3	52660	14856.7	37585.8	52298.7	44322.8	37162.7	24765.1	44434.7	34901.4	34024.2	26718.8	27900.6	46082.5	43177.9	35779.5	42750.8	45306.9	45278.9
M185T218			3410.38	2780.7	3939.52	10655.5	2501.5	3079.37	2265.18	9111.48	6497.94	8201.21	6316.72	8775.7	10232.3	7053.55	4171.09	4696.05	4690.07	4506.11	4745.34
M185T325			887.932	4989.91	5265.43	671.461	723.855	682.974	6327.17	752.75	5286.53	1000.81	6880.39	7191.52	5481	5999.94	689.813	5046.86	5334.18	5357.24	2437
M185T33			5218.05	5504.8	9699.92	6928.91	7070.58	8573.49	6935.99	7991.97	8817.23	7235.75	7682.01	6233.99	8321.65	9522.52	8658.51	13203.9	14868.2	14830.8	14747.1
M185T335			27257.6	26623	14183.2	31872.8	16704.3	44190.4	16161.9	26927.2	21011.6	45612	27959.3	30301.1	29756.5	27656.4	29750.5	49327.1	35952.8	35933.9	30863.8
M185T371			13375.3	10544.2	13816.3	15049	13026.1	13143.9	12470.7	15403.4	12114.1	12402.3	13005.7	12319.2	11047.1	13873.2	10475.4	11914.8	14429	14387.2	14381.3
M185T372			1045.33	1094.89	582.026	1186.73	377.326	2032.31	448.037	575.083	2443.63	595.37	899.835	409.246	2386.04	2511.26	2804.95	2565.38	1156.11	1062.27	1460.49
M185T393			1744.83	1617	3518.34	2013.73	1878.7	2606.89	1138.27	3608.5	1450.26	3002.09	2137.52	1550.52	868.863	1336.07	1362.09	983.796	3000.71	3001.35	2894.39
M185T397			543.793	390.022	596.476	1711.64	1148.54	3298.45	492.122	1951.85	2357.55	1728.19	1390.49	778.746	736.543	635.25	1258.55	515.492	2015.01	1916.06	2018.56
M185T513			7477.12	8031.75	9017.04	23841.5	10813.1	7413.38	7883.78	21211.5	3906.42	5910.46	11722.4	12099.4	16111.4	14342.7	15416	16048.4	10833.7	10041.9	10799.6
M185T92			13052.9	61606.3	20806.3	38731	12250.4	43051.8	49598.2	12381.7	43053.9	24637.2	28838.4	34481.4	19683.4	43318.7	24854.6	49434.5	32358.9	32395.6	35788.4
M186T254			631.972	660.957	734.547	1109.09	506.917	517.665	581.038	666.735	948.921	739.976	690.736	906.162	607.951	834.758	522.368	509.794	825.48	830.719	813.223
M186T255			4293.9	3727.3	4309.54	14270.8	3041.85	5165.62	3091.59	15944.9	3531.49	3950.05	4766.89	4067.87	8801.74	3243.49	3061.53	3564	5321.65	5321.87	5230.33
M186T294			9433.23	9518.92	9121.22	10257.7	7157.52	6929.57	7244.2	7909.51	8588.3	8935.18	10709.2	9531.41	10614.5	10936.6	9121.01	9067.78	18015.1	18083.1	18083
M186T297			2591.35	1021.63	1378.5	4645.16	1731.05	2442.81	3437.72	3231.07	2639.58	1443.32	1921.49	1892.12	1517	3641.3	723.151	1385.58	813.652	829.689	740.082
M186T326			2284.37	1187.02	1252.91	3052.64	1468.94	1449.31	1374.71	2009.74	2585.86	2592.49	3325.84	2570.89	2446.69	2496.24	1858.59	1864.96	2486.49	2473.31	2487.47
M186T330			574.087	1279.04	785.972	428.808	1068.39	749.307	1065.03	964.271	757.898	885.167	512.681	835.867	867.814	823.935	877.88	1280.06	1416.7	1299.67	1417.68
M186T335			33146.2	28440.8	30495.4	30096.6	29685.4	28834.4	31452.2	30236.1	28407.2	29022.7	30280.9	33138.6	32874.7	30230.6	32137.8	34148	35438.2	35018.2	35003.2
M186T376			793.441	727.356	979.486	1170.63	530.319	843.13	582.417	2052.62	505.707	1151.12	1125.6	747.456	779.317	724.115	1080.51	549.201	1408.03	1378.55	1383.62
M186T391			982.132	554.931	1127.7	1624.49	1111.92	275.805	984.665	1454.02	2674.49	3350.7	2302.59	2309.02	1576.81	1561.11	789.592	871.407	1192.18	1206.42	1427.19
M186T400			2161.35	2152.06	2778.56	6775.46	2019.03	2286.68	1904.51	2324.31	1671.61	2760.29	2404.52	1742.15	1689	2029.33	1855.82	2148	2323.22	2269.82	2323.94
M186T434			1002.89	842.496	6301.42	566.036	494.386	7417.57	5874.34	1349.04	1156.32	7756.02	1139.88	819.054	924.752	882.432	869.787	678.344	1113.05	1115.33	1039.45
M186T441			27080.5	23088.7	18910.5	28867.4	20064.9	23885.6	19008.8	27852.3	19662.1	30617.8	16660.4	26182.9	29474.5	28813.1	31689.2	15819.6	26696.5	27463.7	26636
M186T45			4675.29	9793.94	2585.7	4437.32	4486.57	4774.23	932.107	4515.42	10348.6	9991.38	6386.61	6244.81	4989.23	4266.62	5811.67	6877.49	5130.58	5271.61	5123.92
M186T475			16964.8	13890.7	10088.1	27518.8	17343.8	22928.2	13154.4	45486.6	25939.3	40150.3	24336.9	39734.6	32086.6	30847.6	19163.8	31533	33870.7	32347.5	32358
M186T506			1830.79	1506.47	1811.23	6370.66	1139.52	8822.73	2628.05	2624.25	2627.54	12413.2	2163.05	10349.8	4593.2	7864.59	2845.65	2121.51	5153.75	4825.84	4782.57
M187T220_1			1310.41	1006.67	1375.79	1895.57	1227.61	1653.62	1374.31	1428.67	702.837	774.576	967.211	734.195	1312.4	836.575	1081.43	1637.98	1157.74	1157.53	1216.4
M187T220_2			5420.71	5375.06	5034.1	2465.17	2239.83	2501.1	2219.37	1816.02	448.98	1983.43	2550.9	2461.78	2105.58	3168.49	2925.91	2637.17	3803.81	3583.92	3799
M187T235			619.313	398.394	433.249	470.71	434.26	392.906	616.103	427.85	458.884	485.079	422.19	496.697	539.345	515.812	539.107	879.464	296.84	296.963	279.659
M187T237_1			733.748	974.954	747.442	514.208	783.005	859.269	733.005	1064.68	1721.45	2466.6	1515.55	957.834	998.565	876.613	899.099	940.455	1164.12	1164.14	1200.86
M187T237_2			670.385	1317.33	1790.29	1103.28	985.562	2131.44	1443.14	1306.48	3539.84	3048.64	2836.4	2169.18	1100.86	2473.53	1909.52	1031.13	3488.06	3488.06	3430.41
M187T238			4457.59	5503.16	11446.1	14609.9	2198.42	3085.96	2384.69	45698.1	2650.53	4727.38	3436.93	2940.94	2911.3	2468.25	3059.54	2269.9	9498.79	9162.56	9150.9
M187T257			1278	1172.24	1635.3	1910.65	1064.66	427.5	1154.18	1986.32	862.676	764.325	1440.91	1400.71	1393.56	1457.8	1480.37	1767.8	1235.56	1177.42	1235.63
M187T32			4260.84	4377.1	6828.45	8509.11	17383.4	5793.9	6770.5	4247.94	6584.5	6269.39	5038.42	7260.91	4579.07	3936.11	6123.43	6643.61	9063.6	10610.9	10550.9
M187T323			4918.88	5007.3	5350.68	1382.78	14758.4	10191.3	9100.29	2922.86	9806.58	7598.2	10283.3	18608.4	24567.5	26781.6	12521.5	10672.4	14112.9	14848.1	14109.8
M187T33			7473.87	10477.4	1312.06	2710.94	3029.4	2840.1	14148.4	1841.68	2079.52	3969.98	1994.72	3206.06	1624.94	7091.18	1729.69	3017.13	3123.63	3372.1	3123.29
M187T335			9.00974e+06	8.30097e+06	8.33774e+06	8.14838e+06	8.23078e+06	8.14093e+06	8.50066e+06	8.15729e+06	8.35074e+06	8.40447e+06	8.93847e+06	9.39877e+06	9.37709e+06	9.37797e+06	9.20653e+06	9.61748e+06	1.02428e+07	1.01543e+07	1.01543e+07
M187T359			6917.35	17759.8	6917.35	2373.92	25298.7	26498.5	34012.2	2789.16	9964.07	7979.9	13453.5	19862	21122.6	36022.1	18734	18622.9	11717.8	10969.3	11739.9
M187T422			5067.19	4881.08	4902.38	8572.3	4898.19	5982.64	3695.75	7305.15	9037.14	5650.65	6359.69	5763.01	7642.19	7022.09	5666.73	3382.17	7700.97	7606.07	7604.25
M187T44			918.761	1315.48	998.96	1505.91	1107.42	1160.82	1562.79	643.502	188.937	703.87	728.168	986.51	1142.47	1712.39	1586.64	1862.71	696.125	904.683	900.059
M187T49			11068.6	2530.2	4463.99	2233.85	2091.29	3191.29	3942.22	1219.19	1205.09	902.051	21384.9	1585.44	32736.1	49871.1	4228.23	3061.12	9528.09	9106.86	10666.6
M187T50			10125.2	8112.18	7263.3	656.991	6202.68	2695.28	7670.57	3526.05	40859	51084.3	18447.8	38722.4	32316.8	43379.1	12475.3	23485	12921.2	12241.9	12251.8
M187T69			2209.21	2059.69	7463.79	2477.29	2027.72	2384.76	2341.76	4511.87	2491.62	3119.03	3016	1696.4	2850.6	3621.28	3147.71	4497.22	818.808	820.085	758.254
M188T232			1889.91	2263.2	1813.17	1771.75	1402.05	1527.78	1740.06	2455.04	2132.12	1879.14	1116.29	2051.45	1095.96	2018.12	1337.96	1354.8	2168.66	2141.49	2168.77
M188T281			16602.8	8186.17	11415.8	40710	9190.92	7606.25	7663.67	29252.8	11534.4	15109.1	16443.9	12453.5	17320.2	18898.2	12118.9	11761.4	16302.2	15948.8	15949.1
M188T291_2			751.056	2382.83	4666.54	2629.58	2653.54	1003.05	3650.29	4238.73	4701.62	3513.38	4109.96	1466.68	2380.24	2009.93	4026.83	2438.29	1619.66	1409.12	1987.74
M188T294			1313.45	1728.54	1727.03	3091.56	1461.14	1435.7	1623.03	2668.89	1328.29	1671.19	1989.55	1513.91	2006.95	1801.92	1336.87	1466.71	2109.58	2164.75	2110.23
M188T298			1838	1518.37	1564.36	1962.65	2191	2178.64	2011.04	1529.68	1515.67	1272.36	1488.3	1794.8	1021.4	1454.59	1387.2	1308.7	5286.49	4820.73	4811.12
M188T322			4690.39	4996.39	2537.69	4727.08	2183.54	2785.7	4083.77	4835.74	4496.15	3609.08	5053.46	6970.26	7405.18	4617.53	4728.88	5514.17	4284.56	4303.93	4050.13
M188T323_2			2532.39	1742.09	2509.94	1637.79	2142.31	1411.19	3192.58	1739.87	2286.32	1891.2	1625.78	2560.15	1542.84	2373.58	1732.91	766.708	1270.93	1194.85	1524.69
M188T365			16672.9	8558.88	11901.4	36289.8	8085.34	7037.67	7237.54	24320.8	12398.3	11593.5	15676.7	11572.8	15551.8	12913.4	11438.5	10897.3	12304.6	12307.6	11993.9
M188T376			2870.13	4098.84	3764.92	1448.37	3094.81	3189.61	3619.26	10899.2	4256.26	4689.38	3505.78	4285.34	4647.43	2464.59	3201.03	3947.95	5175.99	5103.67	7450.11
M188T432			1465.3	1546.41	1339.01	9032.83	610.285	1741.69	682.512	1672.52	2100.28	1819.15	2106.67	2425.19	1577.73	1661.13	1614.82	1578.12	1652.42	1677.95	1622.82
M188T48			6296.77	3721.79	3070.84	4655.58	3677.7	3535.14	4737.68	1587.86	12300.2	11882.8	11947.6	25795.7	10601.1	13077.7	13188.9	8761.18	4446.88	4081.62	4448.48
M188T503			1.52297e+06	2.07446e+06	1.42863e+06	875234	4.70647e+06	3.2567e+06	5.11083e+06	478234	2.1939e+06	1.6406e+06	2.60544e+06	3.25336e+06	4.52732e+06	4.83483e+06	3.57412e+06	5.45447e+06	1.97338e+06	1.9123e+06	1.97343e+06
M188T504			4467.51	7140.22	4992.06	3463.8	17946.9	6851.87	17058.1	1150.29	7120.12	7258.97	8750.92	14221.5	16274.6	20094	15493.9	18924.8	7579.88	7591.62	7563.83
M188T578			386548	343938	220308	114371	850638	486949	674646	105879	312374	23957.5	428192	657364	832407	712822	430668	165675	103639	227936	226830
M189T219			1580.31	1524.51	1885.82	2055.94	1741.22	1068.28	1614.78	1468.46	2005.83	1869.32	2690.75	1865.71	2740.23	2204.88	2817.13	3058.69	1788.15	1777.01	1808.41
M189T230			11139.7	11140	11921.8	14959.4	9995.6	6981.85	6860.66	14176.3	8702.77	13187.4	9169.99	8831.39	9425.85	11495.7	10855.7	11258.2	12073.4	11677	12074.3
M189T235			1466.9	1175.59	2304.77	2036.34	2931.06	2789.8	1068.96	2350.04	2965.19	3289.31	4519.99	3670.38	3906.87	3163.76	3351.23	2618.38	3679.58	4092.3	4094.72
M189T270			12643.2	9594.6	8305.13	1582.69	11062.8	9166.78	10490.6	5628.03	4896.93	5483.82	6322.41	6067.2	5979.16	5988.91	6041.93	6174.66	7405.68	7611	7605.37
M189T275			896.938	1289.94	903.369	387.299	875.85	1491.15	1308.9	1050.95	874.159	1104.89	959.454	841.283	771.655	1449.17	859.532	1754.62	1082.74	1156.39	1106.71
M189T292			766.715	870.566	1192.6	4023.78	892.931	658.598	1133.84	2865.79	1261.68	629.505	1189.94	934.261	1582.97	1399.02	1604.99	671.267	1147.98	1146.71	1075.03
M189T298			2860.62	2513.05	2806.31	1356.1	1980.53	1769.98	1889.24	3053.82	2541.11	1610.17	1640.79	1160.98	1738.26	1599.13	2042.7	1061.48	1690.57	1807.37	1733.84
M189T32			5858.49	4996.77	4997.86	5118.89	9997.95	6835.84	9852.45	8847.65	6321.81	6269.8	4379.59	5166.14	6210.98	5112.43	3477.95	4981.27	9228.87	10048.8	10035.5
M189T33			5810.56	4256.39	4665.26	3796.24	4338.13	7049.36	3127.69	5309.41	3212.74	2342	6581.57	6303.49	5072.65	4059.39	8983.5	4289.58	11202.4	11698.7	11704.5
M189T35			860.001	2966.34	1983.96	3020.29	3945.42	4703.86	5532.2	5460.27	4676.19	5106.55	5870.18	6844.58	3285.06	1723.18	751.712	2844.6	4077.55	4137.38	1981.31
M189T385_1			10628.5	12131.2	8088.6	2685.88	16816.9	14030.7	14491.6	3430.08	10870.8	9227.55	9375.63	12288.9	11627.3	10220.6	14635.8	14934.6	11208.8	11413.3	11208.3
M189T385_2			15361.1	11706.4	20198.4	24797.7	4094.93	12490.6	3645.06	27621.2	8420.91	9070.41	11526.6	7700.1	7357.19	5905.92	9068.16	7808.3	11937.6	11609.2	11611
M189T389			24078.5	29311.9	30935.8	13423.1	62206.8	57003.7	66258.7	14954.4	23550.5	21083.2	33125.8	32882.3	18385	29422.8	31992.2	34078.7	26774.5	25975.8	25976.2
M189T51			17654.6	12836.6	9853.79	18642	9819.99	19525.7	8876.97	16174	24993.8	15190	3790.9	21936.8	24372.3	24089	23129.2	24972.2	18328.1	17683.4	17951.6
M189T516			1278.7	857.808	467.934	1385.24	966.712	1103.03	766.715	1496.7	315.61	1170.31	1604.88	790.545	1554.26	1107.39	514.401	1237.43	918.085	1027.37	899.08
M189T579			18254.5	13439.2	11359.7	25284.1	16581.1	19480.9	10427.4	2300.68	29552.2	19812.7	24590.3	1704.11	21623.4	12430.6	5958.66	6179.47	9011.52	5613.45	6499.29
M189T81			3488.5	4023.5	2709.82	6250.53	3664.38	5845.61	2249.79	7043.33	8009.94	10067.9	15495.1	10272.3	14130.7	5886.21	7061.7	28846	4703.57	4672.67	4219.56
M190T225			12066.5	11971	16961.1	8279.2	26638.3	32856.4	27511.9	4021.88	45541.3	32390.2	34078.9	42779.1	48518.9	30463.7	26874	41913.1	39372.8	39727.5	39373.4
M190T239			643344	578046	619871	542523	639561	635743	473665	649799	938288	864224	763533	927625	1.04204e+06	692065	668606	891168	876906	874284	873455
M190T240			2266.63	2093.39	2292.75	1558.19	2402.38	2695.51	1682.88	2006.15	3256.13	3287.81	2841.7	3511.83	3463.3	2585.61	2476.09	3118.42	3327.34	3003.78	3396.64
M190T255			46165.7	39353.3	44055.2	40493.2	51180.9	46072.7	32822.8	60698.4	63912.6	68396.2	43495.6	74198.3	76413.5	45938.5	35531.2	51702.6	61402.3	62544.2	62542.1
M190T260			874.778	849.127	1220.47	3521.04	1093.57	1454.88	1347.85	879.935	1651.56	1159.44	1854.33	2112.31	1890.26	2161.4	1041.85	1179.82	1692.07	2100.83	1903.38
M190T27			12793.7	6051.12	6656.48	6203.51	24.389	453.793	108.139	1157.92	1112.61	475.74	295.594	346.322	464.716	446.548	904.707	701.255	1437.38	1524.56	1522.63
M190T276			4939.23	4912.15	11405.5	3415.56	5563.22	4318.73	4710.56	1664.65	8471.64	5962.43	6155.03	7955.26	9673.29	5806.19	5989.64	6856.9	9025.84	8806.52	9025.28
M190T301			1282.42	1515.34	1255.9	3969.84	1463.3	1592.77	1137.62	2875.19	1833.96	1828.85	1183.66	1121.53	1599.02	2263.9	1300.47	1853.42	1463.87	1435.58	1487.4
M190T324			1053.24	1808.73	1287.32	2251.33	2401.85	1755.79	1061.26	3296.08	14023.8	17495.3	14370	19393.5	8144.95	12650	8757.18	9746.75	6326.13	6326.44	6256.48
M190T329			739.11	679.111	848.657	1157.6	495.32	760.598	532.093	771.212	644.132	557.393	598.327	674.882	789.928	455.006	466.502	696.627	924.453	861.977	861.309
M190T34			3264.01	3255.89	1927.14	4001.96	817.912	11661.7	4183.37	2435	5027.55	4236.51	2504.28	8447.35	1818.3	2438.9	6722.98	4984.14	6945.95	3849.2	6995.01
M190T361_1			5447.71	3585.49	3856.57	11921.6	2417.47	1778.45	2680.81	12933.2	1018.74	3137.19	2297.26	1580.07	2345.16	1441.38	1918.88	1798.41	2052.16	2150.19	2052.75
M190T361_2			5664.19	4598.06	4423.08	6684.37	5437.69	9999.7	3685.79	9338.36	6443.02	4617.29	4961.34	4032.65	8171.96	4489.45	5380.61	8823.34	5453.49	5301.62	5299.37
M190T378			12793	10757.9	9475.12	9632.25	3797.35	9277.75	3687.26	8320.19	5646.85	4532.11	7835.08	5994.32	8675.22	6332.17	6724.47	5168.82	8193.19	8692.17	8703.73
M190T392			1998.28	3699.81	2634.77	4188.96	1508.34	3051.82	1317.45	5598.68	1220.61	1569.02	1586.12	1128.44	855.892	5409.39	1165.85	901.845	2068.05	2040.43	2068.06
M190T505			9966.51	12683	11515.5	8387.85	34718.8	16177.4	28913.3	3531.28	14942.6	5406.15	20420.4	24989.2	30351	30911	28651.7	33757.8	19477.3	18515.7	19474.5
M190T51			6962.11	4904.78	3738.56	6065.63	5168.78	5945.63	5148.91	6603.94	9104.38	5216.91	3137.1	7452.24	11166.5	7338.79	8829.1	10767.8	7420.47	7397.91	7066.85
M190T514			30367.7	16281.1	27253.7	39797.9	22407.9	41276.9	17812.1	46573.5	43119.4	35756.5	43276.7	33259	38267	29419.7	43571.8	45241.2	37441	37441	37518.9
M191T220			223.525	229.717	175.889	326.53	232.776	278.193	704.877	706.42	2118.26	2257.38	2199.63	1422.13	1267.01	1845.36	1682.86	1718.92	560.845	584.166	565.987
M191T242			805.912	619.433	930.589	812.27	715.273	1042.3	731.369	993.06	626.276	1190.57	844.567	907.364	815.965	745.134	668.271	950.515	956.852	959.127	849.787
M191T266			6639.52	3298.75	4125.21	2407.24	8494.15	3542.26	3210.76	4412.7	5811.29	4277.16	4743.97	9908.86	7687.08	10565.1	3549.69	10746.5	9969.76	9181.92	11209.5
M191T295			906.571	1935.77	1649.92	3072.38	1750.69	1003.9	1260.67	4656.29	718.288	1485.54	750.942	1085.15	458.61	1418.21	2060.03	687.315	824.47	733.726	736.91
M191T301			2750.89	2225.56	4068.55	7189.7	2490.78	1739.11	3728.11	2593.86	1906.55	2848.74	2351.8	2327.44	3285.68	2199.21	1705.93	2476.93	3099.8	3036.76	3101.88
M191T325			1980.36	1826.96	2325.25	3336.66	2747.4	2466.61	2600.03	2693.12	5707.65	4111.23	3631.92	4283.67	3495.66	3057.6	3615.2	3906.82	3513.22	3660.94	3574.04
M191T33_1			9403.56	6316.19	5525.79	2015.45	8400.68	9965.28	10620.3	3046.85	5802.57	3376.85	5646.77	8337.77	9593.25	7677.89	6115.89	10236.5	207.176	207.627	242.08
M191T33_2			27821.3	4407.42	7817.33	4435.92	5833.82	5552.39	5589.56	6191.45	5594.78	5432.14	5915.27	9231.59	6845.43	4573.91	5412.01	7103.87	6460.89	8178.59	8195.93
M191T33_3			6524.85	22651.6	8888.88	5981.66	5929.38	11111.8	8051.69	6837.9	3030.36	3732.35	19672.3	7134.42	4579.96	6257.91	4404.69	4982.19	40616	40606.8	41764.7
M191T34			168410	136498	157253	143928	140556	113585	128131	152718	173057	179409	139743	205125	153327	143862	129921	143608	30493.1	30619.1	29284.2
M191T371			180225	136014	175747	199246	174331	178169	152728	189297	140566	155349	167844	169094	147685	192029	135066	149111	164949	164478	167251
M191T375			3092.77	1241.69	1500.02	1504.61	2273.65	2973.7	842.723	2720.18	3359.58	1470.24	1275.68	2252.34	2655.26	1544.39	1066.13	2660.39	2662.78	2371.28	2659.95
M191T405			3878.93	3117.1	3238.02	2828.56	6157.77	4078.35	12578.9	3563.06	2981.3	3024.85	3220.5	3130.23	17407.9	17055.7	3040.55	3282.41	3324.09	3516.26	3321.43
M191T433			343.066	1357.33	472.473	1218.55	835.669	899.389	993.665	892.806	1232.19	1204.08	957.022	1313.46	625.931	915.936	1433.96	709.406	928.502	991.031	928.315
M191T49			13992.4	8908.68	9923.24	10026.4	12425.4	12752.1	13124.8	4796.35	23954.2	14750.2	13782.3	19058.3	20037.4	28089.9	21437.7	27528	13739.2	13573.2	13576.5
M191T509_1			822.899	662.368	873.397	1689.62	895.919	743.022	841.11	582.93	937.496	2067.63	1628.95	1484.52	1196.69	2304.07	1315.45	1119.98	984.806	1098.79	1088.95
M191T509_2			144081	120572	125709	232607	145000	123360	139901	160552	471848	386822	318338	441582	261777	309001	348727	234374	277007	276945	285002
M191T517			1179.9	945.728	915.909	1490.52	1025.49	1697.41	809.418	2384.78	1090.12	1094.31	1717.14	170.783	1014.78	355.541	573.339	1630.11	975.616	943.611	1200.23
M191T55			3876.21	2822.98	1648.11	8238.97	3370.04	4903.09	4134.68	2002.58	11713.4	7231.23	8287.84	2577.55	18710.1	4299.78	5706.7	3389.43	13582.2	13073.3	13079.6
M191T580			4317.14	27396	25237.9	8892.46	30082.7	35286.8	28206	28575	118395	62327.8	19061.4	45228.9	55320.8	77821.1	93361.5	65562	22445.1	56726.9	57219.4
M191T84			12916.3	11452.5	5845.52	39942.8	6345.4	16669.1	8496.48	13834.3	27784.6	14096.6	21092.1	27079.2	38899.2	29844.1	31933.6	41261	18401.4	18247.6	20611.7
M192T240			30639.9	27296	33580.6	30210.7	30506.8	32074.8	23914.7	41686.8	42947.9	42681.3	38564.7	45147.5	50659.5	33792.3	29197.3	40849.5	46241.6	46251.6	45508
M192T255			612.581	3130.39	3849.49	7911.26	3515.77	338.129	1677.91	5371.51	9011.91	4918.46	8041.2	5682	10643.5	7450.45	2654.27	7261.08	6231.57	5689.89	2778.95
M192T258			2876.43	2165.34	2268.15	9255.02	1476.73	1489.3	1486.27	3805.46	1563.84	2210.45	2794.48	2421.82	2331.76	2004.63	1799.13	2505.24	2764.54	2807.63	2807.4
M192T309			3107.9	1612.96	1252.53	1584.48	1342.02	1645.32	1329.76	2265.57	2576.05	2401.84	2473.78	2412.07	1754.54	1627.85	1726.45	1866.12	2333.72	2266.69	2333.72
M192T318			1225.36	1531.01	1748.44	2115.75	2048.91	1870.99	1491.82	2743.29	863.904	1664.82	2119.16	1428.04	1831.78	4290.42	5623.85	3929.3	2456.52	2470.76	1689.78
M192T34			4977.8	5134.23	5953.57	3321.86	3588.38	2996.34	4076.49	4910.71	3408.05	3880.87	4523.92	4449.43	3284	5977.04	6549.34	3397.75	6090.56	5431.17	5423.38
M192T344			712.004	852.479	671.568	1598.46	465.446	690.083	423.243	1235.82	359.187	1682.95	1711.35	1143.41	1179.17	1053.45	1259.29	848.089	1607.15	1558.39	1557.24
M192T365			1437.24	1367.46	2063.38	1364.47	1875.9	1737.09	9612.57	20839	816.481	25950.5	21669.9	23590.1	1923.4	3072.46	3459.09	3741.42	2129.16	2090.28	2215.49
M192T370			41682.2	33979.8	25743.3	15460.6	22627.2	19564.7	18663	50339.4	39946.1	57095.5	41682.7	40808.2	26206.6	16703.8	16663	21744.9	25654.1	25650.1	30298.7
M192T388			668.436	1777.18	1593.3	8662.57	2168.52	352.176	4795.04	6868.39	3137.63	4529.53	3174.83	2312.83	8424.02	1876.22	3708.75	8510.1	2262.23	2272.22	2272.24
M192T399			3544.27	2829.74	4143.01	8081.33	3280.23	3683.05	3292.88	2925.68	2439.01	3107.81	3333.96	2146.11	2349.91	2881.7	3449.27	3066.38	3386.16	3241.4	3387.5
M192T41			6203.5	9686.1	5468.39	8350.37	5186.43	6717.82	4130.91	4831.89	3241.71	8140.45	5098.05	17558.5	15972.1	10652.5	9401.51	7657.62	176371	176506	180838
M192T434			2861.81	1498.49	2574.64	11081	1233.36	2349.1	1371.12	4448.2	1652.28	2009.7	2108.07	1636.59	1262.63	859.755	2608.01	1876.97	2297.43	2362.94	2298.28
M192T507			776.152	2051.16	797.46	701.527	2635.35	1667.03	2534.26	10871.6	1529.71	793.454	1596.22	1989.75	1883.25	2221.61	1433.22	2075.78	1084.08	1074.89	900.389
M192T55			11246.2	16395	9579.98	24109.5	9278.22	8846.83	6530.86	10875.6	9246.64	16752.6	15871.4	30207.2	22678.6	16411.1	34305	19129	341490	338679	338679
[truncated: 8,482 more rows]
